# Supplementary material for: Microbial communities of Auka hydrothermal sediments shed light on vent biogeography and the evolutionary history of thermophily
Source: ISME J. 2022 Mar 28;16(7):1750–64. doi: 10.1038/s41396-022-01222-x (PMC9213671; doi:10.1038/s41396-022-01222-x)
Supplement: Supplementary file 8 — Supplemental Data S7 [file 41396_2022_1222_MOESM8_ESM.txt]

>00006f0784f7dbb2f162408abb6da629
TACGGAGGGTGCGAGCGTTAATCGGAATTACTGGGCGTAAAGCGCATGCAGGTGGTTTGTTAAGTCAGATGTGAAAGCCCGGGGCTCAACCTCGGAATTGCATTTGAAACTGGCAGACTAGAGTACTGTAGAGGGGGGTAGAATTTCAGGTGTAGCGGTGAAATGCGTAGAGATCTGAAGGAATACCGGTGGCGAAGGCGGCCCCCTGGACAGATACTGACACTCAGATGCGAAAGCGTGGGGAGCAAACAGGATTAGATACCCTGGTAGTCCACGCCGTAAACGATGTCTACTTGGAGGTTGTGGCCTTGAGCCGTGGCTTTCGGAGCTAACGCGTTAAGTAGACCGCCTGGGGAGTACGGTCGCAAGATTA
>0004f73f6ea21d8e7cdf0d429dbe76ab
TACGGAGGGTGCAAGCGTTAATCGGAATTACTGGGCGTAAAGCGCGCGTAGGCGGTTTGGTCAGTCAGATGTGAAAGCCCTGGGCTCAACCTGGGAACTGCATTTGATACTACCAAACTAGAGTGTGGGAGAGGTAAGTGGAATTCCGGGTGTAGCGGTGAAATGCGTAGATATCCGGAGGAACATCAGTGGCGAAGGCGGCTTACTGGACCAACACTGACGCTGAGGTGCGAAAGCGTGGGGAGCAAACAGGATTAGATACCCTGGTAGTCCACGCCCTAAACGATGGGCACTAGTTGTTGGGGTCTTGTACCTCAGTGATTAAGAGAAAGTGATAAGTGACCCACCTGGGGAGTACGATCGCAAGATTG
>0006e50f5bb12a0e4cd8e7af7886f706
TACGGGGGGTGCAAGCGTTAATCGGAATTACTGGGCGTAAAGCGCGCGTAGGCGGTTTGTTCAGTCGGATGTGAAAGCCCAGGGCTCAACCTTGGAACTGCATACGATACTGGCAAGCTAGAGTGTGAGAGAGGATAGTGGAATTTCCGGTGTAGCGGTGAAATGCGTAGATATCGGAAGGAACATCAGTGGCGAAGGCGACTGTCTGGCTCAACACTGACGCTGAGGTGCGAAAGCGTGGGTAGCAAACAGGATTAGATACCCTGGTAGTCCACGCCGTAAACGATGTCAACTAGCCGTTGGGAGACTTGATCTCTTAGTGGCGCAGCTAACGCGTTAAGTGCACCGCCTGGGGAGTATGCCCGCAAGGGTG
>0008eaa2273f0f3b5fe8c23dfa8526b1
TACGTAGGGTGCAAGCGTTAATCGGAATTACTGGGCGTAAAGCGTGCGCAGGCGGTTTTGTAAGACAGTGGTGAAATCCCCGGGCTCAACCTGGGAACTGCCATTGTGACTGCAAGGCTAGAGTGCGGCAGAGGGGGATGGAATTCCGCGTGTAGCAGTGAAATGCGTAGATATGCGGAGGAACACCGATGGCGAAGGCAATCCCCTGGGCCTGCACTGACGCTCATGCACGAAAGCGTGGGGAGCAAACAGGATTAGATACCCTGGTAGTCCACGCCCTAAACGATGTCAACTGGTTGTTGGGTCTTAACTGACTCAGTAACGAAGCTAACGCGTGAAGTTGACCGCCTGGGGAGTACGGCCGCAAGGTTG
>000f9657e1d0e8a3d972598d7e8b67ea
TACGGAGGATGCAAGCGTTATCCGGATTCATTAGGTTTAAAGGGTGCGTAGGCGGAATAATAAGTCAGTGGTGAAATCCTACAGCTTAACTGTAGAACTGCCATTGAAACTATTATTCTTGAGTACAGTTGAGGTAGGCGGAATGTGTAGTGTAGCGGTGAAATGCTTAGATATTACACAGAACACCAATTGCGAAGGCAGCTTACTAAACTGACACTGACGCTGAGGCACGAAAGCGTGGGGAGCGAACAGGATTAGATACCCTGGTAGTCCACGCCGTAAACGATGATTACTCGTTGTGTGCAATATATCGTACGCGACTGAGCGAAAGCATTAAGTAATCCACCTGGGGAGTACGTTCGCAAGAATG
>0012475c3553671fc5c3bf07ab67c48c
TACGGAGGGTGCAAGCGTTACTCGGAATCACTGGGCGTAAAGCGCGCGCAGGCGGCCTGATAAGTTGGATGTGAAAGCCTACGGCTCAACCGTAGAACTGCATCCAAAACTGTCAGGCTAGAGTGTGGGAGAGGAAGATGGAATTAGTTGTGTAGGGGTAAAATCCGTAGAGATAACTAGGAATACCAAAAGCGAAGGCAATCTTCTGGAACACTACTGACGCTGAGGCGCGAAGGCGTGGGGAGCAAACAGGATTAGATACCCTGGTAGTCCACGCAGTAAACGATGAATGTTAGTCGTCGGGGGCCTAGTGTCTTCGGTGATGCAGCTAACGCATTAAACATTCCGCCTGGGGAGTACGGTCGCAAGATTA
>00160c6145546616bc4759efa9b7248d
TAGCGGCGCCACAAGTGGCATCCATTTATATTGGGTTTAAAGCATCCGTAGCCGGTCTGATAAGTCTACTGTGAAATCCTATAGAAAACTATAGGGCGTGCGGTAGAAACTATTATGACTTGGGACCAGGAGAGGTCAGAGGTACTCCTAGGGTAGCGGTAAAATGCTGTAATCCTAGGGGGACCACCTGTGGCGAAGGCGTCTGACTGGAATGGATCCGACGGTGAGGGACGAAAGCTAGGGGAGCAAACCGGATTAGATACCCGGGTAGTCCTAGCTGTAAACGATGCTCGCTAGGTGTCAGACACGGTGCGACCGTGTTTGGTGCCGCAGGGAAGCCGTGAAGCGAGCCACCTGGGAAGTACGGCCGCAAGGCTG
>001c339bb4660994a510c44646716260
AACGGGGGGGGCAAAGCGTTATTCATAATGATTGGGCGTAAAGGGTGCGTAGACAGTCGATATTGTTTCAATTAAAAGACTGGATTCGTTTCCAGGAGGATTGAAAGTCATTTCGGCTATTTTGATCTCTGAGAAGATGGCGGTACTTTCAGTGGAAAAGTGAAATTTGGTGATATTGAAGGGACCAACAATAGGCGTAGGCGGCCTTCTAGTAGAGATTGAAGTTCAGGCACGAAAGCGTGGGGAGCAAACGGGATTAGAGACCCCGGTTAGTCCACGCCCTAAACGATGAATGTTAACTATTTGATTTTGAGTGGTTGAGCTAACGCGTTAAACATTCCGCCCTGAGTAGTACGGTCGCAAGGCTG
>001f7cc2cf9c0ca117dbb81e5d9e9489
TACGGAGGATGCAAGCGTTATCCGGATTTATTGGGTTTAAAGGGTGCGTAGGCGGAGAAATAAGTCAGTGGTGAAATCCTGCAGCTTAACTGTAGCATTGCCATTGATACTGTTTTTCTTGAATGCAATTGAGGTAGGCGGAATGTGTAGTGTAGCGGTGAAATGCTTAGATATTACACAGAACACCGATTGCGAAGGCAGCTTACTAAATTGTGATTGACGCTGAGGCACGAAAGCGTGGGGAGCGAACAGGATTAGATACCCTGGTAGTCCACGCCGTAAACGATGATTACTCGTTGTTGGCGATATACAGTCAGCAACTGAGCGAAAGCATTAAGTAATCCACCTGGGGAGTACGTTCGCAAGAATG
>00276e40e3aaf0933bbf27e92e2036f8
TACGTAGAGCCCGAGCGTTATCCGGATTTATTGGGCGTAAAGAGCTCGTAGGCGGATTGGTAAGTCGAACATTAAAGACCCTGGCTCAACCAGGGGAATGTGTTCGAAACTATCTATCTAGAGAGTGGTAGAGGGAAGTGGAATTTCCGGTGTAGCGGTGAAATGCGTAGATATCGGGAGGAATACCGGTGGCGAAGGCGACTTTCTGGACCAATACTGACGCTGAGGCGCGAAGGCGTGGGGAGCAAACAGGATTAGATACCCTGGTAGTCCACGCTGTAAACGATGGGCACTAGGTGTGGAGGGTATTGACCCCTTCTGTGCCGGAGCTAACGCATTAAGTGCCCCGCCTGGGAAGTACGGCCGCAAGGCTA
>002b09647dc7211529e56e4c99a24bb8
TACGTAGGTGGCGAGCGTTATTCGGATTTACTGGGCGTAAAGGGTTCGTAGGGGGTTTGCCAAGTCTGGTGTGAAATTCCACGGCTCAACCGTGGACGTGCACTGGTTACTGTTGAACTTGAGTTTGTGATGGGAGAGCGGAATTCCTGGTGTAGCGGTGGAATGCGTAGATATCAGGAAGAACACCGATGGCGAAGGCGGCTCTCTGGCACAAAACTGACCCTGATGAACGAAAGCGTGGGTAGCGAACAGGATTAGATACCCTGGTAGTCCACGCCGTAAACGTTGTGCGCTAGATGTGGGAGGTTCTGATCCCTTCCGTGTCCAAGCTAACGCGTTAAGCACACCGCCTGGGGACTACGGTCGCAAGGTTG
>003042d90083ccc5578693fdfcc23e86
TACCCGCCCCCCGAGTGGTGGGGACTATTACTGGGCTTAAAGCGCCCGTAGCCGGCCGGGTGTGTCCTCCGTTAAATCCCCGGGCCTAACCCGGGGGCTGCGGAGGATACTACCCGGCTTGGGGGTGGGAGAGGGCGGCGGTATTCCCGGGGTAGGGGTAAAATCCTCTGATCCCGGGAGGACCACCAGTGGCGAAGGCGGCCGCCCAGAACACGCCCGACGGTGAGGGGCGAAAGCTGGGGGAGCAAACGGGATTAGATACCCCGGTAGTCCCAGCTGTAAACGATGCGGGCTAGGTGTCGGGTGGGCTACGGGCCCACCCGGTGCCGAAGGGAAACCATTAAGCCCGCCGCCTGGGGAGTACGGCCGCAAGGCTG
>003927a5b9d17180714c03feec5bdb54
CACCGGCAGCCCAAGTGGTAGCCACTTTTATTGGGTCTAAAGCGTCCGTAGCCGGTTGAGTAAGTTCCTTGGGAAATTTGACCGCTTAACGGTTAAGCTATCAGGGAATACTGCTCGGCTAGAGGCAGGCAGAGGCCAGCGGAACGCACGGTGTAGGGGTGAAATCCGTTGATATCGTGCGGAACGCCGAAAGCGAAGGCAGCTGGCTGGGCCTGACCTGACCCTGGTGCGCACGAAAGCGTGGGGAGCAAAAAGGATTAGATACCCTTGTAGTCCACGCCCTAAACGATGGACGCTAGCTATGGGGAGTGTCGACCCTCTCCGTGGCGAAGCTAACGCGTTAAGCGTCCCGCCTGGGGAGTACGCCCGCAAGGGTG
>003d47046c6c79beb4744c808a25af22
TACGTAGGGGGCAAGCGTTACTCGGATTTACTGGGCGTAAAGCGAATGTAGGCTGTTATGTAAGTCAGTGGTGAAATCCCTCAGCTCAACTGAGGAACTGCCTTTGAAACTGTTTGGCTTGAGGCCGGGAGAGGGTGGTGGAATTCCCAGTGTAGCGGTGAAATGCGTAGATATTGGGAGGAACACCAGTGGCGAAGGCGACCACCTGGACCGGTTCTGACGCTGAGGCGCGAAAGCGTGGGTAGCAAACAGGATTAGATACCCTGGTAGTCCACGCTGTAAACGATGAGCACTGGGTTGGAGGCTCCTCCATAGGCTTCCGGCCGAAGCGAAAGTGTTAAGTGCTCCGCCTGGGGAGTATGGTCGCAAGGCTG
>003eaf756c620a6a01564073aa06a174
GACGGAGGGAGCAAGCGTTGTCCGGAATTACTGGGCGTAAAGCGCGCGTAGGTGGTGCGATAAGTCGGCTGTGAAAGCGCCAGGCTCAACTTGGCAATTGCTGTCGATACTGTCGCACTTGAGTGCAGGAGAGGGGAGTGGAACTCCCGGTGTAGCGGTGAAATGCGTAGATATCGGGAGGAACACCCGTGGCGAAGGCGGCTCCCTGGACTGCTACTGACACTGAGGCGCGAAAGCTAGGGTAGCGAACGGGATTAGATACCCCGGTAGTCCTAGCCGTAAACGATGGTCACTAGGTGTTGGGCCTTCGGGTTCAGTGCCGCAGCTAACGCAATAAGTGACCCGCCTGGGGAGTACGGCCGCAAGGCTG
>004a8e3ca84303aca1e4b36f00df385b
TACGGAGGATCCAGGCGTTATCCGGATTTATTAGGTTTAAAGGGTGCGTAGGCGGAATTATAAGTCAGTGGTGAAATCCTGCAGCTCAACTGTAGAACTGCCATTGATACTGGATTTCTTGAGTATAGATGAAGTGGGCGGAATGTGTCAAGTAGCGGTGAAATGCATAGATATGACACAGAACACCAATTGCGTAGGCAGCTCACTAAACTATTACTGACGCTGAGGCACGAAAGCGTGGGGAGCGAACAGGATTAGATACCCTGGTAGTCCACGCCGTAAACGATGATTACTCGATGTATGCGATACACAGTATGCGTCTGAACGAAAGTATTAAGTAATCCACCTGGGGAGTACGTCGGCAACGATG
>004d32765525f7f7b8f76fb1084b50a0
TACCAGCTCCCCGAGTGGTGGGGACGATTATTGGGCCTAAAGCGTCCGTAGCCGGCCTGGCAAGTTTCCCGTTAAATCCGACGGCTTAACCGTCGGACTGCGGGAAATACTGTCAGGCTAGGGGGCGGGAGAGGCCGACGGTACTCCTGGGGTAGGGGTGAAATCCTATAATCCCAGGAGGACCACCAGTGGCGAAGGCGGTCGGCCAGAACGCGCCCGACGGTGAGGGACGAAAGCTGGGGGAGCGAACCGGATTAGATACCCGGGTAGTCCCAGCTGTAAACGATGCGGGCTAAGTGTCGGAACGGCCTAGAGCCGTTCCGGTGCTGCAGGGAAGCCGTTAAGCCCGCCGCCTGGGGAGTACGGCCGCAAGGCTG
>0051a20d6ce0e637177fc1bac765c33e
CACGTAAGGAGCGAGCGTTGTTCGGAATTATTGGGCGTAAAGGGCATGTAGGCGGTTTTTTAAGTCCGATGTGAAATACCACAGCTTAACTGTGGGAACGCATTGGAAACTGAAAGACTTGAATCAGTAAGGGGTAACCGGAATTCCTAGTGTAGGGGTGAAATCTGTTGATATTAGGAAGAACACCGATGGCGAAGGCAGGTTACTGGTACATGATTGACGCTGAGATGCGAAAGCGTAGGGAGCGAACAGGATTAGATACCCTGGTAGTCTACGCTGTAAACGATGTGCACTTGGTGTCGGGGTTTCTAAGCCTCGGTGCCGTAGCTAACGCGTTAAGTGCACCGCCTGGGGAGTATGCCGGCAACGGTG
>0056b8266333d2e91072e89a9727652e
CACGTAGGGGGCGAGCGTTGTTCGGAATTACTGGGCGTAAAGGGCATGTAGGCGGCTCTGTAAGCCCGGCGTGAAAGTCACCGGCTCAACCGGTGGATTGCGTTGGGAACTGCAGGGCTTGAATCATGGAGAGGGAGCTAGAATTCCTGGTGTAGGGGTGAAATCTGTAGAGATCAGGAAGAATACCAGTGGCGAAGGCGAGCTCCTGGCCAATGATTGACGCTGAGGTGCGAAAGCGTGGGGAGCAAACAGGATTAGATACCCTGGTAGTCCACGCCGTAAACGATGGATACTAGGTGTAGGGGGTATCGACCCCCCCTGTGCCGCAGTTAACACAATAAGTATCCCACCTGGGGAGTACGGCCGCAAGGTTG
>00581e19bcc73b7a3062023e08823d07
TACGAACTGTGCGAACGTTATTCGGAATCACTGGGCTTAAAGGGTGCGTAGGCGGCTACAAAGGTCAGATGTGAAATCCCACGGCTCAACCGTGGAACTGCGTTTGAAACCGTGTAGCTTGAGGGAGTCAGAGGTAAGCGGAACTGCCGGTGTAAGGGTGAAATCTGTGGATATCAGCAGGAACACCAGTGGCGAAGGCGGCTCTCTGGCTTGCTCCTGACGCTCAGGGACGAAAGCTAGGGGAGCAAACAGGATTAGATACCCTGGTAGTCCTAGCTGTAAACGATGGGCACTAGGTGTTTGCCTTTTAGGTGAGCGCCGAAGCTAACGCGTTAAGTGCCCCACCTGGGGACTACGGTCGCAAGGCTA
>005e98ac55381072b19e84c90d56d451
TACGTAGGGTGCGAGCGTTGTCCGGATTTACTGGGCGTAAAGAGCTCGTAGGTGGCTTGTCGCGTCGTCTGTGAAAGTCTGGGGCTTAACTCCGGGTGTGCAGGCGATACGGGCTGGCTTGAGTGCTGTAGGGGAGACTGGAATTCCTGGTGTAGCGGTGGAATGCGCAGATATCAGGAGGAACACCGATGGCGAAGGCAGGTCTCTGGGCAGCCACTGACGCTGAGGAGCGAGAGCATGGGTAGCGAACAGGATTAGATACCCTGGTAGTCCATGCTGTAAACGGTGGGCGCTAGGTGTGGGGACTTTCCATGGTTTCCGTGTCGTAGCTAACGCGTTAAGCGCCCCGCCTGGGGAGTACGGCCGCAAGGCTA
>006173fa9bd945a23c45a21963ee1825
CCCCGGAGCCTCGAGTGGTGACCATGTTTATTGGGCCTAAAGCGCCCGTAGCCTGGTTATTAAGTTCTCGGTGAAATCGTCTAGCTTAACTAAACGAATTGCCTTGAATACTGTTAACCTAGGGATAGGGAGAGGTCAGGAGTATGCTTGGGGGAGGGGTAAAATCCTTTAATCCTAAGTAGACTATCAATGGCGAAGGCACCTGACTGGAACTAGTCCGACGGTGAGGGACGAAAGTTAGGGTAGCAAACGGGATTAGATACCCCGGTAGTCCTAACCGTAAACGCTGCCCGCTGGGTGTTGCAAATTCCTCGAGTTTTTGCAGTGCCGTAATGAAGATGTTAAGCGGGCCGCCTGGGGAGTACGGTCGCAAGGCTG
>0065314c63b9db41c25948746de29b85
TACGGGGGGTGCAAGCGTTATTCGGAATCATTGGGCGTAAAGGGCACGCAGGCGGCCTGGTAAGTCAGATGTGAAAGCCCGGGGCTTAACCCCGGAAGGGCATTTGAAACTATCAGGCTTGAGTATGGGAGAGGGAAGTGGAATTCCTGGTGTAGAGGTGAAATTCGTAGATATCAGGAGGAACACCGGTGGCGAAGGCGACTTCCTGGACCAATACTGACGCTGAGGTGCGAAGGCGTGGGGAGCAAACAGGATTAGATACCCTGGTAGTCCACGCAGTAAACGTTGTTCACTAGGTGTAGCGGGTATTGACCCCTGCTGTGCCGGAGTTAACGCATTAAGTGAACCGCCTGGGGAGTACGATCGCAAGATTA
>0068bae5d2b811987a918dd4b9b39bc6
TACGGAGGTGGCAAGCGTTACTCGGATTCATTGGGTTTAAAGGGTCCGTAGGCGGACCAATAAGTCAGTGGTGAAATCTTTCGGCTCAACCGGAAAACTGCCATTGATACTGTTGGTCTTGAATATGTTTGAAGTGGGCGGAATATGGCATGTAGCGGTGAAATGCATAGATATGCCATAGAACACCGATAGCGAAGGCAGCTCACTAAGCCATTATTGACGCTAAGGGACGAAAGCGTGGGGAGCGAACAGGATTAGATACCCTGGTAGTCCACGCTGTAAACGATGATCACTCGATATTGGCAACACACAGCCAGTGTCCAAGAGAAATTGATAAGTGATCCACCTGGGGAGTACGATCGCAAGGTTG
>006be5df806c217163a1daba681490a6
TACGGAGGGCGCAAGCGTTGCTCGGAATCACTGGGCGTAAAGCGCGTGTAGGCGGCCGGGCGGGTCCGGCGTGAAAGCCCTCGGCTCAACCGAGGAATGTCGCCGGAAACTACCCGGCTTGAGTCCGGTAGAGGGGAGCGGAATTCCCAGTGTAGAGGTGAAATTCGTAGATATTGGGAGGAACACCGGTGGCGAAGGCGGCTCCCTGGGCCGGAACTGACGCTGAGACGCGAAAGCGTGGGGAGCAAACAGGATTAGATACCCTGGTAGTCCACGCCCTAAACGATGGGTACTAGGTGTTGCGGAGAATTAACTCTGCAGTGCCGTAGCTAACGCATTAAGTACCCCGCCTGGGAAGTACGGCCGCAAGGTTA
>006f7cd56b2442c569e98fd81a89c869
GACGGAGGGTGCAAGCGTTAATCGGAATGACTGGGCGTAAAGCGCGCGTAGGTGGTCATTTAAGTTAGATGTGAAATGCTCGGGCTCAACCTGAGAACTGCATCTAAAACTGAGTGACTAGAGTTCAGTAGAGGAAAGTGGAATTCCCGGTGTAGCGGTGAAATGCGTAGATATCGGGAGGAACATCAGTGGCGAAGGCGACTTTCTGGACTGAAACTGACACTGAGGTGCGAAGGCGTGGGTAGCAAACAGGATTAGATACCCTGGTAGTCCACGCAGTAAACGATGAGAACTAGTTGTTGGGCAGCGATGACTGCTTAGTAACGAAGCTAACGCGTTAAGTTCTCCGCCTGGGGAGTACGGCCGCAAGGTTA
>00711dd7b5eff4fb1481a705260f2d66
TACATAAGGAGCAAGCGTTATCCGGAATTATTGGGCGTAAAGAGCTCGTAGGCGGTCTTAAAAGTCAGGTGTGAAATTAACAGGCTTAACCTGTTAAGGTCATCTGAAACTCTAAGACTTGAGGGTAGGAGAGGGAAGTGGAATTTCAGGTGTAGCAGTGAAATGCGTAGAGATCTGAAGGAACACCAGTGGCGAAGGCGACTTCCTGGACTAAAACTGACGCTGAGGAACGAAAGCGTGGGTAGCAAACGGGATTAGATACCCCGGTAGTCCTAGCCGTAAACGATGGATACTAGGTGTGGGAGGTATCGACCCCTTCTGTGCCGCAGCTAACGCATTAAGTATCCCGCCTGGGGAGTACGGTCGCAAGGCTG
>0074bac13c1fddbab7901e19a98708b2
TACGGAGGGTGCGAGCGTTGTTCGGAATTACTGGGCGTAAAGCGGGTGTAGGCGGTTTGTTAAGTCAGATGTGAAAGCCCACGGCTCAACCGTGGAAGTGCATCTGAAACTGGCAGACTTGAGTACCGGAGAGGGAAGTGGAATTCCTGGTGTAGGGGTGAAATCCGTAGATATCAGGAGGAACACCGGTGGCGAAGGCGACTTCCTGGACGGATACTGACGCTGAGATCCGAAAGCGTGGGGAGCAAACAGGATTAGATACCCCGGTAGTCCTAGCCGTAAACGATGGGCACTAGGTGTTGGAGGAGTCTACCCCTTCAGTGCCGCAGCTAATGCATTAAGTATCCCACCTGGGAAGTACGATCGCAAGGTTG
>007662aa951d02c145f44aec31dbee3b
TACGAACCGGACAAACGTTATTCGGAATTATTGGGCTTAAAGGGTGTGTAGGCGGCTTAGTAGGTGGGGTGTGAAATCCCTCGGCTCAACCGAGGAACTGCGCCCCAAACCACTAGGCTAGAGGGAGACAGAGGTAAGCGGAACTGATGGTGGAGCGGTGAAATGCGTTGATATCATCAGGAACACCAGTGGCGAAAGCGGCTTACTGGGTCTCTTCTGACGCTGAGACACGAAAGCTAGGGTAGCGAACGGGATTAGATACCCCGGTAGTCCTAGCTGTAAACGATGAGCACTTGGTTGAGGGCCCCCCCATAGGTTCTCGACCGTAGCGAAAGTGTTAAGTGCTCCGCCTGGGGAGTATGGTCGCAAGGCTG
>00776a0dc9a7e8ce04cd1103c87d14a1
TACGAAGGTGGCGAGCGTTATTCGAAATCACTGGGCTTAAAGAGCATGTAGGCGGCCTATCAAGCGTTGTGTGAAATCCCTCGGCTCAACCGAGGAACTGCATGGCGAACTGGTAGGCTTGAGGCAAGTAGGGGCGAGTGGAACTCTTGGTGGAGCGGTGGAATGCGTAGATATCAAGAGGAACGTCGGAGGCGAAGGCGACTCGCTGGGCTTGACCTGACGCTGAGATGCGAAAGCTAGGGTAGCGAACGGGATTAGATACCCTGGTAGTCTACGCCGTAAACGATGTGCACTTGGTGGTGGTCCCGTTCGGGATCACTGCCGGAGCTAACGCATTAAGTGCACCGCCTGGGGAGTACGCCGGCAACGGTT
>00787a74ea81f1b9f417fbd4d2ba79c4
CACCAGCAGCCCAAGTGGTGGTCGCGATTATTGGGCCTAAAGCGCTCGTAGCCGGGTTGGCAAGTCCCTTGTGAAATCGGGCGGCCTAACCGTTCGGCTTGCAAGGGATACTGCCAGCCTAGAGGCCGGGAGACGTCTGAGGTACTCCGGGAGTAGCGGTGAAATGCGTTGATCCTCGGGGGACCACCAGTGGCGAAGGCGTCAGACGAGAACGGGCCTGACGGTGAGGGGCGAAGGCTAGGGGCGCGAACGGGATTAGATACCCCGGTAGTCCTAGCAGTAAAGGATGCGGGCTAGGTGTCTGGTGTTCTACGAGAGCATCAGGTGCCGGAGGGAAGCCGTTAAGCCCGCCGCCTGGGAAGTACGGCCGCAAGGCTG
>0081172aed47c204cbaa0db2bfd79c72
TACGGAAGAGGCGAGCGTTGTTCGGAATTATTGGGCTTAAAGAGCGTGTAGGCGGGGCGTCAGGTGCCTTGTGAAATCCCACGGCTCAACCGTGGAATTGCTCGGCAAACCGACATCCTTGAGGCAAGTAGGGGCGACTGGAACCTTCGGTGGAGCGGTGAAATGCGTAGATATCGAAGGGAACGCCGGTGGCGAAAGCGGGTCGCTAGGCTTGTCCTGACGCTGAGACGCGAAAGCGTAGGTAGCAAACAGGATTAGATACCCTGGTAGTCTACGCCGTAAACGATGCGCACTAGACTGGAGGACCTCTGACGGTCATCGAGTCGAAGCAAAAGTGTTAAGTGCGCCGCCTGGGGAGTACGGCCGCAAGGCTA
>00850eefea140fddf9042fde3d90c3e0
TACGGAGGGGGCAAGCGTTATTCGGATTTACTGGGCGTAAAGCGCACGTAGGTGGCACTGTAAGTCAAAGGTGAAAGCCCTCGGCTCAACCGAGGAACTGCCTTTGAAACTGCTTTGCTTGAGTCCGGGAGGGGGGAGCGGAATTCCCAGTGTAGCGGTGAAATGCGTAGATACTGGGAGGAACACCGGTGGCGAAGGCGGCTCCCTGGACCGGTACTGACACTGAGGTGCGAAAGCGTGGGTAGCAAACGGGATTAGATACCCCGGTAGTCCTAGCTGTAAACGATGAATGTTAGTCGTCGGGTAGCTAGTCTATTCGGTGATGCAGCTAACGCATTAAACATTCCGCCTGGGGAGTACGGTCGCAAGATTA
>00879372a1c5a13e53d1ea7c218895d0
TACCCGCAGCTCAAGTGGTGGCCACTATTATTGAGCCTAAAGCGTCCGTAGCCGGACCCGTAAATCCCCGGGTAAATCGGGTCGCTCAACGATCCGGCTCCCGGGGAGACTGCGGGTCTTGGGACCGGGAGAGGCCGGAGGTACTCCCGGGGTAGGGGCAAAATCCTATAATCCCGGGGGGACCACCAGTGGCGAAGGCGTCCGGCTGGAACGGCTCCGACGGTGAGGGACGAAGGCCAGGGGAGCAAACCGGATTAGATACCCTGGTAGTCCACGCCGTAAACGATGAATACTAGGTGTCGGGTTCATAGAACTCGGTGTCGCAGCAAATGCATTAAGTATTCCACCTGGGGAGTACGATCGCAAGGTTG
>0087a2b14eee1ec7dd743a22e01ccd92
TACGGAGGGTGCAAGCGTTATCCGGAATCATTGGGTTTAAAGGGTCCGTAGGCGGGCGATTAAGTCAGAGGTGAAATCCCACAGCTCAACTGTGGAACTGCCTTTGATACTGGTTGTCTTGAGTTACAGTGAAGTAGATAGAATGTGTAGTGTAGCGGTGAAATGCATAGATATTACACGGAATACCGATTGCGAAGGCAGTCTACTAACTGTATACTGACGCTAATGGACGAAAGCGTGGGGAGCGAACAGGATTAGATACCCTGGTAGTCCACGCCGTAAACGATGGGTACTAGGTGTTGGGAGGATTGACCCTTTCAGTGCCGACGCTAACGCATTAAGTACCCCGCCTGGGGAGTACGGCCGCAAGGCTG
>008a108606a3a04058f9689d07a3d805
TACGTAGGTGGCGAGCGTTACTCGGAATTACTAGGCGTAAAGCGTGTGTAGGCGGATATTTAAGTCGGTTGTTAAATCCCATGGCTCAACCATGGACTGTCAACTGATACTGGGTATCTTGAGTTCGGTAGAGGAAATCGGAATTCCTAGTGTAGCAGTGAAATGCGTAGATATTAGGAAGAACGCCAAAGGCGAAGGCAGATTTCTGGGCCGTTACTGACGCTGAGACACGAAAGCTAGGGGAGCTAACAGGATTAGATACCCTGGTAGTCCTAGCTGTAAACGATGTAGACTAGGTGTGGGTGGCGATAGTCATCCGTGCCGTAGGGAAACCATTAAGTACGCCGCCTGGGGAGTACGGCCGCAAGGTTG
>00900f3f6bfb3766aee875339b68d4fa
TAGCGGCGCCTCGAGTGGTGACCACGTTTATTGGGCTTAAAGCGCCCGTAGCCGGTTTTGAAAGTCCTGTGTGAAATCTGGTAGCTTAACTATCAGAAGGGCATAGGATACTACAAAACTTGGGACTGGACGAAGTCAGGGGTACTTCTGGGGTAGGAGTAAAATCCAGAGATCCTAGAAGGACCACCGGTGGCGAAGGCGCCTGACTAGGACGGATCCGACGGTGAGGGACGAAAGCCAGGGGAGCAAAGCGGATTAGATACCCTGGTAGTCCACGCTGTAAACGATGCTCGCTAGGTGTCAGATACGGTGCGTCCGTATTTGGTGCCGTAGGGAAACCGTGAAGCGAGCCGCCTGGGAAGTACGGTCGCAAGGCTG
>0090406c5072685c51587b1881ee13fd
AACGTAGGGGGCGAACGTTGCTCGGAATTACTGGGCGTAAAGGGTGCGTAGGTGGCTGAGAAAGTCGAAAATGAAATCCCGAGGCTTAACCTCGGAACTGTTTTCGAAACTACTTAGCTTGAGGATAGTTGAGGAAAACGGAATTCCCGGTGGAGCGGTGAAATGCGTAGATATCGGGAGGAACACCTGAGGCGAAGGCGGTTTTCTGGACTATTCCTGACACTGAGGTACGAAAGCTAGGGTAGCAAACGGGATTAGATACCCCGGTAGTCCTAGCTGTAAACGATGCCTACTAGGTCGTGGTGGTTCTGACACCAGCACGGCCGAAGCAAAAGTGTTAAGTAGGCCGCCTGGGGAGTACGGTCGCAAGGCTA
>0098d9f603bf0e84e2f931e2c07498e0
TACGGGGGGTGCGAGCGTTATTCGGAATTATTGGGCGTAAAGGGCGCGCAGGCGGTCATATAAGTCAGATGTGAAAGCCCGGGGCTTAACCCCGGAAGTGCATTTGAAACTAAGGGACTTGAGTATGGGAGAGGGAAGTGGAATTCCCGGTGTAGCGGTGAAATGCGTAGATATCGGGAGGAACACCAGTGGCGAAGGCGGCTTTCTGGTCTATCTCTGACGCTGAGGAGCGAAAGCTAGGGGAGCAAACGGGATTAGATACCCCGGTAGTCCTAGCTGTAAACGATGGATACTAGGTGTGGGAGGTATCGACCCCTTCTGTGCCGCAGCTAACGCATTAAGTATCCCGCCTGGGGAGTACGGTCGCAAGGCTG
>009fb7c426139aa3be10dfbff039eae9
TACGAAGGTCCCAAGCGTTATTCGGAATCACTGGGCGTAAAGAGTACGTAGGCGGTTTGGTAAGTCAGGTGTGAAATCCCGAAGCTCAACTTCGGAACTGCATCCGATACTGCCAGACTTGAGGATAGAAGAGGAAAGTGGAATTCCCGGTGTAGCGGTGAAATGCGTAGATATCGGGAGGAACACCAGTGGCGAAGGCGGCTTTCTGGTCTATCTCTGACGCTGAGGAGCGAAAGCTAGGGGAGCAAACGGGATTAGATACCCCGGTAGTCCTAGCTGTAAACGATGGATACTAGGTGTGGGAGGTATCGACCCCTTCTGTGCCGCAGCTAACGCATTAAGTATCCCGCCTGGGGAGTACGGTCGCAAGGCTG
>00a18d29807c447e9e2786d50cb630f8
TACGTAGGAGGCGAACGTTATCCGGATTTACTGGGCGTAAAGAGAGCGTAGGTGGTTTTTTAAGTCAGGCGTGAAATCTTCTGGCTTAACCAGAAGAAGTCACTTGATACTGATGGACTTGAGGACAGCAGAAGGAAATGGAATTCCCAGTGTAGCGGTGAAATGCATTGATATTGGGAAGAACACCAGTGGCGAAGGCGATTTCCTAGGTTGTTCCTGACACTGAGGCTCGAAAGCGTGGGGAGCGAAGCGGATTAGATACCCGCGTAGTCCACGCCCTAAACGGTGGACACTAGATATGGGGAGTATCGACCCTTTTCGTGTCGAAGCTAACGCTTTAAGTGTCCTGCCTGGGAAGTACGGCCGCAAGGCTA
>00a481b97f08f01e93101aecb9984161
TACGGAGGGTGCTAGCGTTGTTCGGAATTACTGGGCGTAAAGCGGGTGTAGGCGGTTTGTTAAGTCAGATGTGAAAGCCCACGGCTCAACCGTGGAAGTGCATCTGAAACTGGCAGACTTGAGTACCGGAGAGGGAAGTGGAATTCCTGGTGTAGGGGTGAAATCCGTAGATATCAGGAGGAACACCGGTGGCGAAGGCGGCTTCCTGGACCGATACTGACGCTGAGGCGCGAAAGCTAGGGGAGCGAAGGGGATTAGATACCCCCGTAGTCCTAGCTGTAAACGATGTGTACTAGGTTCGGGTGGCTCTGACGTCTTCCGAACCGAAGCGAAAGTGTTAAGTACACCGCCTGGGGAGTACGGTCGCAAGGCTA
>00a7b682eeead5ec05e50ced306af2ae
TACGGAGGGTGCGAGCGTTGTTCGGAATTACTGGGCGTAAAGCGGGTGTAGGCGGTTTGTTAAGTCAGATGTGAAAGCCCACGGCTTAACCGTGGAAGTGCATCTGAAACTGGCAGACTTGAGTACCGGAGAGGGAAGTGGAATTCCTGGTGTAGGGGTGAAATCCGTAGATATCAGGAGGAACACCGGTGGCGAAGGCGACTTCCTGGACGGATACTGACGCTGAGATCCGAAAGCGTGGGGAGCAAACAGGATTAGATACCCTGGTAGTCCACGCTGTAAACGATGGGAACTAGGTGTAGCGGGTATTGATCCCTGCTGTGCCGAAGCTAACGCATTAAGTTCCCCGCCTGGGGAGTACGGTCGCAAGGCTA
>00a8509459bc85152cd3cdb89d0dda8d
TACGGAGGGGGTTAGCGTTGTTCGGAATTACTGGGCGTAAAGCGTACGTAGGCGGATCAGAAAGTAAGGGGTGAAATCCCAGGGCTCAACCCTGGAACTGCCTCTTAAACTCCTGGTCTTGAGTTCGAGAGAGGTGAGTGGAATTCCAAGTGTAGAGGTGAAATTCGTAGATATTTGGAGGAACACCAGTGGCGAAGGCGGCTCACTGGCTCGATACTGACGCTGAGGTACGAAAGTGTGGGGAGCAAACAGGATTAGATACCCTGGTAGTCCACACCGTAAACGATGAATGCCAGACGTCGGGTAGCATGCTATTCGGTGTCACACCTAACGGATTAAGCATTCCGCCTGGGGAGTACGGTCGCAAGATTA
>00af472c962987522219ce7eb369d8a4
TACGGAGGGTGCAAGCGTTGTTCGGAATTACTGGGCGTAAAGAGCGTGTAGGCGGTTAGGCAAGTCAGGTGTGAAATCCCTTGGCTCAACCAAGGAAGTGCATTTGAAACTGCTTAACTAGAGTACAGGAGGGGAAAGTGGAATTCCCAGTGTAGAGGTGAAATTCATAGATATTGGGAGGAACACCGGTAGCGAAGGCGGCTTTCTGGCCTGATACTGACGCTGAGACGCGAAAGCGTGGGGAGCAAACAGGATTAGATACCCTGGTAGTCCACGCCGTAAACGATGGGCACTAGGTGTAGGAAGTGTTGACCCTTTCTGTGCCGAAGCTAACGCATTAAGTGCCCCGCCTGGGGAGTACGGTCGCAAGGCTA
>00af6c5ca3f592c66ea58bc1e0c9b074
CACGGAAGGGGCAAGCGTTGTTCGGATTTATTGGGCGTAAAGGGCGTGTAGGCGGCAATACAAGTCTGGTGTGAAATACTCCGGCTCAACCGGAGAGACGCGCTGGAAACTGTATTGCTTGAGTTTAGGAGGGGGAGCTGGAATTCCAGGTGTAGGGGTGAAATCTGTAGAGATCTGGAAGAACACCGGAGGCGAAGGCGAGCTCCTGGCCATAGACTGACGCTGAGGCGCGAAAGCGTGGGGAGCGAACAGGATTAGATACCCTGGTAGTCCACGCCGTAAACGATGTGCACTAGGTGTCGGGGATGATGATCCTCGGTGCCGCAGCTAACGCGTTAAGTGCACCGCCTGGGGAGTATGCTCGCAAGGGTG
>00b26b173522153a75bb161e8225e0d0
AACGTAGGAGTCAAGCGTTATCCGAATTTACTGGGCGTAAAGCGCGTGCAGGCGGTGCGATAAGTTGGATGTGAAAGCTCCCGGCTCAACTGGGAGAGGTCGTTCAATACTGTCGCACTAGAGGACGGTAGAGGGAGGTGGAATTCCCGGTGTAGTGGTGAAATGCGTAGATATCGGGAGGAACACCAGTGGCGAAGGCGGCCTTCTGGGCCGATCCTGACGCTCAGACGCGAAAGCTAGGGGAGCAAACGGGATTAGAAACCCCGGTAGTCCTAGCTGTAAACGATGTAGACTTGGCGTTGGTGGTCTAAAACCCATCAGTGCCGTAGCAAACGCGATAAGTCTACCGCCTGGGGACTACGACCGCAAGGTTA
>00b5ab49e4b9130e9511646170c24a7f
TACAGAGGTCTCAAGCGTTGTTCGGATTCATTGGGCGTAAAGGGTGCGTAGGCGGTGGAGTAAGTTGGATGTGAAATCTTGGGGCTTAACCTCAAAATTGCATTCAATACTGCTTCGCTCGAGTTCTGTAGAGGAGATTGGAATTTACGGTGTAGCAGTGAAATGCGTAGATATCGTAAGGAACGCCAGTGGCGAAAGCGAATCTCTGGGCAGCAACTGACGCTGAGGCACGAAGGCCAGGGGAGCAAACGGGATTAGATACCCCGGTAGTCCTGGCAGTAAACGGTGCGCGTTTGGTGTGGGCAGGTTCGACCCTGTCCGCGCCGAAGCTAACGCATTAAACGCGCCGCCTGGGAAGTACGATCGCAAGATTA
>00bc2d1b5a863312b88b769fca82fa20
TACGGAGGTGGCAAGCGTTACTCGGAATTACTGGGCGTAAAGCGCGCGTAGGCGGGAAGATAAGTTGAGCGTTTAAGCCCGAGGCTCAACCTCGGAATGGCGCTCAAAACTGCCTTTCTTGAGTCCCGGAGAGGCCGGCGGAATTCCCGGTGTAGGGGTGAAATCCGTAGATATCGGGAGGAACACCGGTGGCGAAGGCGCTTCTCTGGACAGATACTGACGCTCATGGACGAAAGCTAGGGTAGCGAAAGGGATTAGATACCCCGGTAGTCCTAGCTGTAAACGATGAGCACTTGGTCGGAGACTCCTCCATAGGTTTCCGGCCGTAGCGAAAGTGTTAAGTGCTCCGCCTGGGGAGTATGGTCGCAAGGCTG
>00bd5b27f0c9811a2e872d1f5725879c
TACGGAGGATGCAAGCGTTATCCGGATTCATTGGGTTTAAAGGGTCCGTAGGCGGGTTTTTAAGTCAGTGGTGAAATCCTACAGCTCAACTGTAGAACTGCCATTGATACTGGAAGCCTTGAGTGTGATTGAAGTGGGCGGAATGTGTCATGTAGCGGTGAAATGCATAGATATGACACAGAACACCGATTGCGAAGGCAGCTCACTAAGTCACAACTGACGCTGAGGGACGAAAGCGTGGGTAGCGAACAGGATTAGATACCCTGGTAGTCCACGCTGTAAACGATCATCACTCGCTGTTGGCGATACACAGTCAGCGGCCAAGCGAAAGCATTAAGTGATGCACCTGGGGAGTACGGTCGCAAGATTG
>00bd8c342e816684b30f3bde1a208b0a
TACATAAGGAGCAAGCGTTATCCGGAATTATTGGGCGTAAAGAGCTCGTAGGCGGTCTTAAAAGTCAGGTGTGAAATTAACAGGCTCAACCTGTTAAGGTCATCTGAAACTTTAAGACTTGAGGATAGAAGAGGAAAGTGGAATTCCCGGTGTAGCGGTGAAATGCGTAGATATCGGGAGGAACACCAGTGGCGAAGGCGGCTTTCTGGTCTATCTCTGACGCTGAGGAGCGAAAGCTAGGGGAGCAAACGGGATTAGATACCCCGGTAGTCCTAGCCGTAAACGGTGAGCACTAGGTGTGGGGGGTATCGACCCCCTCCGTGCCGGAGCTAACGCATTAAGTGCTCCGCCTGGGGAGTACGACCGCAAGGTTG
>00bfe4b6b3b836bdc3b89da12bcceae4
TACGTAGGGGGCAAACGTTATCCGGATTTACTGGGCGTAAAGAGCGCGTAGGCGGTCTGGCAAGTCGGATGTAAAATCTCCCGGCTCAACTGGGAGGGACCATTCGATACTTCCAGACTGGAGGTCAGCAGAGGTAAGTGGAATTCCCGGTGTAGTGGTGATATGCGTAGATATCGGGAGGAACACCAGTGGCGAAGGCGGCTTACTGGGCTGCACCTGACGCTGAGGCGCGAAAGCGTGGGGAGCGAACAGGATTAGATACCCTGGTAGTCCACGCAGTAAACGATGGACACTAGGTATGGGGAGTATCGACCCTTTCCGTGCCGTAGCTAACGCATTAAGTGTCCCGCCTGGGGAGTACGGTCGCAAGATTA
>00c3ebc5db7394131736bcd54da810b3
TACGGAGGGTCCAAGCGTTATCCGGAATCATTGGGTTTAAAGGGTTCGCAGGCGGTTTCTTAAGTCAGTGGTGAAATCCTACAGCTCAACTGTAGAACTGCCATTGATACTGAGAAACTTGAATATAGTTGAAGTAGGCGGAATGTGTAGTGTAGCGGTGAAATGCTTAGATATTACACAGAACACCGATAGCGAAGGCAGCTTACTAAACTATTATTGACGCTCATGAACGAAAGCGTGGGGAGCGAACAGGATTAGATACCCTGGTAGTCCACGCCGTAAACTATGATTACTCGATATTGGCGATACACTGTCAGTGTCTAAGCGAAAGTGATAAGTAATCCACCTGGGGAGTACGGTCGCAAGATTG
>00c5faaffc6948571f8734c25ccd5c1d
TACGAAGGTGGCAAGCGTTGTTCGGAATCATTGGGCTTAAAGAGCATGTAGGCGGCCCTTCAAGCGTTGTGTGAAATCCCTCGGCTCAACCGAGGAATTGCATGGCGAACTGTCGGGCTTGAGGCAAGTAGGGGCGTGTGGAACTCTTGGTGGAGCGGTGGAATGCGTAGATATCAAGGGGAACGCCGGTGGCGAAGGCGACACGCTGGGCTTGTCCTGACGCTGAGATGCGAAAGCCAGGGGAGCGAACGGGATTAGATACCCCGGTAGTCCTGGCCCTAAACGATGTCCACTAGGTCGGAGGTTCTCTGACGGAGTTCCGGCCGGAGCGAAAGTGTTAAGTGGACCGCCTGGGGAGTACGGTCGCAAGGCTA
>00c9144f5ee6dfc6d0ea28654072f73e
TACGAGGGCCCCAAGCGTTATCCGGAATCATTGGGCGTAAAGAGTGTGTAGGCGGTTTAGTTAGTCTTATGTTAAAGCCTTAGGCTCAACCTAAGATCTGCATAAGAAACGGCTAAACTAGAGTGTGTGAGGGGTGAATGGAACTCATAGTGTAGGGGTGAAATCCGTTGATATTATGGGGAACACCAAAAGCGAAGGCAATTCACTGGTGCATCACTGACGCTGAGACACGAAACCCAGGGTAGCGAAAGGGATTAGATACCCCTGTAGTCCTGGGCCTAAACGATGTTCACTAACTTTTCGGAGTATCGACCCTCTGAGAGGTACAGCTAACGCGTTAAGTGAACCGCCTGGGTAGTACGAGCGCAAGCTTA
>00ca30d5a15f0e3b030909152c91c752
TACGGAGGGTCCGAGCGTTATCCGGATTTATTGGGTTTAAAGGGTGCGCAGGCGGTATTATAAGTCAGTGGTGAAATCTGGAGGCTCAACCTCCAAACTGCCATTGATACTGTAGTACTAGAGTACAGACGAAGTAGGCGGAATGTAGCATGTAGCGGTGAAATGCTTAGATATGCTACAGAACACCGATCGCGAAGGCAGCTTACTAGACTGTTACTGACGCTAATGCACGAAAGCGTGGGGAGCGAACAGGATTAGATACCCCGGTAGTCCACGCTGTAAACGATGTCTACTAGGTGTTGGGGATTCTGACATTCTCAAGACCGAAGCTAAAGTGTTAAGTAGACCGCCTGGGGAGTACGGTCGCAAGGCTA
>00cf622ac70a34408245ba0c009c20da
TACGGAGGGTGCAAGCGTTATTCGGAATTATTGGGCGTAAAGGGCGCGTAGGCGGCCTCTTAAGTCAGATGTGAAAGCCCGGGGCTCAACCCCGGAAGTGCATTTGAAACTAAGGGACTTGAGTATGGGAGAGGGAAGTGGAATTTCAGGTGTAGCAGTGAAATGCGTAGAGATCTGAAGGAACACCAGTGGCGAAGGCGACTTCCTGGACTAAAACTGACGCTGAGGAACGAAAGCGTGGGTAGCAAACGGGATTAGATACCCCGGTAGTCCACGCCGTAAACGATGTCAACTAGCCGTTGGGCCTATATACAGGTTTAGTGGCGGAGCTAACGTATTAAGTTGACCGCCTGGGGAGTACGGCCGCAAGGTTA
>00d1e051919319dfb6ce0654cbce14ed
TACATAAGGAGCAAGCGTTATCCGGAATTATTGGGCGTAAAGAGCTCGTAGGCGGTCTTAAAAGTCAGGTGTGAAATTAACAGGCTCAACCTGTTAAGGTCATCTGAAACTTTAAGACTTGAGGATAGAAGAGGAAAGTGGAATTCCCGGTGTAGCGGTGAAATGCGTAGATATCGGGAGGAACACCAGTGGCGAAGGCGGCTTTCTGGTCTATCTCTGACGCTGAGGAGCGAAAGCTAGGGGAGCAAACGGGATTAGATACCCCGGTAGTCCTAGCTGTAAACGCTGCGTGCCAGATGTTGCGTAATCTTCGAGATTGCGCAGTGTCGAAACGAAGGTGTTAAGCACGCCACCTGGGAATTACGGTCGCAAGGCTG
>00d31ad0befd4648f777ff07f4998e1b
TACGGAGGGTGCAAGCGTTATTCGGATTTATTGGGCGTAAAGAGCGTGTAGGCGGTTGGGATAGTCAGACGTGAAAGCCTTCTGCTCAACAGAAGAAGTACGTCTGAAACTGCCCAACTTGAGTACGAGAGAGGAAAGTGGAATTCCCAGTGTAGAGGTGAAATTCGTAGATATTGGGAGGAACACCTGTGGCGAAGGCGACTTTCTGGATCGATACTGACGCTGAGACGCGAAAGCGTGGGTAGCAAACAGGATTAGATACCCTGGTAGTCCACGCCGTAAACTATGATTACTCGTTGTCGGCGATACACAGTCGGTGGCTAAGCGAAAGCGATAAGTAATCCACCTGGGGAGTACGATCGCAAGGTTG
>00d6ae912152704dceb5073027c260e3
CACCAGCGCCACAAGTGGCAACCAGAATTATTGGGCCTAAAGCGTTCGTAGCCTGTTATGTAAATCTTTTGTGAAATTGTCAAGCCTAACTTGGCAGATTGCAGAAGACACTGCATAACTAGGGACCGGAAGGGGTTAGGAGTATTTTAGGGGGAGCGGTAAAATGTTGTAATCCCTGAAAGACTACCTGTGGCGAAGGCGCCTAACCAGTACGGATCCGACGGTGAGGAACGAAAGCTAGGGGAGCGATCCGGATTAGATACCCGAGTAGTCCTAGCTGTAAACTCTGCGAGCCAGGTGTTGCACATTTTAAGAGAATGTGCAGTGTCGTAACGAAGGTGTTAAGCTCGCCGCCTGGGGAGTACGGTCGCAAGACTG
>00d81bb012e41a4755f21400e0a88cf3
TACAGAGGGTGCGAGCGTTAATCGGAATTACTGGGCGTAAAGCGTGCGTAGGCTGTTAAGTCAGTCGGATGTAAAAGCCCAAGGCTTAACCTTGGAATGCCATTCGATACTACTTGACTAGAGTACACACGAGGTATGCGGAATGTGATATGTAGCGGTGAAATGCTTAGATATATCACAGAACACCGATTGCGAAGGCAGCATACTAGAGTGTCACTGACGCTCAGGCATGAAAGCGTGGGGAGCGAACAGGATTAGATATCCTGGTAGTCCACGCCGTAAACGATGGGTGCTAGTTGTCGGGGGGGAATTACCCTCGGTGACGTAGTTAACGCGTTAAGCACCCCACCTGGGGAGTACGGCCGCAAGGTTG
>00d8f701f6196579a6628b05d3e5608e
TACGGAGGATCCAAGCGTTATCCGGATTTATTGGGTGTAAAGGGTCCGCAGGCGGCCAAGCAAGTGGAAGGTGAAAGCCCTCGGCTCAACCGAGGAATTGCCTTCCAAACTGCTTGGCTTGAGGCTGGGAGAGGAGAGTGGAATTCCCGGTGTAGCGGTGAAATGCGTAGATATCGGGAGGAACACCAGTGGCGAAGGCGGCTCTCTGGCCTGTCCCTGACGCTGAGGAGCGAAAGCCAGGGGAGCGAACCGGATTAGATACCCGGGTAGTCCTGGCCGTAAACGATGGGTACTAGGTGTGGGAGGTTCGACCCCTTCCGTGCCGAAGCTAACGCATTAAGTACCCCGCCTGGGGAGTACGGCCGCAAGGTTG
>00da73d2f38284be9e34f171db37dce3
TACGGGGGGTGCGAGCGTTATCCGGAATCACTGGGCGTAAAGGGCGTGTAGGCGGGTAGGTCAGTCAGATGTGAAAGCCCACGGCTTAACCGTGGAATTGCATTTGATACTGCTTATCTTGAGTACTGGAGAGGTATGCGGAATTCCTGGTGTAGCGGTGGAATGCGTGGATATCAGGAAGAACACCAGTGGCAAAGGCGGCATACTGGCCAAGTACTGACGCTGAGGTGCGAAAGCGTGGGGAGCAAACGGGATTAGATACCCCGGTAGTCCACGCTGTAAACGATGGGTACTAGGTTTTGGGGGTCTCAACCCCTTCAGAGCCGTAGCTAACGCATTAAGTACCCCGCCTGGGGAGTACGGTCGCAAGGCTG
>00df1d946f57cfbbe67159b4fe521cbd
TACGGAGGGTGCAAACGTTGTTCGGAATTACTGGGCGTAAAGCGCGCGTAGGCGGTTTGTTAAGTCAGATGTGAAAGCCCAAGGCTCAACCTTGGACGTGCATTTGAAACTGGCAGACTTGAGTACTGGAGGGGATGGTGGAATTCCCGGTGTAGAGGTGAAATTCGTAGATATCGGGAGGAATACCGGTGGCGAAGGCGACCATCTGGCCAGATACTGACGCTGAGGTGCGAAAGCATGGGGAGCAAACAGGATTAGATACCCTGGTAGTCCACGCCGTAAACGATGTCAACTAGCCGTTGGGCCTATTAAAAGGTTTAGTGGCGCAGCTAACGCGATAAGTTGACCGCCTGGGGAGTACGGTCGCAAGATTA
>00e277b7cfb577d49fc1c707efa34fbd
TACGAACCGTCCAAACGTTATTCGGAATTATTGGGCTTAAAGGGTGCGTAGGCGGCGCGGTAAGTGAGATGTGAAATCCCTCGGCTCAACCGAGGAATTGCGTTTCATACTGCCGTGCTTGAGGGAGACAGGGGTAAGCGGAACTGATGGTGGAGCGGTGAAATGCGTTGATATTATCAGGAACACCAGTGGCGAAGGCGGCTTACTGGGTCTCTTCTGACGCTGAGGCACGAAAGCTAGGGTAGCGAACGGGATTAGATACCCCGGTAGTCCTAGCTGTAAACGATGAGCACTTGGTCGGGGATCCCCTCATAGGTTCCCGACCGTAGCGAAAGTGTTAAGTGCTCCGCCTGGGGAGTATGGTCGCAAGGCTG
>00e31161061e6f6e2635fd7781da8d5f
TACGGAGGGTGCAAGCGTTATCCGGAATTACTGGGTTTAAAGGGTGCGTAGGCGGCGACGTAAGTCAGAAGTGAAAGTTGGCAGCTTAACTGCAAAATTGCTTTTGAAACTATGTTGCTTGAATCACGTTGAGGCTGGCGGAATGTGGCATGTAGCGGTGAAATGCTTAGATATGCCATAGAACACCAATTGCGAAGGCAGCTGGCTAGACGTGTATTGACGCTGAGGCACGAAAGCGTGGGGAGCGAACAGGATTAGATACCCTGGTAGTCCACGCCCTAAACGATGTTCACTCGATGTGTGGTCCTTGAGGCTGCGCATCCAAGGGAAACCGTTAAGTGAACCACCTGGGGAGTACGACCGCAAGGTTG
>00eaa048ffe1d683a2cc8a314e751c3b
TACAGAGGGTGCAAACGTTGTTCGGAATCACTGGGCCTAAAGCGCGCGTAGGCGGCCTGTTAAGTGTGGAGTGAAATCCCACGGCTCACCCGTGGAACTGCTCTGCATACTGGCAGGCTCGAGGACGGTAGGGGAGAGCGGAACTCTTGGTGGAGCGGTGAAATGCGTAGATATCAAGGGGAACACCGATGGCGAAGGCAGCTCTCTGGTCCGTTTCTGACGCTGAGGTGCGAAAGCTAGGGTAGCGAACGGGATTAGATACCCCGGTAGTCCTAGCCGTAAACGATGGGCACTAGTTAGGGGTCCTTCCTGTGGGATCCCTGACGAAGCAAATGTACTAAGTGCCCCGCCTGGGGAGTATGGTCGCAAGGCTG
>00ec22af83594313f205d5fdf472fa60
TACGGGGGGAGCGAGCGTTATTCGGATTCATTGGGCGTAAAGAGTTCGTAGGCGGTCAGAAAAGTCAGAGGTGAAATCTAACGGCTTAACCGTTAAATTGCCTTTGAAACTCTCTGACTTGAGTACGTGAGAGGAAAGCGGAATTCTTGGTGTAGCGGTGAAATGCGTGGATATCAAGAGGAACACCCGTGGCGAAAGCGGCTTTCTGGCACGATACTGACGCTGAGGAACGAAAGCCAGGGGAGCGAACGGGATTAGATACCCCGGTAGTCCTGGCCGTAAACGATGGGCACTAGGTGTAGGAGGTATCGACCCCTTCTGTGCCGCAGCTAACGCATTAAGTGCCCCGCCTGGGGAGTACGATCGCAAGATTG
>00ed054ba24773e5e46aff6f09066f35
AACGTAGGAGGCAAGCGTTATCCGGATTTATTGGGCGTAAAGCGCGCGCAGGCGGCTTTGCAAGTCGGGCATGAAAGCCCCCGGCTCAACCGGGGGAGGTTGTTCGATACTGCAAGGCTTGAGGTCAGGAGAGGAGAGCGGAATTCCCGGTGTAGCGGTGGAATGCGTAGATATCGGGAGGAACACCAGTAGCGAAGGCGGCTCTCTGGCCTGTACCTGACGCTAAGGCGCGAAAGCGTGGGGAGCGATCGGGATTAGATACCCCGGTAGTCCACGCTGTAAACGATGGGTGCTAGGTGTTGGTGGTATCGACCCCATCAGCGTCGTAGTTAACGCGTTAAGCACCCCGCCTGGGGACTACGGCCGCAAGGCTA
>00ee627e450636e705b39d4f9ff569d0
TACGGAGGGTCCGAGCGTTATCCGGAATCATTGGGTTTAAAGGGTCCGTAGGCGGGAATCTAAGTCAGTGGTGAAATCTTACAGCTCAACTGTAAAATTGCCATTGATACTGTAGGTCTTGAGTTTGGTTGAAGTGGGCGGAATGTAGCATGTAGCGGTGAAATGCATAGATATGCTACAGAACACCGATCGCGAAGGCAGCTCACTAAACCAAAACTGACGCTCAGGCACGAAAGCGTGGGTAGCGAACAGGATTAGATACCCTGGTAGTCCACGCCGTAAACGATGATCACTCGTTGTTGGCGATACACAGTCAGCGACCAAGCGAAAGCGATAAGTGATCCACCTGGGGAGTACGTTCGCAAGAATG
>00f06f8100443a74f08209e9df30ee96
AACGTAGGGGGCGAGCGTTGCTCGGAATCACTGGGTCTAAAGGATGCGTAGGCGGATCGGCAAGTCGAGTGTGAAAGCTCCGGGCTTAACCTGGAAATTGCGCTCGATACTGCCGGCCTCGAGTGGAGCAGAGGGAAACGGAATTCCCGGTGTAACGGTGGAATGTGTAGATATCGGGAGGAACGCCGATAGCGCAGGCAGTTTCCTGGGCTCTTACTGACGCTCAGGCATGAAAGCGTGGGTAGCGAACAGGATTAGATATCCTGGTAGTCCACGCCGTAAACGATGATCACTCGCTGTTGGCGATACACAGTCAGCGGCTTAGGGAAACCATTAAGTGATCCACCTGGGGAGTACGGTCGCAAGATTG
>00f0f97b2c8e6e0e5ceb3b58f51b75bf
TACGCAGGTGGCGAGCGTTGCCCGGAATCACTGGGCGTAAAGGGTGCGTAGGCGGCTGGATAAGTCGCAGGTTAAAGCCCGGGGCTCAACCCCGGAAAAGCCTGCGATACTGTCTGGCTTGAGGGCCGTAGAGGCTGGCGGAATTCCCGGTGTAGGGGTGAAATCCGTAGATATCGGGAGGAACACCAGTGGGGAAGCCGGCCAGCTGGGCGGTCCCTGACGCTGAGGCACGAAAGCGTGGGGAGCAAACCGGATTAGATACCCTGGTAGTCCACGCTGTAAACGATGGGCGCTAGATGTGGGTCCTGTAGAAGGGGTCCGTGTCGGAGCTAACGCGTTAAGCGCCCCGCCTGGGGAGTACGGTCGCAAGGCTG
>00f36c047dc60cfe086d8b7256711629
TACGTAGGGGGCGAGCGTTGTCCGGAATTACTGGGCGTAAAGGGTGTGCAGGCGGTTTGGCAAGTCAGATGTTAAAGCCCGCAGCTCAACTGCGGAATTGCATCTGATACTGCCAAACTAGAGGACGGAAGAGGGAAGTGGAATTCCCGGTGTAGCGGTGAAATGCGTAGATATCGGGAGGAACACCAGTGGCGAAGGCGGCTTCCTGGTCCGTCCCTGACGCTCATACACGAAAGCCAGGGGAGCAAACCGGATTAGATACCCGGGTAGTCCCGGCTGTAAACGATGCGGGCTAGCTGTTGGGGTGGCTATAGGCCATCTCAGTGGCGTAGGGAAGCCGTTAAGCCCGCCGCCTGGGGAGTACAATCGCAAGGCTG
>00f434ac8215776791572dc0eb9e6383
TACGTAGGGGGCAAGCGTTGTTCGGATTCATTGGGCGTAAAGGGCACGCAGGCTGTTTGATAAGTGTGGATTTAAAGACCGGAGCCTAACTCCGTGTATGGTCTGCAAACTGTCTTACTTGAGTATGGGATGGGAAACTGGAATTCCACGTGTAGGGGTGAAATCTGTAGAGATGTGGAAGAATACCGGTGGCGAAGGCGAGTTTCTGGCCTATTACTGACGCTCATGTGCGAAAGTGTGGGGAGCGAACAGGATTAGATACCCTGGTAGTCCACGCCGTAAACGATGATTACTCGTTGTTGGCAATACATCGTCAGCGACTGAGCGAAAGCATTAAGTAATCCACCTGGGGAGTACGATCGCAAGATTG
>00fc571072a54d932d1f096b65860ef9
TACGGAGGGTGCGAGCGTTGTTCGGAATTACTGGGCGTAAAGCGGGTGTAGGCGGTTTGTTAAGTCAGATGTGAAAGCCCACGGCTCAACCGTGGAAGTGCATCTGAAACTGGCAGACTTGAGTACCGGAGAGGGAAGTGGAATTCCTGGTGTAGGGGTGAAATCCGTAGATATCAGGAGGAACACCGGTGGCGAAGGCGACTTCCTGGACGGATACTGACGCTGAGATCCGAAAGCGTGGGGAGCAAACAGGATTAGATACCCTGGTAGTCCTAGCGGTAAACGATGGGCACTAGGTGTCGGGGGTATCGACCCCCCCGGTGCCGCAGCTAACGCATTAAGTGCCCCGCCTGGGGAGTACGGCCGCAAGGTTG
>01056185d228ee822be02c5cdf5d588e
GACGGAGGGTGCAAACGTTGTTCGGAATTACTGGGCATAAAGCGCACGTAGGCGGCCAAGTCAGTTCGGTGTGAAAGCCCTCGGCTCAACCGGGGAACGGCATCGAATACTGCTTGGCTTGAGGATGGTTGGGGTGAGTGGAACTCCTGGTGTAGAGGTGAAATTCGTAGATATCAGGAGGAACACCAGTGGCGAAGGCGACTTCCTGGACCAATACTGACGCTGAGGTGCGAAGGCGTGGGTAGCGAACAGGATTAGATACCCTGGTAGTCCACGCAGTAAACGATGAACACTAGGTGTAGCGGGTATTGACCCCTGCTGTGCCGCAGCTAACGCATTAAGTGTTCCGCCTGGGGAGTACGATCGCAAGATTA
>0109ff1aa6ec97134d0e9bd795b03c51
TACCAACTCCCCGAGTGGTCGGGACGATTATTGGGCTTAAAGCGTCCGTAGCCGGCCTGGTGTGTCTCCGGTTAAATCCGGCGTCTCAAGCGCCGGGCTGCCGGAGATACTACCAGGCTAGGGAGCGGGAGAGGCGGGCGGTATTCCCTGGGTAGGGGTAAAATCCTAAGATCCAGGGAGGACCATCGGTGGCGAAGGCGGCCCGCTAGAACGCGTCCGACGGTGAGGGACGAAAGCTGGGGGAGCGATCCGGATTAGATACCCGGGTAGTCCCAGCCGTAAACGATGCAGGCTAGGTGTGTGGGCGCCTTAGGGGCGCCCATGTGCCGAAGGGAAACCGTTAAGCCTGCCGCCTGGGGAGTACGGCCGCAAGGCTGAAACTCTAGGGCTATTTCAGCCCTAGGGCAGCCG
>010f0f833a040c84445c76b204cc1cfa
TCCCGGCGCCACGAGTGGTGCCCGCGATTATTGGGCCTATAGCATCCGTAGCCGGTTGCTTAAGTTTCCGGTGAAATCTGAGCGCTTAACGTTCAGGCGTGCCGGAAATACTGAGCAACTAGGGACCGGGAAGGGTCAGGAGAATTCCGGGGGGAGCGGTAAAATGTTGTAATCCTCGGAGGACTATCAGTGGCGAAGGCGCCTGACTAGAACGGGTCCGACGGTGAGGGATGAAAGCTAGGGGAGCAAACCGGATTAGATACCCGGGTAGTCCTAGCCGTAAACGCTGCCTGCTTGGTGTTGCATGTTCTTCGGGAGCATGCAGTGCCGTAGCGAAGGCGTTAAGCAGGCCGCCTGGGAAGTACGGTCGCAAGGCTG
>011fc08a801b1f1881d71f1ef24683d1
TACGTAGGAGGCGAGCGTTATCCGGATTTACTGGGCGTAAAGCGCGTGCAGGCGGTTTGGTAAGTCGGATGTGAAAGCTCTCGGCTCAACCCGGGAAGTGCATTTGAAACTGTCAGGCTTGAGTATGGGAGGGGAAAGTGGAATTCCCGGTGTAGAGGTGAAATTCGTAGATATCGGGAGGAACACCTGTGGCGAAGGCGGTCTCCTGGGCTGTTACTGACGCTGAGGCCCAAAAGCGTGGGGAGCGAACAGGATCAGATACCCCGGTAGTCCACGCAGTAAACGATGTTCACTAGGTGTAGCGGGTATTGACCCCTGCTGTGCCGAAGTTAACGCATTAAGTGTTCCGCCTGGGGAGTACGGTCGCAAGATTA
>012236a2bfac0b6b5586567269ab2f4e
TACGGAGGGTGCAAACGTTGTTCGGAATTACTGGGCGTAAAGCGCGCGTAGGCGGTTTGTTAAGTCAGATGTGAAAGTCCACAGCTCAACTGTGGAAGTGCATTTGAAACTGGCAGACTTGAGTACTGGAGGGGGTGGTGGAATTCCCGGTGTAGAGGTGAAATTCGTAGATATCGGGAGGAATACCGGTGGCGAAGGCGACCACCTGGCCAGATACTGACGCTGAGGTGCGAAAGCGTGGGGAGCAAACAGGATTAGATACCCTGGTAGTCCACGCCGTAAACGATGTCAACTAGGTGTTGGGGCGGTTAATCGTCTCATTGCCGGAGCTAACGCATTAAGTTGACCGCCTGGGGAGTACGGTCGCAAGGCTG
>0124b70fb1dd5f28803fc13900418b1d
TACGGGGGGAGCAAGCGTTGTCCGGAATTACTGGGCGTAAAGGGCGTGTAGGCGGTTTGGTAAGTCAGATGTAAAAGGTCCCGGCTTAACCGGGGATGGTCATTTGAAACTGCCAGGCTTGAGTTCGAGAGAGGGTAGCGGAATTCCCAGTGTAGCGGTGAAATGCGTAGATATTGGGAAGAACACCAGTAGCGAAGGCGGCTACCTGGCTCGCAACTGACGCTAAGGCGCGAAAGCGTGGGGAGCAAACAGGATTAGATACCCTGGTAGTCCACGCCGTAAACGATGAGCACTAGGTGTTGGTTGGCCGCAGGCTGATCAGTGCCGCAGTTAACGCATTAAGTGCTCCGCCTGGGGAGTACGATCGCAAGGTTG
>0125366e6b78ffd0f229cc82267eec59
TACGGAGGGTGCGAGCGTTAATCGGAATTACTGGGCGTAAAGCGCATGCAGGTGGTTCGTTAAGTCAGATGTGAAAGCCCGGGGCTCAACCTCGGAATAGCATTTGAAACTGTCAGGCTTGAGTATGGTAGAGGGAAGTGGAATTCCTGGTGTAACGGTGAAATGTGCAGATATCAGGAAGAACACCGGTGGCGAAGGCGGCCATCTGGGACGGTACTGACGCTGAGGCACGAAAGCTAGGGTATCGAACGGGATTAGATACCCCGGTAGTCCTAGCCGTAAACGATGTCCACTAGGTGTTGGAGGTTCTACCCCTTCAGTGCCGCAGCTAACGCATTAAGTGGACCACCTGGGGAGTACGCTCGCAAGGGTG
>01269a8285637fd45cdd1e539d46e29b
TACGTAGGGGGCGAGCGTTGTCCGGAATCACTGGGCGTAAAGGGTGTGCAGGCGGTTTGGCAAGTCAGATGTTAAAGCCCGCAGCTCAACTGCGGAATTGCATCTGATACTGCCAAACTAGAGGACGGAAGAGGGAAGTGGAATTCCCGGTGTAGCGGTGAAATGCGTAGATATCGGGAGGAACACCAGTGGCGAAGGCGGCTTCCTGGTCCGTCCCTGACGCTCATACACGAAAGCCAGGGGAGCAAACAGGATTAGATACCCTGGTAGTCCACGCCGTAAACGATGAGCACTAGGTGTAGCGGGTATTGACCCCTGCTGTGCCGTAGCTAACGCATTAAGTGCTCCGCCTGGGGACTACGGTCGCAAGACTA
>0127eb20c60d849f7bcd8b7bd7aa4dc6
TACGGAGGGTGCAAGCGTTACTCGGAATCACTGGGCGTAAAGGGCGCGTAGGCGGCCGGGTATGTCGGTTGTGAAATCCCTGGGCTCAACCCAGGAATGGCTTCCGAAACCACCCGGCTTGAGGCATTCTGGGGGCGACTGGAACTCTTGGTGTAGCGGTGGAATGCGTAGATATCAGGAAGAACACCGATGGCGAAGGCGGCTCTCTGGCACAAAACTGACCCTGATGAACGAAAGCGTGGGTAGCGAACAGGATTAGATACCCTGGTAGTCCACGCCGTAAACGTTGTGCGCTAGATGTGGGTAATTTATTTTATCCGTGTCTGAGCTAACGCATTAAGCGCACCGCCTGGGGACTACGGCCGCAAGGCTA
>012cc18c4fbd642847414cf39fe3ba73
TACAGAGGTGGCGAGCGTTGTTCGGATTTACTGGGCGTAAAGGGCGCGTAGGCGGTATAGTATGTCGGGTGTGAAATCTCCAGGCTCAACCTGGAAAGTGCGCCCGAAACTGCTAAACTAGAGTACGGGAGGGGAGATCGGAATACAAGGTGTAGCGGTGAAATGCGTTGATATCTTGTAGAACACCGGTGGCGAAGGCGGATCTCTGGAACGTAACTGACGCTGAGGCGCGAAAGTCGGGGGAGCAAACAGGATTAGATACCCTGGTAGTCCCGACCGTAAACGGTGCACACTTGGGGTTGGGGGATTTCACCCCTCCAGTCCCGGAGCTAACGCGTTAAGTGTGCCGCCTGGGGAGTACGGCCGCAAGGTTA
>012da627399d5181c90ec415e4adc1b2
TACGGAGGGTGCTAGCGTTGTTCGGAATTACTGGGCGTAAAGCGGGTGTAGGCGGTTTGTTAAGTCAGATGTGAAAGCCCACGGCTCAACCGTGGAAGTGCATCTGAAACTGGCAGACTTGAGTACCGGAGAGGGAAGTGGAATTCCTGGTGTAGGGGTGAAATCCGTAGATATCGGGAGGAACACCAGTGGCGAAGGCGGCTTTCTGGCCTAACTCTGACGCTGAGGAACGAAAGCTAGGGGAGCAAACGGGATTAGATACCCCGGTAGTCCTAGCTGTAAACGATGTCAACTAGCCGTTGGGCCTATTTATAGGCTTAGTGGCGGAGCTAACGTATTAAGTTGACCGCCTGGGGAGTATGGTCGCAAGGCTG
>01315156e7c0ce0a5717f7022fd00a93
TACGGAGGGTGCAAGCGTTAATCGGATTCACTGGGCGTAAAGGGCGCGTAGGCGGGATCGTGGGTCTGCCGTGAAATCCACCGGCTCAACCGGTGAACTGCGGTGGAAACTACGATTCTTGAGCTCGGTAGAGGAAGGCGGAATTCCTGGTGTAGCGGTGGAATGCGCAGATATCTGGAGGAACACCAGTGGCGAAGGCGGCCTCCTGGACCATTCCTGACACTCAGACGCGAAAGCTAGGGTAGCAAACGGGATTAGATACCCTGGTAGTCCACGCCGTAAACGATGTCAACTAGGTGTTGGGATGGTTAATCGTCTCATTGCCGGAGCTAACGCATTAAGTTGACCGCCTGGGGAGTACGGTCGCAAGATTA
>0132aef2d8ea39064312acd9cfa2dfe6
TACATAAGGAGCAAGCGTTATCCGGAATTATTGGGCGTAAAGAGCTCGTAGGCGGTCTTAAAAGTCAGGTGTGAAATTAACAGGCTCAACCTGTTAAGGTCATCTGAAACTTTAAGACTTGAGGATAGAAGAGGAAAGTGGAATTCCCGGTGTAGCGGTGAAATGCGATAATCCTTGGGGGACCACCAGTGGCGAAGGCGTCAAACTGGAACACGCCTGACGGTGAGGGACGAAAGCCAGGGGAGCGAACGGGATTAGATACCCCGGTAGTCCTGGCCGTAAACGATGCGTGCTAGGTGTTGGTAGGGCTTTGAGCTGTATCAGTGCCGTAGGGAAACTGTTAAGCGCGCCGCCTGGGAAGTACGCTCGCAAGGGTG
>0133323d4005a33d6b7dce6ef1ecaebd
TACGTAGGCAGCAAGCGTTGTTCGGAGTTACTGGGCGTAAAGCGTGTGTAGGCGGTTCCGCAAGTTCGGTGTGAAATCTCCCGGCTCAACTGGGAGGGTGCGCCGAAAACTGCGGTGCTAGAGCGCGGGAGAGGAAAGCGGAATTCCTGGTGTAGCGGTGAAATGCGTAGATATCAGGAGGAACACCGGTGGTGTAGACGGCTTTCTGGACCGCTGCTGACGCTGAGACACGAAAGCGTGGGGAGCAAACAGGATTAGATACCCTGGTAGTCCACGCTGTAAACGATGATCACTCGATATTGGCGACAAACTGTCAGTGTCTAAGCGAAAGTGATAAGTGATCCACCTGGGGAGTACGATCGCAAGGTTG
>01338707b0b40d82165c47db1ae2e17d
GACGAACCGTCCAAACGTTATTCGGAATTACTGGGCTTAAAGGGTGCGTAGGCGGTCCTATAAGTTGGGTGTGAAATACCTCGGCTCAACCGAGGAATTGCGCCCAATACTGTAGAACTAGAGGGAGACAGAGGTGAGCGGAACTTGTGGTGGAGCGGTGAAATGCGTTGATATTACAAGGAACACCTGTGGCGAAAGCGGCTCACTGGGTCTCTTCTGACGCTGAGGCACGAAAGCTGGGGGAGCGAACGGGATTAGATACCCCGGTAGTCCCAGCTGTAAACGATGAGCACTAGACCGGAGGACCCTCCATAGTTTTCCGGTCGTAGCGAAAGTGTTAAGTGCTCCGCCTGGGGAGTATGGTCGCAAGGCTG
>013419422cba3bc43429ce2facaa2089
CACCGGCGGCCCGAGTGGTAACCGATTTTATTGGGCTTAAAGCGTTCGTAGCCGGTTTGGTAAGTCTCTTAGGAAATCTGGCAGCTTAACTGCTAGGCGTCTAAGAGATACTGCCAAACTTGGGACCGGGAGAGGTAGGAGGTACTCCATGGGTAGGGGTGAAATCTTGTAATCCTTGGAGGACCATCGATGGCGAAGGCATCCTACCAGAACGGGTCCGACGGTGAGGGACGAAAGCTGGGGGCACAAACCGGATTAGATACCCGGGTAGTCCCAGCTGTAAACGATGTGGGCTTTGCATTGGGGGTTCTACGTGGGCGCCCAGTGCCGTAGCGAAGGCGTTAAGCCCACCGCCTGGGAAGTATGGTCGCAAGGCTG
>0139747b25fcbb5f51c869948c8dc3d5
CACGTAAGGAGCGAGCGTTGTTCGGAATTATTGGGCGTAAAGGGCGTGTAGGCGGTTAACTAAGTCTTGTTTGAAAGACCGATGCTCAACATCGGAAACGGGCAGGAAACTGGTTAACTAGAATCCGGTAGGGAAATGTGGAATTTCTAGTGTAGGGGTGAAATCTGTTGATATTAGAAAGAACACCAATGGCGAAGGCAACATTTTGGGCCTGGATTGACGCTGAGGCGCGAAAGCATAGGGAGCAAACAGGATTAGATACCCTGGTAGTCTATGCCGTAAACTTTGTACACTTGGTGTCGGGGGTCAAACCTCGGTACCGTAGCTAACGCGATAAGTGTACCGCCTGGGGAGTATGCCGGCAACGGTG
>013cd105828c21df1a93c2f096741a0f
TACGGAGGGTGCGAGCGTTATTCGGAATTATTGGGCGTAAAGAGCGCGTAGGCGGTTTCTTAAGTCAGATGTGAAAGCCCGGGGCTTAACCCCGGAAGTGCATTTGAAACTGAGGGACTTGAGTATGGGAGAGGGAAGTGGAATTCCTGGTGTAGAGGTGAAATTCGTAGATATCAGGAGGAACACCAGTGGCGAAGGCGACTTCCTGGACCAATACTGACGCTAAGGCGCGAAGGCGTGGGGAGCAAACAGGATTAGATACCCTGGTAGTCCACGCAGTAAACGATGAACACTAGGTGTAGCGGGTATTGACCCCTGCTGTGCCGCAGTTAACGCATTAAGTGTTCCGCCTGGGGAGTACGACCGCAAGGTTA
>013d1c7a27320e5233e2accae8cc55df
TACCAGCAGTTCAAGTGGCAGCCATTATTATTGGGTCTAAAACATCCGTAGCTTGTCTTATAAGTTTCTTGTGAAATTCTAGGTCTCAAACCTAGAACGGGCGAGAAATACTATCTGACTAGAGACCGGGAGATGTAAGGAGTACGTCCGAGGTAATGGTAAAATATGTTAATCTCAGGCGGACTAACAATGAGCGAAGGCACCTTACAAGAACGGATCTGACAGTGAGGGATGAAGGCCAGGGGCGCAAAACGGATTAGATACCCGTGTAGTCCTGGCAGTAAACACTGCTCACTAAACATCGGGCCCTCTTCGGGAGGATTCGGTGCTGAAGCGAAGGCGTAGAGTGAGCTACCTGGGAAGTATAGTCGCAAGGTCG
>013e4a334fa1a7df0188cb0a9b04a1eb
TACGTAGGGGGCGAGCGTTGTCCGGAATCACTGGGCGTAAAGCGCGCGTAGGCGGACATTTAAGTCAGATGTGAAACCTCTGGGCTCAACCGAGAGCATGCATCTGAAACTGAATGTCTTGAGTGTAGAAGAGGAGAGTGGAATTCCTAGTGTAGCGGTGAAATGCGTAGATATTAGGAGGAACACCAGTGGCGAAGGCGACTCTCTGGTCTATAACTGACGCTGAGGTGCGAAAGCGTGGGGAGCAAACAGGATTAGATACCCTGGTAGTCCACGCCGTAAACGATGGGTACTAGGTGTTGGGGGTTTCGACGCCCTCAGTGCCGGAGTTAACACATTAAGTACCCCGCCTGGGGAGTACGGTCGCAAGACTG
>013f79201014e07da9b3cc02f01478aa
TACGGAGGATGCAAGCGTTATCCGGATTCATTGGGTTTAAAGGGTGCGCAGGTGGGAATGTAAGTCAGTGGTGAAATACTGCCGCTTAACGGTAGAACTGCCATTGATACTGCGTTTCTTGAGTATGGTTGAGGTAGGCGGAATGTGTTGTGTAGCGGTGAAATGCATAGATATGACACAGAACGCCGATTGCGAAGGCAGCTTACTAAGCCATTACTGACGCTGAGGCACGAAAGCGTGGGGAGCGAACAGGATTAGATACCCTGGTAGTCCACGCCGTAAACGATGTTCACTCGCTGTTTGCGATACACAGTAAGCGGCTTAGCGAAAGCATTAAGTGAACCACCTGGGGAGTACGATCGCAAGGTTG
>0145b2769175e82eeb023bd36647c765
TACGGAGGGTGCAAGCGTTACTCGGAATCACTGGGCGTAAAGGACACGTAGGCGGGTTGGAAAGTCAGATGTGAAATCCTACAGCTCAACTGTAGAACTGCATTTGAAACTTCTAACCTAGAGTATGGGAGGGGGAGATGGAATTAGTGGTGTAGGGGTAAAATCCGTAGAGATCACTAGGAATACCGAAAGCGAAGGCGATCTGCTGGTACATTATTGACGCTAAGATACGAAAGCGTGGGGAGCAAACAGGATTAGATACCCTGGTAGTCCACGCCCTAAACGATGAATGCTAGTCGTCGGAACGCTTGTCGTTTCGGTGATGCAGTTAACACATTAAGCATTCCGCCTGGGGAGTACGGTCGCAAGATTA
>0149502621b4661880f711a7577fc926
TACGTAGGGTGCGAGCGTTAATCGGAATTACTGGGCGTAAAGCGTGCGCAGGCGGCTTTGCAAGACAGATGTGAAATCCCCGGGCTCAACCTGGGAACTGCATTTGTGACTGCAAGGCTAGAGTACGGCAGAGGGGGATGGAATTCCGCGTGTAGCAGTGAAATGCGTAGATATGCGGAGGAACACCAATGGCGAAGGCAATCCCCTGGGCCTGTACTGACGCTCATGCACGAAAGCGTGGGGAGCAAACAGGATTAGATACCCTGGTAGTCCACGCCCTAAACGATGTCAACTGGTTGTTGGACGGCTTGCTGTTCAGTAACGAAGCTAACGCGTGAAGTTGACCGCCTGGGGAGTACGGCCGCAAGGTTG
>014d53894e6804a72a1fcc922a26bb4a
TACGGGGGGAGCAAGCGTTGTCCGGAATCACTGGGCGTAAAGGGCGTGTAGGCGGGTAATCAAGTCAGGTGTAAAAGTCCATGGCTCAACCATGGTAAGCCATCTGAAACTGCCTTTCTTGAGTCCCGGAGAGGCCGGCGGAATTCCCGGTGTAGGGGTGAAATCCGTAGATATCGGGAGGAACACCGGTGGCGAAGGCGGCCGGCTGGACGGGTACTGACGCTGAGGCGCGAAAGCGTGGGGAGCAAACAGGATTAGATACCCTGGTAGTCCACGCCGTAAACGATGAGCACTAGGTGTGGGGGAGGTTATCTCTTCCGTGCCGAAGCTAACGCATTAAGTGCTCCGCCTGGGGAGTACGGCCGCAAGGTTA
>014d86bd24890686906b3b63eb66c746
GACGAAGGGAGCTAGCGTTGCTCGGAATCACTGGGCATAAAGGGCGTCTAGGCGGGTCTGTAAGTCGGATGTGAAATCCCTCGGCTCAACCGAGGAATTGCATTCGATACTGCAGGTCTTGAGCGTAGGAGGGGAGAGCGGAACTCCTGGTGGAGCGGTGAAATGCTTTGATATCAGGAGGAACGCCGGTGGCGAAAGCGGCTCTCTGGCCTACTGCTGACGCTGAAGCGCGAAAGCCAGGGGAGCGAACGGGATTAGATACCCCGGTAGTCCTGGCCGTAAACGATGGGCACTGAGTAGAGGGAATCCGATGTTCTCTCTGCTGAAGCTAATGTGTTAAGTGCCCCGCCTGGGGAGTACGGTCGCAAGGCTG
>014e03f4046badf203eeff2fbd7367e7
TACTGAGGGTGCAAGCGTTAATCGGAATTACTGGGCGTAAAGGGGGCGTAGGCGGTCTAGTGTGTCAGGTGTGAAATCCCGCAGCTTAACTGTGGAACTGCGCCTGAAACTACTAGACTTGGGGCCGGTAGAGGGAGACGGAACTGCTGGTGTAGGGGTGAAATCCGTAGATATCAGCAGGAACACCAGTGGCGAAGGCGGCCTTCTGGGTCGGTCCTGACGCTAAGACGCGAAAGCTAGGGTAGCAAACGGGATTAGAAACCCCGGTAGTCCTAGCCCTAAACGATGCTCACTAGGTGTGGGGTTCGTAGAGGACTCCGTGCTGAAGCTAACGCGATAAGTGAGCCGCCTGGGGAGTACGCCCGCAAGGGTG
>01505c85c3b1503d5dc558c08dc55f0f
TACGTAGGGTGCAAGCGTTAATCGGAATTACTGGGCGTAAAGCGTGCGCAGGCGGTTGTGTAAGACAGGTGTGAAATCCCCGGGCTTAACCTGGGAATTGCATTTGTGACTGCACGACTAGAGTGTGTCAGAGGGGGGTGGAATTCCACGTGTAGCAGTGAAATGCGTAGATATGTGGAGGAACACCAATGGCGAAGGCAGCCCCCTGGGATAACACTGACGCTCATGCACGAAAGCGTGGGGAGCAAACAGGATTAGATACCCTGGTAGTCCACGCCCTAAACGATGTCAACTAGTTGTTGGGGATTTACTTCCTTGGTAACGTAGCTAACGCGTGAAGTTGACCGCCTGGGGAGTACGGCCGCAAGGTTA
>01530bfc15a69e223d46a7ac17cfb282
TACATAAGGAGCAAGCGTTATCCGGAATTATTGGGCGTAAAGAGCTCGTAGGCGGTCTTAAAAGTCAGGTGTGAAATTATCAGGCTTAACCTGATAAGGTCATCTGAAACTTTAAGACTTGAGGATAGAAGAGGAAAGTGGAATTCCCGGTGTAGCGGTGAAATGCGTAGATATCGGGAGGAACACCAGTGGCGAAGGCGGCTTTCTGGTCTATTTCTGACGCTGAGGAGCGAAAGCTAGGGGAGCAAACGGGATTAGATACCCCGGTAGTCCTAGCTGTAAACGCTGGGCACTAGATGTTTCTGCTTTTATGCAGGAGTATCGAAGCTAACGCGTTAAGTGCCCCGCCTGGGGAGTACGGTCGCAAGGCTA
>0153eaf79fee3295855852e3e31e4e73
TACGTATGGTGCAAGCGTTATTCGGATTTATTGGGCGTAAAGGGTTCGTAGGTGGTTTATTAAGTCAGATGTGAAATCCAACGGCTCAACCGTTGAACTGCATTTGAAACTGATGAACTAGAGTATTGGAGAGGTAAGTGGAATTTCAGGTGTAGCGGTGGAATGCGTAGATATCTGAAGGAACACCAATAGCGAAGGCAGCTTACTGGACAATTACTGACACTGAGGAACGAAGGCGTGGGTAGCGAAAAGGATTAGATACCCTTGTAGTCCACGCAGTAAACGTTGTATACTAGTTGTGGGGGGAATTAGCCCCCTCCGTGACTGAGCTAACGCATTAAGTATACCGCCTGGGGACTACGGTCGCAAGACTA
>015600cdcdfdc7333d251c9c9160eb72
TACGGAGGGTGCAAGCGTTAATCGGAATTACTGGGCGTAAAGCGCACGCAGGCGGTCTGTTAAGTCAGATGTGAAATCCCCGGGCTTAACCTGGGAACTGCATTTGAAACTGGCAGGCTTGAGTCTTGTAGAGGGGGGTAGAATTCCAGGTGTAGCGGTGAAATGCGTAGAGATCTGGAGGAATACCGGTGGCGAAGGCGGCCCCCTGGACAAAGACTGACGCTCAGGTGCGAAAGCGTGGGGAGCAAACAGGATTAGATACCCTGGTAGTCCACGCCGTAAACGATGTCGACTTGGAGGTTGTTCCCTTGAGGAGTGGCTTCCGGAGCTAACGCGTTAAGTCGACCGCCTGGGGAGTACGGCCGCAAGGTTA
>015b1fcd829cc8edc3c0b1b3992a6ca1
TACGTAGGTGGCAAGCGTTATCCGGAATTATTGGGCGTAAAGCGCGCGTAGGCGGTTTTTTAAGTCTGATGTGAAAGCCCACGGCTCAACCGTGGAGGGTCATTGGAAACTGGAAAACTTGAGTGCAGAAGAGGAAAGTGGAATTCCATGTGTAGCGGTGAAATGCGCAGAGATATGGAGGAACACCAGTGGCGAAGGCGACTTTCTGGTCTGTAACTGACGCTGATGTGCGAAAGCGTGGGGATCAAACAGGATTAGATACCCTGGTAGTCCACGCCGTAAACGATGAGTGCTAAGTGTTAGGGGGTTTCCACCCCTTAGTGCTGCAGCTAACGCATTAAGCACTCCGCCTGGGGAGTACGACCGCAAGGTTG
>015f7553dca96e3a9e0b81e98cd9b025
TACGGAGGGGGCTAGCGTTGTTCGGAATTACTGGGCGTAAAGCGTACGCAGGCGGATTGTTAAGTTAGGTGTGAAATCCCAGGGCTCAACCCTGGAACTGCACTTAAAACTGGCAATCTGGAGTTATGGAGAGGTAAGTGGAATTCCTAGTGTAGAGGTGAAATTCGTAGATATTAGGAGGAACACCAGAGGCGAAGGCGGCTTACTGGACATATACTGACGCTGAGGTACGAAAGTGTGGGGAGCAAACGGGATTAGATACCCCGGTAGTCCACACCGTAAACGATGAGAGCTAGTTGTCCGCAGACATGTCTGTGGGTGACGCAGTTAACGCATTAAGCTCTCCGCCTGGGGAGTACGGCCGCAAGGCTA
>0162e8ba77a3a21ea1de84e460adb06a
TACGAAGGGTGCAAGCGTTACTCGGAATTACTGGGCGTAAAGCGTGCGTAGGTGGTTCGTTAAGTCTGATGTGAAAGCCCTGGGCTCAACCTGGGAACGGCATTGGATACTGGCGATCTGGAGTGCGGTAGAGGGTGGCGGAATTCCCGGTGTAGCAGTGAAATGCGTAGATATCGGGAGGAACATCCGTGGCGAAGGCGGCCACCTGGACCAGCACTGACACTGAGGCACGAAAGCGTGGGGAGCAAACAGGATTAGATACCCTGGTAGTCCACGCCCTAAACGATGCGAACTGGATGTTGGGTGCAACTTGGCACTCAGTATCGAAGCTAACGCGTTAAGTTCGCCGCCTGGGAAGTACGGTCGCAAGACTG
>01641a20d76f813270b34cd2f69fe4bb
GACCGGCGGCCCGAGTGGCGGCCGTGTTTATTGGGCCTAAAGGGTCCGTAGCCGGCCCTGTAAGTCTCCCGGTAAATCGGGCGGCTCAACCGTCCGCATCCGGGAGATACTGCGGGGCTAGGGACCGGGAGAGGCCGGGGGTACTCCCGGGGTAGGGGTGAAATCCTATAATCCCGGAAGGACCACCAGTGGCGAAGGCGCTCGGCTGGAACGCGCCCGACGGTGAGGGACGAAAGCCGGGGGAGCGAAGGGGATTAGATACCCCCGTAGTCCCGGCTGTAAACGATGCGGGCTAGGTGTTGGGTGGGCTTCGAGCCCACCCAGTGCCGCAGCGAAGGCGTTAAGCCCGCCGCCTGGGGAGTACGGCCGCAAGGCTG
>0167b55159f794e71814f20c259a8584
TACGGAGGGTGCTAGCGTTGTTCGGAATTACTGGGCGTAAAGCGGGTGTAGGCGGTTTGTTAAGTCAGATGTGAAAGCCCACGGCTCAACCGTGGAAGTGCATCTGAAACTGGCAGACTTGAGTACTGGAGGGGGTGATGGAATTCCCGGTGTAGAGGTGAAATTCGTAGATATCGGGAGGACCACCAGTGGCGAAGGCGCTCGGCTGGAACGCGCCCGACGGTGAGGGGCGAAAGCCGGGGGAGCAAACCGGATTAGATACCCGGGTAGTCCCGGCTGTAAACGATGCTCGCTAGGTGTCAGATACGGTGCGTCCGTATTTGGTGCCGTAGGGAAACCGTGAAGCGAGCCGCCTGGGAAGTACGGTCGCAAGGCTG
>016859e297b0301704417a6f9357fa15
TACGGAGGTGGCAAGCGTTACTCGGATTCATTGGGTGTAAAGGGCAGGTAGGCGTCTTGATAAGTTTCAGGTGAAATCCTTCTGCTCAACGGAAGAACTGCCTGGAAAACTATCTAGATTGAGGCTAGGAGAGGAGAGCGGAATTCCCGGTGTAAGGGTGAAATCTGTAGATATCGGGAAGAACACCAGTAGCGAAGGCGGCCTTCTGGTTTGATACTGACACTGAGGCGCGAAAGCGTGGGGAGCAAACAGGATTAGATACCCTGGTAGTCCACGCCGTAAACGATGGACACTGGGTATGGGGAGTATCGACCCTCTCCGTGCCGAAGCTAACGCGTTAAGTGTCCCGCCTGGGGACTACGGCCGCAAGGCTA
>01688c2f07927f2578b08595cdd9072b
TACGGAGGGTGCAAGCGTTGTTCGGATTCACTGGGTCTAAAGGGTGCGCAGGCGGCCTGATAAGTCAGAGGTGAAATATGTCGGCTCAACCGGCAAACGGCCTCTGAAACAGTAAGACTTGAGTACTGGAGAGGAAAGCGGAATTCCTGGTGTAGAGGTGAAATTCGTAGATATCAGGAGGAACACCGATGGCGAAGGCAGCTTTCTGGACAGAAACTGACGCTGATGCGCGAAGGCGTGGGTAGCGAACAGGATTAGATACCCTGGTAGTCCACGCAGTAAACGATGTACACTAGGTGTAGGTGATATTAAAATTGTCTGTGCCGCAGCTAACGCATTAAGTGTACCGCCTGGGGAGTACGGTCGCAAGACTA
>0168e4a09cfd694b757f50f04badbf96
CACGTAGGGGGCGAGCGGTGTTCGGATTTACTGGGCGTAAAGGGTGCGCAGGCGGCTTGGCAAGTCTGGTGTAAAAGGCTACGGCTCAACCGTAGTATGCACCGGAAACTGCTGAGCTGGAGTCTCGGAGGGGGAGCTGGAATTCCCGGTGTAGGGGTGAAATCTGTAGATATCGGGAAGAACGCCGATGGCGAAGGCAAGCTCCTGGCCGGAGACTGACGCTGAGGCACGAAAGCGTGGGGAGCGAACAGGATTAGATCCCCTGGTAGTCCACGCCGTAAACGATGTGCACTAGGTGTTGGGTCATGGAGGCTCAGTACCGTAGCTAACGCGATAAGTGCACCGCCTGGGGAGTATGCCGGCAACGGTG
>016e1d1f7748a40a501d0bafb8cac8e4
TACGGAGGGTGCTAGCGTTGTTCGGAATTACTGGGCGTAAAGCGGGTGTAGGCGGTTTGTTAAGTCAGATGTGAAAGCCCACGGCTCAACCGTGGAAGTGCATCTGAAACTGGCAGACTTGAGTACCGGAGAGGGAAGTGGAATTCCTGGTGTAGGGGTGAAATCCGTAGATATCAGGAGGAACACCGGTGGCGAAGGCGACTTCCTGGACGGATACTGACGCTGAGATCCGAAAGCGTGGGGAGCAAACAGGATTAGATACCCTGGTAGTCCACACAGTAAACGATGTGCACTAGATGTTGGAAGAGATAATCTTTCAGTGTCGCAGTTAACGCGTTAAGTGCATCGCCTGGGGAGTACGGTCGCAAGATTA
>016efc1b5acd8cee66fbc1fb66aae45c
TACAGAGGTGGCGAACGTTGTTCGGATTTACTGGGCGTAAAGGGTCCGCAGGCGGTCTTGTGTGTCAGATGTGAAAGCCCACGGCTTAACCGTGGAATTGCATTTGAAACTGCAAGACTAGAGTACTGGAGGGGAGAAGGGAACACTTGGTGTAGCGGTGAAATGCGTAGATATCAAGTGGAACACCGGAGGCGAAGGCGCTTCTCTGGACAGATACTGACGCTCATGGACGAAAGCTAGGGTAGCGAAAGGGATTAGATACCCTGGTAGTCCACGCCGTAAACGATGATCACTCGTTGTTGGCAATACATCGTCAGCGACCAAGCGAAAGCATTAAGTGATCCACCTGGGGAGTACGCTCGCAAGAGTG
>017876b0ef410062ffb205a609db439e
ACGTAGGGTACGAGCATTACCCGGTTTTATTGGGCGTAAAGAGTCTGTAGGCGGTCATTCAAGTTGGAAGTTAAATACTTCGGCCTAACCGAAGGGAGGCTTTCAATACTGTTTGACTAAGAGGCAGTTAGGGGGTAACGGAACGTATGGTGTAGCGGTGAAATGCGTTGATATCATACGGAACACCTAGGGGGAAGCCAGTTACCTGGGACTGACCTGACGCTGAGAGACGAAAGCGTGGGTAGCAAAACGGATTAGATACCCGTGTAGTCCACGCCCTAAACGATGTCTGCTAGATGCTTGTCACTTTGTGGTGGGTGTCGAAGCTAACGCGTTAAGCAGACCGCCTGGGGAGTACGATCGCAAGGTTA
>017c39ed07affe19b022d2e8b1fa3479
TACGGAGGGTCCAAGCGTTATCCGGATTTATTGGGTTTAAAGGGTGCGCAGGCGGACCTATCAGTCAGTGGTGAAATCCCGGGGCTCAACTCCGGAACTGCCATTGATACTGTAGGTCTTGAGTTTGGTTGAAGTGGGCGGAATGTAGCATGTAGCGGTGAAATGCATAGATATGCTACAGAACACCGATCGCGAAGGCAGCTCACTAAGCCAAGACTGACGCTCAGGCACGAAAGCGTGGGTAGCGAACAGGATTAGATACCCTGGTAGTCCACGCCGTAAACGATGTGAACTAGGGATAGGGGGTGTTGATCCCTCCTGTCCCGGAGCTAACGCATTAAGTTCACCGCCTGGGGAGTACGGTCGCAAGAGTG
>017e825abbfe96444b64eff9caa97c1e
TACGTATGGGGCAAGCGTTATCCGGATTTATTGGGCGTAAAGCGCGTGTAGGCGGCTTGCTAAGTCAGGTGTGAAAACTGGGGGCTCAACCCGCAGCGTGCATCTGAAACTGGCAGGCTTGAGTCTGGTAGAGGAAAGTGGAATTCCTAGTGTAGCGGTGAAATGCGCAGATATTAGGAGGAACACCAGTGGCGAAGGCGGCTTTCTGGGCCACGACTGACGCTGAGACGCGAAAGCTAGGGGAGCAAACAGGATTAGATACCCTGGTAGTCCTAGCTGTAAACGATGGGCACTAGGTGTGGGGGGTCATCGACTCCCTCCGTGCCGTAGCTAACGCATTAAGTGCCCCGCCTGGGGAGTACGGCCGCAAGGCTA
>017f595cfd976b49e5ec3d911f3a2e39
CACCGGCGGCCCGAGTGGTAGCCACTATTATTGGGTCTAAAGGGTCCGTAGCCGGTTTGGTAAGTCCTCTGGAAAATCTGGTTGCTCAACAATCAGACTGCCAAGGGATACTGTCGAACTTGAGACCGGGAGAGGGAGGCGGAATTCCCGGTGTAGCGGTGAAATGCGTAGATATCAGGAGGAACACCGGTGGCGAAGGCGACTTCCTGGACGGATACTGACGCTGAGATCCGAAAGCGTGGGGAGCAAACAGGATTAGATACCCTGGTAGTCCACGCCCTAAACGATGGGCACTAGGTGCAGGGGGTGTTGACCCCTCCTGTGCCGCAGCTAACGCATTAAGTGCCCCGCCTGGGGAGTACGGCCGCAAGGTTG
>0182719a2cdf8b1afe05775feee375db
TACGGAGGGTGCAAGCGTTATCCGGAATTATTGGGTTTAAAGGGTCCGTAGGCGGACTTTTAAGTCAGTGGTGAAATCTCTCGGCTCAACCGAGAAACTGCCATTGAAACTGAAGGTCTTGAATATGATTGAAGTGGGCGGAATATGGCATGTAGCGGTGAAATGCTTAGATATGCCATAGAACACCGATAGCGAAGGCAGCTCACTAAGCCATTATTGACGCTAAGGGACGAAAGCGTGGGGAGCGAACAGGATTAGATACCCTGGTAGTCCACGCTGTAAACGATGATTACTAGGTGTAGGGGGTATCGACCCCCTCTGTGCCGCAGCTAACGCAATAAGTAATCCGCCTGGGGAGTACGACCGCAAGGTTG
>0183b22cb106c00b694577367f579bc8
CACGGAGGGGGCAAGCGTTGTTCGGATTTACTGGGCGTAAAGGGCGCGTAGGCGGGACGGCCCGTCCGGTGTGAAAGCGCTACCGCTCAACGGAGCGATGTCACCGGATACCGCCGTTCTTGAGACCGGGAGAGGTGAGTGGAATTGCTGGTGTAGCGGTGGAATGTGTAGATATCAGCAAGAACACCGGTGGCGAAGGCGGCTCACTGGCCCGGTTCTGACGCTGAGTGCGCGAAAGCGTGGGGAGCGAACGGGATTAGATACCCCGGTAGTCCACGCCCTAAACGGTGGGCACTAGGTGTGGGAGGTATCGACCCCTTCCGTGCCGTAGCTAACGCATTAAGTGCCCCGCCTGGGGAGTACGGCCGCAAGGTTG
>0184486f1626ce0298d0f5bc09e903f4
TACGGAGGGTGCAAGCGTTATTCGGAATCACTGGGCGTAAAGGACGCGTAGGCGGGAAGCCAAGTCTGATGTGAAATCCTACAGCTCAACTGTAGAACTGCATTGGAAACTGGTTACCTAGAGTATGGGAGGGGGAGATGGAATTAGTGGTGTAGGGGTAAAATCCGTAGATATCACTAGGAATACCGAAAGCGAAGGCGATCTCCTGGAACAATACTGACGCTAAGGCGTGAAAGCGTGGGGAGCAAACGGGATTAGATACCCCGGTAGTCCACGCCCTAAACGATGTTCACTAGTCGTCGGAATGCTAGTCATTTCGGTGATGCACTTAACAGATTAAGTGAACCGCCTGGGGAGTACGGTCGCAAGATTA
>018820e90a72a893a8b93c27f09fb1be
TACGGGGGGGGCAAGCGTTGTTCGGAATTACTGGGCGTAAAGGGCGCGTAGGCGGGCAGGACAGTCTCTCGTGAAATCCCACGGCTCAACCGTGGAATTGCGGGAGATACTACTTGTCTTGAGTTCGGGAGAGGAGTGTGGAATTCCCAGTGTAGCGGTGAAATGCGTAGATATTGGGAGGAACACCGGTGGCGAAGGCGGCACTCTGGACCGATACTGACGCTGAGGCGCGAAAGCTAGGGGAGCAAACGGGATTAGATACCCCGGTAGTCCTAGCTGTAAACGCTGAGCACTTGGTGTAGCGGGTATCGACCCCTGCTGTGCCGAAGCTAACGCATTAAGTGCTCCGCCTGGGGAGTACGGTCGCAAGGCTG
>018af70743a36148777adf32e1bf1f80
TACCAGCTCCCCGAGTGGTGGGGACGATTATTGGGCCTAAAGCGTCCGTAGCCGGCCCGGCAAGTCTCCCGTTAAATCCAGCGATCTAATCGCTGGACTGCGGGAGATACTGTCGGGCTAGGGGGCGGGAGAGGCCGGCGGTATTCCCGGGGTAGGGGTGAAATCCTATAATCCCGGGAGGACCACCAGTGGCGAAGGCTGCCGGCTGGAACGCGCCCGACGGTGAGGGACGAAAGCCGGGGGAGCGAACCGGATTAGATACCCGGGTAGTCCCGGCTGTAAACGATGCGGGCTAGGTGTTGGGACGGCTACGGGCCGTCCCAGTGCCGCAGGGAAGCCGTTAAGCCCGCCGCCTGGGGAGTACGGCCGCAAGGCTG
>0196f2dec974a574ad6b7148e44eb1cb
TACCGGCGGTCCGAGTCGCATCCACATTTATTGGGTCTAAAACCTTCGTAGCTTGTTTTGTAAGTCTCTTGTGAAATTTCATGTCTCAAGCATGAAGCGTGCAAGAGATACTGCATTACTAGAGACCGGAAGACGTAAGGAGTACAATTAAGGTAACGGTAAAATGTGTTAATCTTAATTGGACTAACAATGGCGAAGGCACCTTACGAGTACGGATCTGACAGTGAGGGATGAAGGCTAGGGGCGCGAAAGGGATTAGATACCCCTGTAGTCCTAGCAGTAAACACTGCTCACTAAACATCAGTACCTCCTCGAGAGGTATTGGTGCTGTAGAGAAGTCGAAGAGTGAGCTACCTGGGAAGTATAGTCGCAAGGCTG
>0198768e5f25c721318a5e47d170e5f0
TACAGAGGTGGCAAGCGTTGCTCGGAATTACTGGGCATAAAGGGCGTCTAGGCGGGGCAGTCAGTCGGCTGTGAAATCCCTCGGCTTACCCGAGGAAGTGCATCCGATACTGCTGTCCTTGAGGACGAGAGGGGAGAGTGGAACTCCTGGTGGAGCGGTGAAATGCGTAGATATCAGGAGGAACGCCGGTGGCGAAAGCGACTCTCTGGCTCGTTCCTGACGCTGAAGCGCGAAAGCTAGGGGAGCGAACGGGATTAGATACCCCGGTAGTCCACGCCGTAAACGATGTCTACTAGATCGTGGGAGTTCTGACACTTTCACGGTCGAAGCAAAAGTGATAAGTAGACCGCCTGGGGAGTACGGTCGCAAGGCTG
>0198a2f1213f1affc879840842fb2731
TACAGAGGTGGCGAACGTTGTTCGGATTTACTGGGCGTAAAGGGTCCGCAGGCGGTTCGGTGTGTCAGATGTGAAAGCCCACAGCTTAACTGTGGAATTGCATTTGAAACTGCCGGACTAGAGTACTGGAGGGGAGAAGGGAACACTTGGTGTAGCGGTGAAATGCGTAGATATCGGGAGGAACACCAGTGGCGAAGGCAATTTCCTGGGCTGTTGCTGACACTGAGGCTCGAAAGCTGGGGGAGCAAACAGGATTAGATACCCTGGTAGTCCACGCCCTAAACGATGTCAACTAGACGTTGGGTTCATTAAGGAACTTAGTGTCGTAGCTAACGCGTTAAGTTGACCGCCTGGGGAGTACGGCCGCAAGGTTG
>01994dcd14f1cd19c718558d30e01a61
GACGGAGGAGGCAAGCGTTGTCCGGAATCATTGGGCGTAAAGAGCGCGTAGGCTGTTTTCCAAGTCATATGTGAAAACCTCAGGCTTAACTTGAGGACTGCATATGAAACTGGATAACTTGAGTGCAGTAGGGGAAAGTGGAATTCCTGGTGTAGCGGTGAAATGCGCAGATATCAGGAAGAACACCGGTAGCGAAGGCGGCTTTCTGGGCTGCTACTGACGCTGAGGCGCGAAAGCTAGGGGAGCAAACAGGATTAGATACCCTGGTAGTCCACGCTGTAAACGATGCCTACTAGGTCGTGGAGGTTCTGACACCGTCACGGCTGGAGCGAAAGTTTTAAGTAGGCCGCCTGGGGAGTACGGTCGCAAGGCTA
>019a0e15cb86d73144f6c651c6f7e692
TACGGGGGGAGCAAGCGTTACTCGGAATCACTGGGCGTAAAGGACGCGTAGGCGGTTTATTAAGTCAGGTGTGAAATCCTACAGCTTAACTGTAGAACTGCACTTGAAACTGATAAACTAGAGTATGGAAGGGGCAGATGGAATTAGTGGTGTAGGGGTAAAATCCGTAGATATCACTAGGAATACCGAAAGCGAAGGCGATCTGCTGGGACATTACTGACGCTAAGGCGTGAAAGCGTGGGGAGCAAACAGGATTAGATACCCTGGTAGTCCACGCCCTAAACGATGAACACTAGTCGTCGGGGTACTAGTTACTTCGGTGATGCACCTAACGGATTAAGTGTTCCGCCTGGGGAGTACGGTCGCAAGATTA
>019d22468fd21f2a8bff5b0ae5d11453
TACGTAGGGTGCAAGCGTTATCCGGAATTACTGGGCATAAAGGGTCCGTAGGTGGCCTGTCAAGTTTTTGGTTAAAGGCTCCCGCTTAACGGGAGAATTGCCAGGAAGACTGACGGGCTAGAGTCGGGTCGAGGCTACTGGAACTTGTTGTGTAGGGGTGAAATCCGTGGATACAGCAAGGAACGCCGAAGGCGAAGGCAGGTAGCTAGGACCGTACTGACACTAAAGGACGAAAGCCAGGGGAGCAAACCGGATTAGAGACCCGGGTAGTCCTGGCCCTAAACGATGTCCGCTAGCTTTCCCCGCAATTGCGGGGATGGCGTAAGCTAATGCGTTAAGCGGACCGCCTGGGGAGTATGATCGCAAGGTTG
>01a082b849698e757da61f3e4659aac6
TACGGGGGGAGCGAGCGTTATTCGGATTCACTGGGCGTAAAGGGTTCGTAGGCGGTCAGATAAGTCAGGGGTGAAATCCAACGGCTTAACCGTTGAACTGCCCTTGAAACTGTCTGACTTGAGTGCAGGAGAGGAAAGCGGAATTCTCGGTGTAGCGGTGAAATGCGTGGATATCGAGAGGAACACCAGTGGCGTAGGCGGCTTTCTGGTCTGCAACTGACGCTGATGAACGAAAGCCAGGGGAGCGAACGGGATTAGATACCCCGGTAGTCCTGGCTGTAAACGATGGGCACTAGGTGTGGGAGGTATCGACCCCTTCTGTGCCGCAGTTAACGCATTAAGTGCCCCGCCTGGGGAGTACGGCCGCAAGGTTG
>01a37302758ec0a3f01d5c36474a8efd
TACGGGGGGTGCAAGCGTTATTCGGAATTATTGGGCGTAAAGGGCACGCAGGCGGTCCTGTCAGTCAGATGTGAAAGCCCGGGGCTCAACCCCGGACGTGCATTTGAAACAGCAGGACTTGAGTACGGGAGAGGAAAGGGGAATTCCTGGTGTAGAGGTGAAATTCGTAGATATCAGGAGGAACACCGGTGGCGAAGGCGCCTTTCTGGACCGATACTGACGCTGAGGTGCGAAGGCGTGGGTAGCGAACGGGATTAGATACCCCGGTAGTCCACGCCCTAAACGATGGGTACTAGGTGTAAGGACGAATTAAAGTCTTTGTGCCGAAGCTAACGCATTAAGTACCCCACCTGGGAAGTACGGCCGCAAGGTTG
>01a5b2674cbd4b9715255e83af04d4a6
TACGTGAGCCCCAAGCGTTACCCGGAATTATTGGGCGTAAAGAGTATGTAGGCGGTTTAGTAAGTTATTTGTCAAATTCTGATGCTTAACATCAGGACTGCGAATAATACTGCTAAACTTGAGACTGGGAGAGGCAAGCGGAACTGCTGGTGTAGGGGTTGTATCCATTAATATCAGCAGGAACACCAAATGCGAAGGCAGCTTGCTATAACATGTCTGACGCTGAGATACGAAAGCGTGGGGAGCGAATGGGATTAGATACCCCAGTAGTCCACGCCGTAAACGATGGATACTAAACATTGGTAGTTTCGACCCTATCAGTGTTGTTTACCTAAATTAACATCTTAAGTATCCCGCCTGGGAAGTACGAGCGCAAGCTTA
>01a9511b3a968d857ba59ef22e1480bd
TACGCAGGTGGCGAGCGTTGCCCGGAATCACTGGGCGTAAAGGGTGCGTAGGCGGCTGGACAAGTCGCAGGTTAAAGCCCGGGGCTCAACCTCAGAATGGCGCTCAAAACTGCCTTTCTTGAGTCCCGGAGAGGCCGGCGGAATTCCCGGTGTAGGGGTAAAATCCTCTGATCCCGGGAGGACCACCAGTGGCGAAGGCGGCCGCCCAGAACACGCCCGACGGTGAGGGGCGAAAGCTGGGGGAGCAAACGGGATTAGATACCCCCGTAGTCCCAGCTGTAAACGATGCGGGCTAGGTGTTGGATGAGCTTCGAGCTCATCCAGTGCCGCAGGGAAGCCGTTAAGCCCGCCGCCTGGGGAGTACGGCCGCAAGGCTG
>01ad6ff18edf99db4913e5e0aaf9930e
TACCAGCCCCGCGAGTGGTCGGGACGATTATTGGGCCTAAAGCGCCCGTAGCCGGCCCGGCAAGTCCCCGCTTAAAGCCCCGGGCTCAACCCGGGGAAGGGCGGGGATACTGCCGGGCTAGGGGGCGGGAGAGGCCGAGGGTACTCCCGGGGTAGGGGCGAAATCCGATAATCCCGGGAGGACCACCAGTGGCGAAGGCGCTCGGCTGGAACGCGCCCGACGGTGAGGGGCGAAAGCCGGGGGAGCAAACCGGATTAGATACCCGGGTAGTCCCGGCTGTAAACGATGCGGGCTAGGTGTTGGGCGGGCTTAGAGCCCGCCCAGTGCCGCAGGGAAGCCGTTAAGCCCGCCGCCTGGGGAGTACGGCCGCAAGGCTG
>01ae81291f72571c50c2f032b0080a48
CACCGGCAGCCCAAGTGGTAGCCACTTTTATTGGGACTAAAGCGTCCGTAGCCGGTTTTGTAAATCTTTTGTGAAATCATTGGGCTTAACCCAATGGCTTGCAGGAAACACTAATAGTCTAGGGACCGGGAGGAGTTAGAAGTATGCTAAGGGGAGCGGTAAAATGTTATAATCCTTGGTAGACTACCTGTGGTGAAGACGTCTAACTAGAACGGATCCGACGGTGAGGAACGAAGGCTAGGGGAGCAAACCGGATTAGATACCCGAGTAGTCCTAGCAGTAAACGCTGTATGCAAGATGTTGCACATCCTCGTGGTTGTGCAGTATCGAAGGGAAGCCGTTAAGCATACCGCCTGGGAAGTACGGTCGCAAGGCTG
>01b202c8310e2daf1e38d386929e4e60
TACAGAGGTGGCAAGTGTTGTTCGGATTTACTGGGCGTAAAGGGTCCGCAGGCGGTCCTGTGTGTCAGATGTGAAAGCCCACGGCTCAACCGTGGAAGTGCATCTGAAACTGGCTGACTTGAGTACCGGAGAGGGAAGTGGAATTCCTGGTGTAGGGGTGAAATCTGTTGATATCAGGAAGAACACCGGAGGCGAAGGCGAGTACCTGGCCAAAGATTGACGCTGATGAGCGAAAGCGTAGGGAGCGAACAGGATTAGATACCCTGGTAGTCTACGCCGTAAACGATGTGCACTTGGTGGTGGTCCCGTACGGGATCACTGCCGGAGCTAACGCATTAAGTGCACCGCCTGGGGAGTACGCCGGCAACGGTT
>01b23f8974b2d413aacdf77e179b14e8
TACGGAGGGTGCAAGCGTTAATCGGAATTACTGGGCGTAAAGCGCGCGTAGGCGGTTAATTAAGTCAGATGTGAAAGCCCCGGGCTCAACCTGGGAACTGCATTTGAAACTGGTTAACTAGAGTATGGTAGAGGAGAGTGGAATTTCAGGTGTAGCGGTGAAATGCGTAGAGATCTGAAGGAACACCAGTGGCGAAGGCGGCTCTCTGGACCAATACTGACGCTGAGGTGCGAAAGCGTGGGTAGCAAACGGGATTAGATACCCCGGTAGTCCACGCCGTAAACGATGTCAACTAACTGTTGGGCGGGTTACCGCTTAGTGGTGCAGCTAACGCAATAAGTTGACCGCCTGGGGAGTACGGCCGCAAGGCTA
>01b813386c3191a2a48e0ed145bb4926
TACGGAGGGTGCAAGCGTTATTCGGATTTATTGGGCCTAAAGCGTCCGTATCCGGTCTGGTAAATGCTTGGGTAAATCGTGGGGCTCAACCCTACGAATTCCGAGTAGACTGCCAGACTTGGGACCGGTTGAGGAAGAGGGTACTTCAGGGGTAGGAGTGAAATCCTGTAATCCTTGAAGGACCACCAGTGGCGAAGGCGCTCTTCTAGGACGGGTCCGACGGTGAGGGACGAAGGCTGGGGTCGCGAACCGGATTAGATACCCGGGTAGTCCCAGCTGTAAACGATGCGGGCCAGGTGTTGGCATTACTGCGAGTGATGTCAGTGCCAAAGGGAAGCCGTTAAGCCCGCCATCTGGGGAGTACGGTCGCAAGGCTG
>01b9325523a3d79c33e6ca00ffd78780
GACAGAGGTGGCTAGCGTTGTTCGGTTTCACTGGGCTTAAAGGGTGTGTAGGCGGATGAGCAAGCGCGTTGTGAAATCCCCCGGCTTAACCGGGGAACAGCTTCGCGTACTACTCGTCTTGAGGCAGGTATGGGTGCGGGGAACTGTTGGTGGAGCGGTGGAATGCGTAGATATCAACAGGAACGCCGGTGGTGAAGACGCTGCACTGGGCCTGTCCTGACGCTGAAACACGAAAGCGTGGGGATCGAACGGGATTAGATACCCCGGTAGTCCACGCCCTAAACGATGTTTACTAGGTCGGAGTCTCTCTGACGGGATTCCGGTCGGAATGAAAACGTTAAGTAGGCCGCCTGGGGAGTACGGTCGCAAGGCTA
>01b9e7f9308c0e4fce1d14e34469a357
TACGGGGGGTGCGAGCGTTATTCGGAATTATTGGGCGTAAAGGGCGCGCAGGCGGTCATATAAGTCAGATGTGAAAGTCCGGGGCTCAACCCCGGAAGTGCATTTGAAACTATATGACTTGAGTATGGGAGAGGGAAGTGGAATTCCTGGTGTAGAGGTGAAATTCGTAGATATCAGGAGGAACACCGGTGGCGAAGGCGACTTCCTGGACCAATACTGACGCTGAGGCGCGAAGGCGTGGGGAGCGAACAGGATTAGATACCCTGGTAGTCCACGCCGTAAACGATGATTACTCGTTGCATGCAATACACCGTATGTGACTTAGCGAAAGCATTAAGTAATCCACCTGGGGAGTACGTTCGCAAGAATG
>01bb04a170c9ce12b35d12cba96de9fc
CACCAGCCCCTCGAGTGGTGGGGATGATTATTGGGCCTAAAGCGTCCGTAGCCTGCCGTATAAGTTTCCCGTTAAATCCAGCGTCTCAAGCGTTGGACTGCGGGAAATACTGTACGGCTAGAGAGTGGGAGAGGTCAGCGGTATTCTGGGGGTAGGGGCGAAATCCTTTGATCCCCGGAGGACCACCAGTGGCGAAGGCTGCTGACTAGAACACGTCTGACGGTCAGGGACGAAAGCTGGGGTAGCGAACCGGATTAGATACCCGGGTAGTCCCAGCCGTAAACGATGCATGCTAGGTGTTGGGTTGGCCACGAGCCACCCCAGTGCCGCAGGGAAGCCGTTAAGCATGCCGCCTGGGAAGTACGATCGCAAGGTTG
>01bc26475d5adbc5ccde766fc046c373
CACCGGCAGCCCAAGTGGTAGCCACTTTTATTGGGCCTAAAGGGTCCGTAGCCGGTCGGGTAAGTTCCTCGGGAAACCTCGCCGCTCAACGGTGAGGCTTCCGGGGAATACTGCCCGACTTGGGACCGGGATGGGCCGGAGGTACTCCCGGGGTAGGGGTGAAATCCGTTGATCCCGGGAGGACCACCCGTAGCGAAGGCGTCCGGCTGGAACGGGTCCGACGGTGAGGGACGAAGGCCAGGGGCGCGAACCGGATTAGATACCCGGGTAGTCCCAGCTGTAAACGCTGCGAGTCAGGTGTTGCATATTCTTCGGGAATATGCAGTGTCGTAATGAAGATGTTAAACTCGCCGCCTGGGGAGTACGGTCGCAAGGCTG
>01c72b45720fe726ff9fd9575e45e40c
AACGTAGGGGTCAAGCGTTATCCGGATTTACTGGGCGTAAAGAGCATGTAGGCGGTTGCTTAAGTCGGACGTGAAAGCTCCTGGCTCAACTAGGAGATGCCGTTCGAAACTGAGTAACTCGAGGATGGTAGAGGAGAGTGGAATTCCCGGTGTAGTGGTGAAATGCGTAGATATCGGGAGGAACACCAGTGGCGAAGGCGGCTCTCTGGGCCATTCCTGACGCTGAGATGCGAAAGCTAGGGGAGAGAACGGGATTAGAAACCCCGGTATTCCTAGCCGTAAACGATGTCAACTAGGTGTAGGAGGTATTGACCCCTTCTGTGCTGCAGCTAACGCGTTAAGTTGACCGCCTGGGGACTACGGCCGCAAGGCTA
>01d3b65015fbda1fe0640901ba7af0b7
GACGGGGGGAGCAAGCGTTGTTCGGATTTACTGGGCGTAAAGAGCGCGTAGGCGGCCTTTCAAGTTGGATGTAAAATCTCCCGGCTTAACCGGGAGGGATCATTCAATACTGTTGGGCTAGAGGACAGCAGAGGGAGGTGGAATTCCCGGTGTAGTGGTGAAATGCGTAGAAATCGGGAGGAACACCAGTGGCGAAGGCGGCCTCCTGGGCTGTAACTGACGCTGAGGCGCGAAAGCGTGGGGAGCGAACAGGATTAGATACCCTGGTAGTCCACGCTGTAAACGATGGACACTAGGTATGGGGGGATCGACCCTCTCCGTGCCGAAGCTAACGCATTAAGTGTCCCGCCTGGGGACTACGGCCGCAAGGCTA
>01d5a4e734e3374293de97200047503e
TACCAGCCCCGCGAGTGGTCGGGACGTTTACTGGGCCTAAAGCGTCCGTAGCCGGCCCGGTAAGTCCTCCCTGAAAGCTCGGGGCTCAACCCCGAGAGTGGGGAGGATACTGCCGGGCTAGGGGGCGGGAGAGGCCGAGGGTACTCCCGGGGTAGGGGCGAAATCCGTTAATCCCGGGAGGACCACCAGTGGCGAAGGCGCTCGGCTGGAACGCGCCCGACGGTGAGGGGCGAAAGCCGGGGGAGCGAACCGGATTAGATACCCGGGTAGTCCTGGCTGTAAACGATGCGGGCTAGGTGTCGGGCAAGCTACGAGCTTGCCCGGTGCCGGAGGGAAGCCGTTAAGCCCGCCGCCTGGGGAGTACGGCCGCAAGGCTG
>01da683fc1aada2829eb1fc0353f848a
TACGGAGGGTGCGAGCGTTATTCGGAATTACTGGGCGTAAAGCGCACGTAGGCGGTGGGGCAAGTCAGATGTGAAAGCCCTCGGCTCAACCGAGGAATTGCATCTGAAACTGCTCCACTAGAGTTCGGGAGAGGACGGCGGAATTCCCGGTGTAGGGGTGAAATCCGTAGATATCGGGAGGAACGCCGGAGGCGAAGGCGGCCGTCTGGCCCGAAACTGACGCTGAGGTGCGAAAGCGTGGGGAGCGAACAGGATTAGATACCCTGGTAGTCCACGCCGTAAACGATGGGTGCTAGATGTGGGGGGTGTATTTGCCCTCTGTGTCGAAGCTAACGCGTTAAGCACCCCGCCTGGGGAGTACGGTCGCAAGGCTG
>01dc6b8cce8477b2b86a1cc29e2f416a
TACGTAGGGGGCAAACGTTGCTCGGAATTACTGGGCGTAAAGGGTGTGTAGGTGGCTGAGCAAGTCGAAGATGAAATCCCAGGGCTCAACCTTGGAATTGTCTTCGATACTGTTCAGCTTGAGGGTGGTCGAGGAAGACGGAATTCCCGGTGGAGCGGTGAAATGCGTAGATATCGGGAGGAACACCAGAGGCGAAGGCGGTCTTCTAGGCCACTCCTGACACTGAGGCACGAAAGCTAGGGGAGCAAACGGGATTAGATCCCCCGGTAGTCCTAGCCGTAAACGATGGGCACTAGATGTTCCCGCATTTTTGTGGGAGTGTCGAAGTTAACGCGTTAAGTGCCCCGCCTGGGGAGTACGGTCGCAAGGCTG
>01df297367af4df413acf2fda403752e
TACGGAGGGAGCTAGCGTTATTCGGAATTACTGGGCGTAAAGCGCACGTAGGCGGCTTTGTAAGTAAGAGGTGAAAGCCCAGAGCTCAACTCTGGAATTGCCTTTTAGACTGCATCGCTTGAATCATGGAGAGGTCAGTGGAATTCCGAGTGTAGAGGTGAAATTCGTAGATATTCGGAAGAACACCAGTGGCGAAGGCGGCTGACTGGACATGTATTGACGCTGAGGTGCGAAAGCGTGGGGAGCAAACAGGATTAGATACCCTGGTAGTCCACGCCGTAAACGATGATAACTAGCTGTCCGGGGACTTGGTCTTTGGGTGGCGCAGCTAACGCATTAAGTTATCCGCCTGGGGAGTACGGCCGCAAGGTTA
>01e003a8be6a976c48258562effd34df
GACGAAGGTGGCAAGCGTTGTTCGGTATTACTGGGCTTAAAGCGTGTGTAGGCGGAAGAGTAAGCGTCTTGTGAAAGCCCTCGGCTTAACCGAGGGATTGCTTGACGAACTGCTTTTCTTGAGGCAAACAGGGGTGCACGGAACTCTTGGTGGAGCGGTGAAATGCGTAGATATCAAGAGGAACGCCGGTGGTGAAAACGGTGCACTGGGTTTGTACTGACGCTGAGACACGAAAGCGTGGGGAGCGAACGGGATTAGATACCCTGGTAGTCCACGCCGTAAACGATGATCACTCGTTGTTGGCAACACATAGTCAGCGACCAAGCGAAAGCGATAAGTGATCCACCTGGGGAGTACGTTCGCAAGAATG
>01e03db450773320b2bde1bed5b444f8
TACGGGGTGGGCAAGCGTTGCCCGGATTCACTGGGCTTAAAGGGGATGTAGGCGGTTCGGTGTGTCAGGCGTGTAATCCCACGGCTCAACCGTGGGACTGCGTCTGAAACTACCGGGCTAGAGGATGGGAGAGGAGAGCGGAACTCCCGGTGTAGCGGTGAAATGCGTAGATATCGGGGGGAACGCCGGTGGCGAAGGCGGCTCTCTGGCCCATTCCTGACGCTGAGGTCCGAAAGCCAGGGTAGCGAAGGGGATTAGATACCCCGGTAGTCCTGGCTGTAAACGATGGGCACTAGGTGTCTCTGATATTTTCAGGGGTGCCGAAGCTAACGCGTTAAGTGCCCCGTCTGGGGACTACGGCCGCAAGGCTG
>01e0555bf6975c1b91aa06ef786052c0
TACCCGCAGCTCGAGTGGTAGTCGATTTTATTGGGCCTAAAGCGTCCGTATCCGGTCTGGTAAATGCCTGGGTAAATCGTCTGGCTTAACCAGACGAATTCCGGGTAGACTGCCAGACTTGGGACCGGTTGAGGAAGAGGGTACTTCAGGGGTAGGAGTGAAATCCTGTAATCCTTGAAGGACCACCAGTGGCGAAGGCGCTCTTCTAGGACGGGTCCGACGGTGAGGGACGAAAGCCAGGGGAGCAAACCGGATTAGATACCCGGGTAGTCCTGGCCGTAAACGATGTGGGCTTGGCATTGGGGGTTCTACGTGAGCGCCCAGTGTCGTAGCGAAGGCGTTAAGCCCACCGCCTGGGAAGTATGGTCGCAAGGCTG
>01e603dcea4e6f5299e29514e9ef0aea
CACGGGGGGCGCAAGCGTTATTCGGAATTATTGGGCGTAAAGGGCGTGTAGGCGGTCTTATCGGTCAGATGTGAAAGCCCAGGGCTCAACCCTGGACGTGCATTTGAAACAGTAAGACTTGAGTACTGGAGAGGAAAGCGGAATTCCTGGTGTAGAGGTGAAATTCGTAGATATCAGGAGGAACACCGATGGCGAAGGCAGCTTTCTGGACAGAAACTGACGCTGATGCGCGAAGGCGTGGGTAGCGAACAGGATTAGATACCCTGGTAGTCCACGCCGTAAACGATGTCAACTAGGTGTTGGGATGGTTAATCGTCTCATTGCCGCAGCTAACGCATTAAGTTGACCGCCTGGGGAGTACGGTCGCAAGGCTG
>01ec37b8e25fd407b779e89794dfd86e
TACGAGGGGTGCAAGCGTTAATCGGAATTACTGGGCGTAAAGCGTTCGTAGGCGGTTTGTTAAGCAAGATGTGAAAGCCCCGGGCTCAACCTGGGAACTGCATTTTGAACTGGCAAACTAGAGTACTGTAGAGGGTGGTGGAATTTCCAGTGTAGCGGTGAAATGCGTAGAGATTGGAAGGAACATCAGTGGCGAAGGCGGCCACCTGGACAGATACTGACGCTGAGGAACGAAAGCGTGGGGAGCAAACAGGATTAGATACCCTGGTAGTCCACGCCGTAAACGATGTCAACTATCCGTTCGTAGACTTGATCTGTGAGTGGAGCAGCTAACGCAATAAGTTGACCGCCTGGGGAGTACGGCCGCAAGGTTA
>01f3fd7bf5cddea72895613b34e9ff78
TACGGAGGGTGCGAGCGTTATTCGGAATTATTGGGCGTAAAGGGCGTGTAGGCGGCCCATCAAGTCAGATGTGAAAGCCCGGGGCTCAACCCCGGAAGTGCACTTGATACTGCCATCCTTGAGTACTGTAGAGGAAGGCGGAATTCCTGGAGTAGCGGTGGAATGCGCAGATATCAGGAAGAACACCAAAAGCGAAGGCAGCCTTCTGGGCAGTAACTGACGCTGAATAGCGAAGGTGTGGGTAGCAAACAGGCTTAGATACCCTGGTAGTCCACACAGTAAACGATGATCACTAGGTGTTGGGGTCGATAAAACGGCTTCAGTACCGCAGCTAACGCATTAAGTGATCCGCCTGGGGAGTACGACCGCAAGGTTG
>01f59af7aa200a85c1bc01d48f728305
TACGGAGGGTCCGAGCGTTATCCGGATTTATTGGGTTTAAAGGGTGCGCAGGCGGTATTATAAGTCAGTGGTGAAATCTGGAGGCTCAACCTCCAAACTGCCATTGATACTGTAGTACTAGAGTACAGACGAAGTAGGCGGAATGTAGCATGTAGCGGTGAAATGCTTAGATATGCTACAGAACACCGATCGCGAAGGCAGCTTACTAGACTGTTACTGACGCTAATGCACGAAAGCGTGGGGAGCGAACAGGATTAGATACCCCGGTAGTCCACGCCCTAAACGATGTTCACTAGTCGTCGGAATGCTAGTCATTTCGGTGATGCACTTAACAGATTAAGTGAACCGCCTGGGGAGTACGGTCGCAAGATTA
>01facf4f148c55a6803e4c80853e3c51
TACCAGCTCTCCGAGTGGTGGGGACGATTATTGGGCCTAAAGCGTCCGTAGCCGGTCTGGTAAATGCCTGGGTAAATCGTGGAGCCCAACTCCACGAATTCCGGGTAGACTGCCGGGCTAGGGACCGGAGGAGGGAGAGGGTACTCCCGGGGTAGGGGCGAAATCCATTAATCCCGGGAGGACCACCAGTGGCGAAGGCGCTCGGCTGGAACGCGCCCGACGGTGAGGGGCGAAAGCCGGGGGAGCGAACCGGATTAGATACCCGGGTAGTCCCGGCTGTAAACGATGCGGGCTAGGTGTTGGGCGGGCTTAGAGCCCGCCCAGTGCCGCAGGGAAGCCGTTAAGCCCGCCGCCTGGGGAGTACGGCCGCAAGGCTG
>01fb437d1a9643297a320a0f21c2c0cc
TACCAGCGGTCCAAGTCGCAGCCATTTTTATTGGGTCTAAAACATCCGTAGCTTGTCTTGTCAGTCTTTTGTAAAATCTGGCATCTTAAGTGTCAGGCGAGCAAGAGATACTGCAAGGCTAGAAATCGGGAGACGTAAGAAGTACGCATAGGGTAGCGGTCAAATGTGTTGATCCTTTGTGGACTAACGATAGCGAAGGCATCTTACGAGAACGGATTCGACAGTGAGGGACGAAAGCCAGGGGAGCGAACCGGATTAGATACCCGAGTAGTCCTGGCAGTAAACGCTGTGAGCTAGGTGTTGCATATCCTTCGTGGATATGCAGTATCGTAGAGAAGTCGTTAAGCTCACCGCCTGGGAAGTATAGTCGCAAGGCCG
>01fd239afec8d76f59eb9ba6fee21088
CACCGGCGGCCCGAGTGGTAGCCACTATTATTGGGTCTAAAGGGTCCGTAGCCGGTTCGGTAAGTTCATTGGGAAATCTGGTTGCTCAACAATCAGGCTGCCAATGGATACTGCCGAACTTGAGACCGGGAGAGGTAAGAGGTACTTCAGGGGTAGGAGTGAAATCTTGTAATCCCTGGGGGACCATCTGTGGCGAAGGCGTCTTACCAGAACGGGTCTGACGGTGAGGGACGAAAGCTGGGGGCGCGAACCGGATTAGATACCCGGGTAGTCCCAGCCGTAAACGATGCTCGCTATGTGTCAGATACGGTGCGACCGCATCTGGTGCCGTAGGGAAGCCGTGAAGCGAGCCACCTGGGAAGTACGGCCGCAAGGCTG
>01ff1345e62c7227e8591cf2b77e15c1
CACCAGCGTCACGAGTGGGGATCGTATTTATTTGGCCTAAAGCGTCCGTAGCCGGTTTGATAAATTCATTGTGAAATCATTGTGCTCAACGCAATGGCGTGCAGTGAACACTGTCAGACTTGAGACTGGAAGGAGCTAGAAGTATTCTTGGGGGAGCGGTAAAATGCTATAATCCCAAGAGGACTACCTGTGGCGAAGGCGTCTAGCTAGTACAGTTCTGACGGTCAGGGACGAAAGCTAGGGGAGCGATCCGGATTAGATACCCGAGTAGTCCTAGCTGTAAACGCTGCGAGTTAGGTGTTGCATATTCCACGAGAATGTGCAGTGTCGAAGAGAAGTCGTTAAACTCGCCGCCTGGGAAGTATGGTCGCAAGGCTG
>0201e62aaca57aab01ba1b546d64d30b
TACGGGGGGTGCAAGCGTTATTCGGAATCATTGGGCGTAAAGGGCACGCAGGCGGCCTGGTAAGTCAGATGTGAAAGCCCGGGGCTTAACCCCGGAAGGGCATTTGAAACTATCAGGCTTGAGTATGGGAGAGGGAAGTGGAATTCCTGGTGTAGAGGTGAAATTCGTAGATATCGGGAGGAATACCGGTGGCGAAGGCGACTACCTGGCCAGATACTGACACTGAGGTGCGAAAGCGTGGGGAGCAAACAGGATTAGATACCCGTGTAGTCCTGGCAGTAAACACTGCTCACTAAACATCGGGCCCTCTTCGGGAGGATTCGGTGCTGAAGCGAAGGCGAAGAGTGAGCTACCTGGGAAGTATAGTCGCAAGATCG
>02069ee56fb27e4f7fc398710a92d661
TACGGAGGATGCAAGCGTTATCCGGATTTATTAGGTTTAAAGGGTGCGTAGGCTGATTATTAAGTCAGTGGTGAAATCTTGTAGCTTAACTACAAAACTGCCATTGATACTGGTAATCTTGAGTATAGTTGAGGTAGGCGGAATGTGTAGTGTAGCGGTGAAATGCATAGATATTACACAGAACACCAATTGCGAAGGCAGCTTACTAAACTATAACTGACGCTGATGCACGAAAGCGTGGGTAGCGAACAGGATTAGATACCCTGGTAGTCCACGCCGTAAACGATGATTACTCGTTGCATGCGATACACCGTATGTGACTTAGCGAAAGCATTAAGTAATCCACCTGGGGAGTACGTTCGCAAGAATG
>02084267d149adfca1c86a2d15517996
TACGGAGGGTGCAAGCGTTGTTCGGAATCACTGGGCGTAAAGCGGGTGTAGGCGGTCGGACAAGTCGGATGTGAAAGCCCTCGGCTTAACCGAGGAAGGGCATCCGAAACTGTTCGACTTGAGTATGGGAGAGGAGGGTGGAATTCCCGGTGTAGCGGTGAAATGCGTAGATATCGGGAGGAACACCGGTGGCGAAGGCGGCCTTCTGGCCCAATACTGACGCTGAGACCCGAAAGCGTGGGGAGCAAACAGGATTAGATACCCTGGTAGTCCACGCCGTAAACGTTGGGTACTAGGTGTGGGAGGTGTTAAACCTTCTGTGCCGAAGCTAACGCATTAAGTACCCCGCCTGGGGAGTACGGCCGCAAGGTTA
>0212ca684378720676556d43fadd2a2d
GACGAAGGATGCAATCGTTATCCGGATTCATTGGGTTTAAAGGGAGCGTAGGTGGTCTTATAAGTCAGTGGTGAAATCTCTGAGCTTAACTCAGAAATTGCCATTGATACTGTAGGACTTGAGTATAGTTGCCGTTGGCGGAATATGACATGTAGTGGTGAAATACATAGAGATGTCATAGAACACCGATTGCGAAGGCAGCTAACGAAACTATAACTGACACTGAGGCTCGAAAGTGCGGGGATCAAACAGGATTAGATACCCTGGTAGTCCGCACTGTAAACGATGATTACTCGCTGCTAGATGGTAACATTTAGTGGCTTAGCGAAAGCGATAAGTAATCCACCTGGGGAGTACGCCGGCAACGGTG
>021f75492abd00c6f0832f75c4e52d0d
TACGGAGGATGCGAGCGTTATCCGGATTCATTGGGTTTAAAGGGTGCGTAGGCGGAATTGTAAGTCAGGGGTGAAAGTTTGCCGCTCAACGGTAAAATAGCCTTTGATACTGCAGTTCTTGAGTGAACGCGAGGTATGCGGAATGAGTAGTGTAGCGGTGAAATGCATAGATATTACTCAGAACACCGATTGCGAAGGCAGCATACCAGAGTTCAACTGACGCTGATGCACGAAAGCGTGGGTAGCGAACAGGATTAGATACCCCGGTAGTCCTAGCTGTAAACGATGAGCACCTGGTTGGAGGGGCCTGAGCCTTTCCAACCGTAGCGAAAGTATTAAGTGCTCCGCCTGGGGAGTATGGTCGCAAGGCTG
>02217c95d26914e305179cf0e2b330fe
TACGGAGGGGGCGAGCGTTGTTCGGAATTATTGGGCGTAAAGGGCGCGTAGGCGGCTAGGCAAGTTGGAGGTGAAAGCCCTCGGCTCAACCGAGGAATTGCCCTCAAAACTGCCTGGCTTGAGTCCCGGAGAGGGTAGTGGAATTCCCAGTGTAGCGGTGAAATGCGTAGATACTGGGAGGAACACCAGTGGCGAAGGCGGCTACCTGGACGGGTACTGACGCTGAGGCGCGAAAGCGTGGGGAGCAAACAGGATTAGATACCCTGGTAGTCCACGCTGTAAACGATGGGCACTTGGTGTTGCGGGTATCGACCCCTGCAGTGCCGAAGCTAACGCATTAAGTGCCCCGCCTGGGGAGTACGGTCGCAAGGCTG
>0234606a4464118d5f25f2d23e44cf77
TACGAATGGGGCAAGCGTTGTTCGGATTAACTGGGCGTAAAGGGGGTCTAGGTGGTTTGATAAGTTTCCTGTGAAAACCCGGAGCTTAACTCCGTGGATTGCAGGGAAAACTATCAGACTAGAGTGTGTGAGATGTGTGCGGAATACTGGGTGTAGCGGTGAAATGCGTAGATATCCAGTAGAACACCAGCGGCGAAGGCGGCACACATGTGCATTACTGACACTGAAGCCCGAAAGCGTGGGGAGCGAACAGGATTAGATACCCTGGTAGTCCACGCCGTAAACGATGTGCACTAGATGTGGGTGGTATCGACCCTACCCGTGTCGTAGCTAACGCGTTAAGTGCACCGCCTGGGGAGTACTGTCGCAAGGCAG
>02357f55b1ab7565d4036533c7700f29
TACGTAGGGGGCGAACGTTGCTCGGAATTACTGGGCGTAAAGGGTGCGTAGGTGGCTGAGTAAGTCAAAGATGAAATCCCGAGGCTTACCCTCGGAACTGTTTTTGAAACTGCTTAGATTGAGGATAGTTGAGGAGAATGGAATTCCCGGTGGAGCGGTGAAATGCGTAGATATCGGGAGGAACACCTGAGGCGAAGGCGATTCTCTGGACTATTCCTGACACTGAGGTACGAAAGCTAGGGGAGCAAACGGGATTAGATACCCCGGTAGTCCTAGCTGTAAACGATGGGCACTAGATGTTTCTGCTTTTATGCAGGAGTATCGAAGCTAACGCGTTAAGTGCCCCGCCTGGGGAGTACGGTCGCAAGGCTA
>02367f9efd39cc40e0b1405eb113888d
TACCAGCAGTTCAAGTTGCATCCATTTTTATTGGGTCTAAAACATCCGTAGCTTGCCACTTAAGTCCCCTGTGAAATCCCACGTCTCAAGCGTGGGGCCTGCAGGAGATACTGAGCGGCTAGAGATCGGTAGACGTAAGAAGTACACCGGGGGTAACGGTTAAATGTGTTAATCCTCGGCGGACTAACAATGAGCGAAGGCATCTTACGAGGACGAATCTGACAGTGAGGGATGAAGGCCAGGGGCGCAAAACGGATTAGATACCCGTGTAGTCCTGGCAGTAAACGCTGCTCACTAAACATCGGGCCCTCTTCGGGAGGATTCGGTGCTGAAGCGAAGGCGATAAGTGAGCTACCTGGGAAGTATAGTCGCAAGATCG
>0245fad3c80b501467d8c370e4c361e6
TACGGAGGGTGCAAGCGTTGTTCGGAATTATTGGGCGTAAAGAGCGTGTAGGCGGTCCGGTAAGTCAGATGTGAAAGCCCTGGGCTCAACCCAGGAAGTGCATTTGAAACTACCAGACTTGAGGATAGAAGAGGAAAGTGGAATTCCCGGTGTAGCGGTGAAATGCGTAGATATCGGGAGGAACACCAGTGGCGAAGGCGGCTTTCTGGTCTATTTCTGACGCTGAGGAGCGAAAGCTAGGGGAGCAAACGGGATTAGATACCCCGGTAGTCCTAGCTGTAAACGATGGATACTAGGTGTGGGAGGTATCGACCCCTTCTGTGCCGCAGCTAACGCATTAAGTATCCCGCCTGGGGAGTACGGTCGCAAGGCTG
>024615e5b5776f31100e2a024132aedc
TACGGAGGGTGCAAGCGTTATTCGGAATCACTGGGCGTAAAGGACGCGTAGGCGGGAAGCCAAGTCTGATGTGAAATCCTACAGCTCAACTGTAGAACTGCATTGGAAACTGGTTACCTAGAGTATGGGAGGGGGAGATGGAATTAGTGGTGTAGGGGTAAAATCCGTAGATATCACTAGGAATACCGAAAGCGAAGGCGATCTCCTGGAACAATACTGACGCTAAGGCGTGAAAGCGTGGGGAGCAAACGGGATTAGATACCCCGGTAGTCCACACAGTAAACGTTGATTACTAGGTGTTGGTATCAGAAAGATATCAGTGCCGCAGCAAACGCGTTAAGTAATCCGCCTGGGGAGTACGGTCGCAAGATTA
>024d45a626397d3318b88ae9a6f3a300
TACGGAGGGTGCAAGCGTTGTTCGGATTCACTGGGTATAAAGGGTGCGCAGGCGGCCTGTTAAGTCAGGGGTGAAATATGACGGCTCAACCGTCAAACTGCCCCTGAAACTGATAGGCTTGAGTCCAAGAGAGGTAGGTGGAATTCCAGGTGTAGCGGTGAAATGCGTAAATATCGGGAGGAACACCGGTGGCGAAGGCGGCTCTCTGGCCAGTTACTGACGCTCATGTGCGAAAGCGTGGGGAGCAAACAGGATTAGATACCCTGGTAGTCCACGCTGTAAACGATGCCCACTAGGTGTGGGTCCTGTAGTAGGGGTCCGTGTCGCAGCTAACGCGATAAGCGCCCCGCCTGGGGAGTACGGTCGCAAGGCTG
>0252b8ec63654d1cd9a949c54c16a68e
GACGAAGGTGGCAAGCGTTGTTCGGAATTACTGGGCTTAAAGAGCACGTAGGCGGTCTGTTAAGCGTTTTGTGAAATCCCTCGGCTCAACCGAGGAATTGCTTGGCGAACTGACAGACTTGAGGCAGGTAGAGGTGCGCGGAACTCTTGGTGGAGCGGTGAAATGCGTAGATATCAAGAGGAACGCCAGCGGCGAAAGCGGCGCACTGGGCCTGATCTGACGCTGAGGTGCGAAGGCTAGGGGAGCGAACGGGATTAGATACCCCGGTAGTCCTGGCCGTAAACGATGCGTGCTAGGTGTTGGTAGGGCTTTGAGCCGTATCAGTGCCGTAGGGAAACTGTTAAGCGCGCCGCCTGGGAAGTACGCTCGCAAGAGTG
>0257a27218569fdd26270c34ecba3a1a
GACGGAGGGAGCAAGCGTTGTCCGGAATTACTGGGCGTAAAGCGCGCGTAGGTGGTGCGATAAGTCGGCTGTGAAAGCGCCAGGCTCAACTTGGCGATTGCTGTCGATACTGTCGCACTTGAGTGCAGGAGAGGGGAGTGGAACTCCCGGTGTAGCGGTGAAATGCGTAGATATCGGGAGGAACACCAGTGGCGAAGGCGGCTTTCTGGTCTATTTCTGACGCTGAGGAGCGAAAGCTAGGGGAGCAAACAGGATTAGATACCCTGGTAGTCCTAGCTGTAAACGATGGATACTAGGTGTGGGAGGTATCGACCCCTTCTGTGCCGCAGCTAACGCATTAAGTATCCCGCCTGGGGAGTACGGTCGCAAGGCTG
>0257c11c7a0804dd62f1ddd779208018
AACGTAGGAGGCGAACGTTATCCGGATTTACTGGGCGTAAAGCGGGTGTAGGCGGCCCTTTAAGTTAGATGTGAAATCTTTTGACTCAATCAGAAGGCGTCATTTAATACTGGGGGGCTTGAGGACGGCAGAAGGAAATAGAATTCCCGGTGTAGTGGTGAAATGCGTAGATATCGGGAGGAATACCAGAGGCGAAGGCGATTTCCTAGGTTGTTTCTGACGCTGAGACCCTAAAGCGTGGGGAGCGAAGCGGATTAGATACCCGCGTAGTCCACGCCTTAAACGGTGGACACTAGATATCGGGAGTATCGACCCTCCTGGTGCCGAAGCTAACGCTTTAAGTGTCCCGCCTGGGGACTACGGCCGCAAGGTTA
>0258fb5b09e2320d843e310e64f40994
TACTGAGGGTGCAAGCGTTAATCGGAATTACTGGGCGTAAAGCGAGTGTAGGCGGCTGCGTAAGTCGGATGTGAAAGCCCCGGGCTCAACCTGGGAACTGCATTCGATACTGTATAACTTGAGTTTGGTAGAGGGGAGTGGAATTCCACATGTAGCGGTGAAATGCGTAGATATGTGGAGGAACACCAGTGGCGAAGGCGGCCTCCTGGGCTGACCCTGACGCTCAGACGCGAAAGCTAGGGTAGCAAACGGGATTAGACACCCCGGTAGTCCTAGCTGTAAACGATGGATACTAGGTATTGGGGGGTGAGAAGCCCTTCAGTGCCGAAGCTAACGCGTTAAGTATCCCGCCTGGGGACTACGGCCGCAAGGTTA
>025d53f457a9ce2dab402fb45c2aab7a
TACATAAGGAGCAAGCGTTATCCGGAATTATTGGGCGTAAAGAGCTCGTAGGCGGTCTTAAAAGTCAGGTGTGAAATTAACAGGCTCAACCTGTTAAGGTCATCTGAAACTTTAAGACTTGAGGATAGAAGAGGAAAGTGGAATTCCCGGTGTAGCGGTGAAATGCGTAGATATCGGGAGGAACACCAGTGGCGAAGGCGGCTTTCTGGTCTATCTCTGACGCTGAGGAGCGAAAGCTAGGGGAGCAAACGGGATTAGATACCCGGGTAGTCCTGGGTGTAAACGCTGCCCGCTTGATGTTGGGCAAGCTTCGGGCTTGCCCAGTGTCGGAGCGAAGGCGTTAAGCGGGCTGCCTGGGGAGTACGGCCGCAAGGCTG
>025dbe23f239dcbd6a33de6ef822d645
CACCGGCAGCCCAAGTGGTAGCCACTTTTATTGGGCCTAAAGCGTCCGTAGCCGGTTTAGTAAGTCCCTGGTGAAATCCTTGCGTACAACGTAAGGGCGTGCCAGGGTTACTGCTAGACTAGGGACCGGGAGACGCATGGGGTATTCCTGGGGTAGGAGTAAAATCCTGTAATCCCAGGAGGACCACCGGTGGCGAAGGCGCCATGCGAGAACGGGTCCGACGGTGAGGGACGAAAGCTAGGGGATCAAACGGGATTAGATACACCTTTCTTGGGAAGAAAGCTGTACCAAAGAAGGTGCTAAAAACCCCGGTAGTCCTAGCTGTAAACGCTGTCTGCTAGGTGTTACACGTCTTTCGTGGGCGTGTAGTGCCGGAGCGAAGGCATTAAGCAGACCGCCTGGGGAGTACGGTCGCAAGGCTG
>026360270bbb3108591f44ec66a4b99b
TACGGAGGATCCAAGCGTTATCCGGATTTATTGGGTTTAAAGGGTGCGCAGGCGGCCCTATAAGTCAGTGGTGAAATCTTTCGGCTCAACCGGAAAACTGCCATTGAAACTGATAGTCTTGAATACGGTTGAAGTAGGCGGAATGTAGCATGTAGCGGTGAAATGCATAGAGATGCTACAGAACACCGATCGCGAAGGCAGCTTACTAAGCCGATATTGACGCTCAGGCACGAAAGCGTGGGGAGCGAACAGGATTAGATACCCTGGTAGTCCACGCCGTAAACTATGATCACTCGTTGTTGGCAATACACAGTCAGTGACCAAGCGAAAGCGATAAGTGATCCACCTGGGGAGTACGATCGCAAGGTTG
>02659fe6051332dc2b35cd7906072f4f
AACGGAGGGCGCGAGCGTTGTCCGGAATTACTGGGTGTAAAGGGGGTGTAGGCGGGTTCTCAAGTTGGGCGTGAAAGTCGTCGGCTTAACCGACGAATTGCGTCCAATACTGGGAGCCTTGAGTCTTGGAGAGGGAGGCGGAACTCCCGGTGTAGGGGTGAAATCCGTAGATATCGGGAGGAACACCGGTGGCGAAGGCGGCCTCCTGGCCAAGTACTGACACTGAGGCGCGAAAGCGTGGGGAGCAAACAGGATTAGATACCCTGGTAGTCCACGCCGTAAACGATGGGCACTAGGTATGGGGGATTTTTCCTCTGTGCCGTAGCTAACGCGTTAAGTGCCCCGCCTGGGAAGTACGGTCGCAAGGCTG
>02685ed2e2e0e12cf78714c7e9199aa3
TACGTAAGGGGCAAGCGTTGTCCGGAATCACTGGGTGTAAAGGGCGTGTAGGCGACTAGGCAAGTCAGATGTGAAATCTCGAGGCTCAACCTCGAAACTGCGTTTGAAACTGCTTAGATAGAGTTTGGGAAGGGAGAACGGAATTCCAGGTGTAGGGGTGAAATCTGTAGATATCTGGAAGAACATCAGTGGCGAAGGCTGTTCTCTGGCCTAAAACTGACGCTGAGGCGCGAAAGCGTGGGTAGCAAACAGGATTAGAGACCCTGGTAGTCCACGCCGTAAACGATGAATACTAGGTGTTGGGGGAGATGATCTTTCAGTGCCGTAGCTAACGCGTTAAGTGTATCGCCTGGGGAGTACGATCGCAAGGTTA
>026977849b8341a68ca6a57447aa9838
TACAGAGGTGGCGAGCGTTGTTCGGATTTACTGGGCGTAAAGGGTGCGTAGGCGGTTTGGTAAGTTGGATGTGAAAGCCCAGGGCTCAACCCTGGAACTGCATTCAATACTGCCGAACTAGAGTACAGGAGGGGAGAGCGGAATTCTTAGTGTAGCGGTGAAATGCGTTGATATTAAGAAGAACACCGGTGGCGAAGGCGGCTCTCTGGAATGTTACTGACGCTGAGGCACGAAAGCTGGGGGAGCAAACAGGATTAGATACCCTGGTAGTCCCAGCCGTAAACGGTGTCGACTTGGTGTGGGGGGAATTGACCCCTCCCGTGCCGGAGCTAACGCGTTAAGTCGACCGCCTGGGGAGTACGGCCGCAAGGCTA
>02699db60e07f22e7e79b66c64c09fdb
TACGGGGGGTGCGAGCGTTACCCGGAATCACTGGGCGTAAAGGGGGCGTAGGCGGCCAGGTAAGTCAGGTGTGAAAGCCCTCGGCTCAACCGAGGAATTGCATCTGAAACTACCTGGCTAGGGTCCAGCAGGGGAGGCCGGAATTCCCGGTGTAGCGGTGAAATGCGTAGATATCGGGAGGAACACCGATGGCGAAGGCGGGTCTCTGGGCTGCGACCGACGCTGAGGCCCGAAAGCGTGGGGAGCAAACGGGATTAGAGACCCCGGTAGTCCACGCTGTAAACGATGGGTGCTGGGTGCTGGTTCGGTAAAACGAATCGGTGCCGAAGCTAACGCGTTAAGCACTCCACCTGGGGACTACGGCCGCAAGGCTA
>027291c5e54df4e7a31df6e5ca91cacb
TACGGGGGGAGCGAGCGTTGTCCGGAATCACTGGGCGTAAAGGGTGTGTAGGCGTCCCGGTAAGTCTCTGGTGAAAGCCTTCCGCTCAACGGAAGAATTGCCAGAGATACTGTCGGGATTGAGTTCGGGAGAGGGGAGCGGAATTCCTGGTGTAGCGGTGAAATGCGTAGATATCAGGAAGAACGCCAGAGGCGAAGGCGGCTCCCTAGCCCGAAACTGACGCTGAGGCACGAAAGCGTGGGGAGCGAACGGGATTAGATACCCCGGTAGTCCTAGCTGTAAACGATGAGCACTGGGTCGGAGGATCCTCCATAGTTTTCCGGCCGTAGCGAAAGTGTTAAGTGCTCCGCCTGGGGAGTATGGTCGCAAGGCTG
>0273f847372d2a38e47099d55082a534
TACGGAGGGTGCTAGCGTTGTTCGGAATTACTGGGCGTAAAGCGGGTGTAGGCGGTTTGTTAAGTCAGATGTGAAAGCCCGGGGCTTAACCCCGGAAGGGCATTTGAAACTAAGAAACTTGAGTATGGGAGAGGGAAGTGGAATTCCTGGTGTAGAGGTGAAATTCGTAGATATCAGGAGGAACACCGGTGGCGAAGGCGACTTCCTGGACGGATACTGACGCTGAGATCCGAAAGCGTGGGGAGCAAACAGGATTAGATACCCTGGTAGTCCACGCCCTAAACGATGGGCACTAGGTGCAGGGGGTGTTGACCCCTCCTGTGCCGCAGCTAACGCATTAAGTGCCCCGCCTGGGGAGTACGGCCGCAAGGTTG
>0275132617f0c7e4c6606c9aac0ee66e
TACGTAGGGGGCGAGCGTTATCCGGAATTATTGGGCGTAAAGCGTGCGTAGGCGGTTTGTTAAGTCGTTTGTAAAAGATCTCAGCCTAACTGAGTAGGGCGAATGAAACTGGCAGACTTGAATACGGTAGAGGTAAGTGGAATTCCATGTGTAGCGGTGGAATGCGTAGATATATGGAGGAACACCAATGGCGAAGGCAGCTTACTGGGCCGGAATTGACGCTGAGGCACGAAAGCGTGGGGAGCAAACAGGATTAGATACCCTGGTAGTCCACGCCGTAAACGATGAGAACTAAGTGTTGGGGTGAAACTCAGTGCTGAAGTTAACGCAATAAGTTCTCCGCCTGGGTAGTACGATCGCAAGATTG
>0287f94451c6875596a25a0af9286afd
TACGTAGGGTGCAAGCGTTGTCCGGATTTATTGGGCGTAAAGGGCTCGTAGGCGGTCTGTCACGTCGGATGTGAAAACTTGGAGCTCAACTCCGAGCCTGCATTCGATACGGGCAGACTAGAGTTCGGTAGGGGAGATTGGAATTCCTGGTGTAGCGGTGGAATGCGCAGATATCAGGAGGAACACCGATGGCGAAGGCAGATCTCTGGGCCGACACTGACGCTGAGGCCCGAAAGCGTGGGGAGCAAACAGGATTAGATACCCGGGTAGTCCTGGCTGTAAACGATGCGGGCTTTGCGTCGGCACTGCCACGAGTGGTGCCGGTGTTGAAGGGAAGCCGTTAAGCCCGCCGCCTGGGGAGTACGGGCGCAAGGTTG
>0288b739ded59dd73ce53d1da9d095c4
TACGCAGGTGGCGAGCGTTGCCCGGAATCACTGGGCGTAAAGGGTGCGTAGGCGGCTGGACAAGTCGCAGGTTAAAGCCCGGGGCTCAACCCCGGAAAGGCCTGCGATACTGTCTGGCTTGAGGGCCGGAGAGGCTGGCGGAATTCCCGGTGTAGGGGTGAAATCCGTAGATATCGGGAGGAACACCAGTGGGGAAGCCGGCCAGCTGGACGGTCCCTGACGCTGAGGCACGAAAGCGTGGGGAGCAAACCGGATTAGATACCCGGGTAGTCCTGGCTGTAAACGATGCGGGCTTTGCGTCGGCACTGCCACGAGTGGTGCCGGTGTTGAAGGGAAGCCGTTAAGCCCGCCGCCTGGGGAGTACGGGCGCAAGCCTG
>028ba62ee7ae23e017e6ace472bbf5c8
TACGGAGGGTGCAAGCGTTATTCGGAATTACTGGGCGTAAAGGGCGCGTAGGCGGCTCTTTAAGTCAGGCGTGAAAGCCCGGGGCTCAACCCCGGAAGTGCGTTTGAAACTAGGGAGCTTGAGTACGGGAGAGGGAAGTGGAATTCCTGGTGTAGAGGTGAAATTCGTAGATATCAGGAGGAACACCGGTGGCGAAGGCGACTTCCTGGACCGATACTGACGCTGAGGCGCGAAAGCGTGGGGAGCAAACAGGATTAGAGACCCTGGTAGTCCACGCAGTAAACTATGGACACTAGGTATAGGGAGTATCGACCCTCTCTGTGTCGAAGCTAACGCTTTAAGTGTCCCGCCTGGGGAGTACGGTCGCAAGGCTA
>028dab8be0f9110c84e192259f8d96fd
TACGTAAGTGGCAAACGTTATCCGGATTCATTGGGCGTAAAGAGTGTGTAGGCGCTTAAATAAGTTTTTAGTAAAATCTAAAGGCTCAACTTTTAGACCGCTAAAAAAACTGTTTAGGTAGAGATTGGGAGAGGTAAGCGGAATTGCCGGTGTAGTAGTTAAATGCGTTAATATCGGCAAGAACACCAAATGCGAAGGCAGCTTACTAGAACAATTCTGACGCTGAGACACGAAAGCGTGGGGAGCGAAACGGATTAGATACCCGTGTAGTCCACGCTGTAAACGATGGATACTAAATATTGGAAGTGTCGACCCTTCCAGTGTTGTTATATTTTAGTTAACACGTTAAGTATCCCGCCTGGGTAGTACGGCCGCAAGGCTA
>028e2df665bcce773496a8b983207356
TACCCGCAGCTCGAGTGGTGGCCGCTTTTATTGGGCCTAAAGCGTCCGTAGCCGGTCTGGTAAATGCCTGGGTAAATCGTAGGGCTTAACCCTACGGCTCCCAGGTAGACTGCCAGACTCGGGACCGGAGGAGGGAGAGGGTACTCCAGGGGTAGGGGTGAAATCCTGTAATCCCTGGAGGACCACCGGTGGCGAAGGCGCTCTCCTAGGACGGGTCCGACGGTGAGGGACGAAAGCCAGGGGAGCAAACCGGATTAGATACCCGGGTAGTCCTGGCCGTAAACGATGTCAACTAGCCGTTGGGCCTATATACAGGTTTAGTGGCGGAGCTAACGTATTAAGTTGACCGCCTGGGGAGTACGGCCGCAAGGTTA
>028f452bf5ad68314b3874bbdb7b1db7
TACGGAGGGTGCGAGCGTTAATCGGAATTACTGGGCGTAAAGCGTGCGTAGGCGGTTATTTAAGTCAGATGTGAAAGCCCCGGGCTCAACCTGGGAACTGCATTTGGAACTGGTAGACTAGAGTACGGTAGAGGAAATCGGAATTCCTAGTGTAGCAGTGAAATGCGTAGATATTAGGAAGAACGCCAAAGGCGAAGGCAGATTTCTGGGCCGTTACTGACGCTGAGACACGAAAGCTAGGGGAGCAAACAGGATTAGATACCCTGGTAGTCCTAGCTGTAAACGATGTAGACTAGGTGTGGGAGGTATCGACCCCTTCCGTGCCGACGCTAACGCATTAAGTCTACCGCCTGGGGAGTACGGCCGCAAGGTTA
>02966182fbca704c2a2a59b3c71d4080
CACCGGCGGCCCGAGTGGTAGCCGCTATTATTGGGTCTAAAGGGTCCGTAGCCGGTTCGATAAGTCCTCTGGGAAATCTGGTTGCTTAACAATCAGACTGCCAAGGGATACTGTCGAACTTGAGACCGGGAGAGGTAAGAGGTACTTCAGGGGTAGGAGTGAAATCTTGTAATCCCTGGGGGACCATCTGTGGCGAAGGCGTCTTACCAGAACGGGTCTGACGGTGAGGGACGAAAGCTGGGGGCGCGAACCGGATTAGATACCCTGGTAGTCCACGCTGTAAACGATGGGCACTAGGTGTTGGTTAGCCATAGGTTGATCAGTGCCGGAGCAAACGCATTAAGTGCCCCGCCTGGGGAGTACGGCCGCAAGGTTG
>029dfcb1e5bcc8017126b75dd728bb18
TACGGAGGATCCAAGCGTTATCCGGATTTATTGGGTTTAAAGGGTGCGCAGGCGGGGCGATAAGTCAGTGGTGAAATCCTACAGCTTAACTGTAGAACTGCCATTGAAACTATCGTTCTTGAGTACAGTTGAAGTGGGCGGAATGTGTTATGTAGCGGTGAAATGCATAGATATAACACAGAACACCGATTGCGAAGGCAGCTCACTAAACTGCCACTGACGCTCATGCACGAAAGCGTGGGGAGCAAACAGGATTAGATACCCTGGTAGTCCACGCCCTAAACGACGCACACTAGTTGTTGCGACGCTCGTCGTTGCAGTAATACAGTTAACACATTAAGTGTGCCGCCTGGGGAGTACGGTCGCAAGATTA
>02a22d125aad4aa7ce70362f0c6c1e06
TACGGAGGATGCAAGCGTTATCCGGATTTATTGGGCGTAAAGGGTTCGTAGGCGGATTTGTAAGTCGAATGTTAAAGACTCCAGCTCAACTGGAGGAATGTATTCGAAACTGCTTATCTAGAGGATGGAAGAGGCAGATGGAATTCTCAGTGTAGGGGTAATATCCGTAGATATTGAGAAGAACACCAAAGGCGAAGGCAGTCTGCTGGGCCATTTCTGACGCTGAGGAACGAAAGCTAGGGGAGCAAACGGGATTAGATACCCTGGTAGTCCACGCCGTAAACGATGAGAGCTAGACGTCGGGCAGCATGCTGTTCGGTGTCGCAGTTAACGCATTAAGCTCTCCGCCTGGGGAGTACGGTCGCAAGATTA
>02ae7805c09db31ae34157a282a34d87
TACGGAGGATGCAAGCGTTATCCGGATTCATTGGGTTTAAAGGGTGCGTAGGCGGAATGATAAGTTAGTGGTGAAAGCCCCCGGCTCAACCGGGGAACTGCCATTAATACTGTCATTCTTGAGTATAGTTGAAGTGGGCGGAATGTATCATGTAGCGGTGAAATGCTTAGATATGATACAGAACACCGATAGCGTAGGCAGCTTGCTAAACTATAACTGACGCTCAGGCACGAAAGCGTGGGGAGCAAACAGGATTAGATACCCTGGTAGTCCACGCCGTAAACGATGATCACTCGCTGTTGGCGATACACAGTCAGCGGCTTAGGGAAACCATTAAGTGATCCACCTGGGGAGTACGGTCGCAAGATTG
>02afc6c8d977f96af22b61ad6a66680e
AACCAGCTCTTAGAGTGGTCGGCGTGTTTATTTGGCTTAAAGGGTGCGTAGCAGGATATCGTAAGTCCCCAGTGAAATCCTAGGTCTTAAGCTTAGGGCGTGCTGGGGATACTGCGTGTCTTGGAACCGGGATAGGTGCAGGGTACCTCTAGGGTAGGGGTGAAATCCTATAATCCTAGAGGGACCACCGGTGGCGAAGGCGCTGCACTGGAACGGGTTCGACTGTGAGGCACGAAAGCCAGGGGCGCGAGCCGGATTAGATACCCGGGTAGTCCTGTGCCGTAAACTATGCCCACTAAGTGTTAGGGGATCCACGAGATCTTCTAGTGCCGAAGGGAAACCATTAAGTGGGCCGCCTGGGGAGTACGTTCGCAAGGATG
>02afcf00db57dbf209c279d8915e5a86
TACCTGCAGCTCAAGTGGTGGCCGCTATTATTGGGCCTAAAACGTCCGTAGCCGGTTTAGTAAATGCCTGGGTAAATCGGACCGCTTAACGGTTCGAATTCCGGGTAGACTGCTAAACTTGAGACCGGGAGAGGCTAGAGGTACTCCTGGGGTAGAGGTGAAATTCTGTAATCCTAGGGGGACCACCAGTGGCGAAGGCGTCTAGCTAGAACGGGTCTGACGGTGAGGGACGAAGCCCTGGGGCACAAACCGGATTAGATACCCGGGTAGTCCAGGGTGTAAACGCTGCTTGCTTGATGTTAGTTGGGCTCCGAGCCCAACTAGTGTCGGAGAGAAGTTGTTAAGCAAGCTGCCTGGGAAGTACGGTCGCAAGGCTG
>02b13f1f0fe0b5e31c613d8cfba385a9
TACGGAGGATGCAAGCGTTATCCGGATTCATTGGGTTTAAAGGGTGCGTAGGCGGAATGGTAAGTTAGTGGTGAAATCCCCCGGCTCAACCGGGGAACTGCCATTAATACTGCCGTTCTTGAGTATAGTTGAAGTGGGCGGAATGTATCATGTAGCGGTGAAATGCTTAGATATGATACAGAACACCGATAGCGTAGGCAGCTTGCTAAACTATAACTGACGCTCAGGCACGAAAGCGTGGGGAGCAAACAGGATTAGATACCCTGGTAGTCCACGCCGTAAACGATGATCACTCGCTGTTGGCGATACACAGTCAGCGGCAAAGGGAAACCATTAAGTGATCCACCTGGGGAGTACGGTCGCAAGATTG
>02b1ae6100e830ed54e651f8201f4a7e
TACCTGCAGCTCGAGTGGTGGCCGCTATTATTGGGCCTAAAACGTCCGTAGCCGGTTTATTAAATGCCTGGGTAAATCGGACCGCTTAACGGTTCGAATTCCGGGTAGACTGTTAAACTTGAGACCGGGAGAAGTTAGAGGTACTCCTGGGGTAGAGGTGAAATTCTGTAATCCTAGGGGGACCACCAGTGGCGAAGGCGTCTGACTAGAACGGGTCTGACGGTGAGGGACGAAGCCCTGGGGCGCAAACCGGATTAGATACCCGGGTAGTCCAGGGTGTAAACGCTGCTTGCTTGATGTTAGTCGGGCTCCGAGCCCGATTAGTGTCGGAGAGAAGGTGTTAAGCAAGCTGCCTGGGAAGTACGGTCGCAAGACTG
>02b329de325e7d8c90b75ca2d8756728
TACATAAGGAGCAAGCGTTATCCGGAATTATTGGGCGTAAAGAGCTCGTAGGCGGTCTTAAAAGTCAGGTGTGAAATTAACAGGCTCAACCTGTTAAGGTCATCTGAAACTTTAAGACTTGAGGATAGAAGAGGAAAGTGGAATTCCCGGTGTAGCGGTGAAATGCGTAGATATCGGGAGGAACACCAGTGGGGAAGCCGGCCAGCTGGACGGTCCCTGACGCTGAGGCACGAAAGCTAGGGGAGCGAACGGGATTAGATACCCCGGTAGTCCTAGCTGTAAACGATGAGCACTGGATTGAGGGGACTTCCACATCCTCTCGGTCGTAGCGAAAGTGTTAAGTGATCCACCTGGGGAGTACGATCGCAAGATTG
>02b9299f8bb3f50ba3dfd1c1732b51fe
TACGTATGGGGCGAGCGTTGTTCGGAATTATTGGGCGTAAAGGGCGTGTAGGCGGCCTAATAAGCCTGGTGTTAAAATGCACAGCTTAACTGTGCAGGTGCGCTGGGAACTGGTAGGCTTGAGTCTAGGAAGGGAAGCTGGAATTCCTGGTGTAGGGGTGAAATCTGTAGATATCAGGAAGAACACCGGTGGCGAAGGCGAGCTTCTGGCCATAGACTGACGCTGAGGCGCGAAAGCGTGGGGAGCGAACAGGATTAGATACCCTGGTAGTCCACGCTGTAAACGATGTGCACTAGGTGTAGGTACCGGAGTAGGTATCTGTGCCGCAGCAAACGCGATAAGTGCACCGCCTGGGGAGTATGCTCGCAAGGGTG
>02c145ba622f91ebc1f3b1da039059ed
TACGTAAGGGGCGAGCGTTATCCGGAATTATTGGGCGTAAAGGGCGTGTAGGCGGTGATATAAGTTGGATGTGAAAGCCCAAGGCTCAACCTTGGAAATGCATCCAAAACTGTATCGCTAGAGTGCTGGATGGGAAATCGGAATTCCTAGTGTAGCGGTGAAATGCTTAGATATTAGGAAGAACACCAATGGCGAAGGCAGATTTCTGGACAGCAACTGACGCTGAGACGCGAAAGCTTGGGGAGCGAACAGGATTAGATACCCTGGTAGTCCAAGCTGTAAACGGTTGGAACTAGGTGTAGGAGGCATCAACCCCTTCTTTGCCGAAGCTAACGCATTAAGTTCCACGCCTGGGAAGTACGATCGCAAGGTTG
>02c2e39416a80d799d47cdc56450e574
TACGGAGGGCGCGAGCGTTGTTCGGAATCACTGGGCGTAAAGCGGGTGTAGGCGGCCAAGTAAGTCGGGTGTGAAAGCCCCGAGCTCAACTCGGGACCCGCATTTGAGACTGCAGACCTTGAGTACAAAAGAGGAAGGCGGAATTCCCGGTGTAGGGGTGAAATCCGTAGATATCGGGAGGAACACCGGTGGCGAAGGCGGCCGGCTGGACGGGTACTGACGCTGAGGCGCGAAAGCGTGGGGAGCAAACAGGATTAGATACCCGGGTAGTCCTAGCAGTAAACGATGCGGGCTAGGTGTTGGCATCACTGCGAGTGGTGCCAGTGCCGAAGGGAAGCCGTTAAGCCCGCCATCTGGGGAGTACGGTCGCAAGGCTG
>02c445f2d71b0c957af395edf0053152
TACGTAGGCTCCAAGCGTTATCCGGATTTACTGGGCGTAAAGCGTCCTTAGGCGGTTTTGTTAGTTCGTTGTTAAAGCCCCTGGCTCAACCAGGGAGAGGCAATGAATACGGCAAAACTAAGAGGGAGAAAGAGGTTGGCGGAACACACGGTGTAGGGGTGAAATCCGTTGATATCGTGTGGAACACCGAAAGCGAAGGCAGCCAACTGGGTCTTTCCTGACGCTCAAAGACGAAAGCGTGGGTAGCAAAAAGGATTAGATACCCTGGTAGTCCACGCCCTAAACGATGGGCACTAGGTGCAGGGGGTGTTGACCCCTCCTGTGCCGCAGCTAACGCATTAAGTGCCCCGCCTGGGGAGTACGGCCGCAAGGTTG
>02c51ced4dd8bf53307ce0158dae21fc
TACGGAGGATGCAAGCGTTATCCGGATTCATTGGGTTTAAAGGGTGCGTAGGCGGACTTGCAAGTCAGTGGTGAAATCCTGCAGCTTAACTGCGGAACTGCCATTGAAACTGTGAGTCTTGAGTCAGGTTGAGGTAGGCGGAATGTGTAATGTAGCGGTGAAATGCTTAGATATTACACAGAACACCGATTGCGTAGGCAGCTTACTGGACCTGCACTGACGCTGATGCACGAAAGCGTGGGGAGCGAACAGGATTAGATACCCCGGTAGTCCTGGCCCTAAACGATGTCCACTAGGTCGATGGCTTTCTGACAAGGTATCGGCCGAAACGAAAGCGTTAAGTGGACCGCCTGGGGAGTACGGTCGCAAGGCTA
>02c9335126c2edbc5f2fc80095955eb9
TACCAGCCCCGCGAGACCAAGGCCTCCATGGAGCCTTGGCGCGGGTGGTCGGGACGATTATTGAGCCTAAAGCGTCCGTAGCCGGCCCCGTAAATCCCTGGGAAAATCGGCCCGCTCAACGGGCCGCCCCCCGGGGAGACTGCGGGGCTTGGGACCGGGAGAGGCCGAGGGTACTCCCGGGGTAGGGGTAAAATCCTATAATCCCGGGGGACCACCTGTGGGGAAGCCGCTCGGCTGGAACGGCTCCGACGGTGAGGGACGAAGGCCAGGGGATCAAACCGGATTAGATACCCGGGTAGTCCTGGCTGTAAACGCTGCCCGCTTGGTGTTGCCCGCCTCTCGGGGGCGGGCAGTGCCGTAGGGAAGCCGTTAAGCGGGCCGCTTGGGGAGTACGGCCGCAAGGCTGAAAGGCCGCGGAGTTGGCTTCCACCAGCTCCGGGTCCAGC
>02d1494c316e57b091aad0eaf675c8b7
TACGGAGGGTGCAAGCGTTACTCGGAATTACTGGGCGTAAAGGGCGCGTAGGCGGGAAGGCAAGTTGAGCGTGTAAGCCTGAGGCTTAACCCCAGAATGGCGCTCAAAACTGCCTTTCTTGAGTCCCGGAGAGGCCGGCGGAATTCCCGGTGTAGGGGTGAAATCCGTAGATATCGGGAGGAACACCAGTGGCGAAGGCGGCTTTCTGGTCTATCTCTGACGCTGAGGAGCGAAAGCTAGGGGAGCAAACGGGATTAGATACCCCGGTAGTCCTAGCTGTAAACGATGGGCACTGGGTGTTGGTCCGTAAGGATCAGTGCCGCAGCTAACGCGTTAAGTGCCCCGCCTGGGGAGTACGATCGCAAGATTA
>02d6d8679d156d47024a72a50d36ab8e
TACGAGTGCCCCGAGCGTTATCCGGATTTATTGGGCGTAAAGCGTCCGCAGGCGGTTTGAAAAGTTCTGCCTCAAATCCTAATGCTTAACATTGGGACTGGGCAGAATACTTTTAAACTAGAGGTCGGGAGAGGTCAGTGGAATGGCTGGTGTAGGAGTTGTAACCGTTAATATCAGCTGGAACACCAAAAGCGAAGGCAACTGACTAGAACGATTCTGACGCTAATGGACGAAAGCGTGGGTAGCGAAGGGGATTAGATACCCCCGTAGTCCACGCCGTAAACGATGGGTACTTGACATTGGGAGTATCGACCCTTTCAGTGTCGCTTCTAAACAAGTTAACACCTTAAGTACCCCGCCTGGGAAGTATGGTCGCAAGGCTA
>02d9232f3ed10344c1b975b9866339b2
TACGGAGGATCCAAGCGTTATCCGGATTTATTGGGTTTAAAGGGTGCGTAGGCGGCTACCTAAGTCGGATGTGAAAGCCCCGGGCTCAACCTGGGAATTGCATTCGTAACTGAGTAGCTAGAGTTTGGTAGAGGTGAGTGGAATTCCAGGTGTAGCGGTGAAATGCGTAGATATCCGAAGGAACATCAGTGGCGAAGGCGACTTCCTGGACTAACATTGACGCTGAGGCGCGAAAGCTAGGGGAGCAAACAGGATTAGATACCCTGGTAGTCCTAGCTGTAAACGTTGTGCACTAGGTGTAGGTAGGTTTATCCTATCTGTGCCGGAGCTAACGCATTAAGTGCACCGCCTGGGGAGTATGCTCGCAAGGGTG
>02e07ec0e9f6bee94efebb04b07ac670
TACGAACCGTCCAAACGTTATTCGGAATCACTGGGCTTAAAGGGTGCGTAGGCGGTGCGGTAAGTTGGGTGTGAAATCCCTCGGCTCAACCGAGGAACTGCGCTCAATACTGCCGTACTTGAGGGAGACAGAGGTAAGCGGAACTGATGGTGGAGCGGTGAAATGCGTTGATATCATCAGGAACACCAGTAGCGAAGGCGGCTTACTGGGTCTCTTCTGACGCTGAGGCACGAAAGCTAGGGTAGCGAACGGGATTAGATACCCCGGTAGTCCTAGCTGTAAACGATGAGCACTTGGTCGGAGACTCCTCCATAGGTTTCCGGCCGTAGCGAAAGTGTTAAGTGCTCCGCCTGGGGAGTATGGTCGCAAGGCTG
>02e1e4dfe1c93e859cc388044a2db3cd
TACCAGCTCCCCGAGTGGTGGGGACGATTATTGGGCCTAAAGCGTCCGTAGCCGGCTTGGCAAGTCTCCCGTTAAATCCAGCGATCTAATCGTTGGACTGCGGGAGATACTGCCAGGCTAGGGGGCGGGAGAGGCCGGCGGTATTCCCGGGGTAGGGGTGAAATCCTATAATCCCGGGAGGACCACCAGTGGCGAAGGCGGCCGGCTAGAACGCGCCCGACGGTGAGGGACGAAAGCTGGGGGAGCGATCCGGATTAGATACCCGGGTAGTCCCAGCCGTAAACGATGCAGGCTAGGTGTTGGCGTGACTACGAGTCACGCCAGTGCCGCAGGGAAGCCGTTAAGCCTGCCGCCTGGGGAGTACGGTCGCAAGACTG
>02e4ea2b8a3827a7676c7e86ebd5e1c4
TACAGAGGGTGCAAGCGTTAATCGGAGTTACTGGGCGTAAAGGGCGCGTAGGCTGATATTTTAGTCGATTGTGAAATACCTGGGCTCAACCTGGGAACTGCAGTCGATACTGAATGTCTAGAGTATGGCAGAGGAAAGTGGAATTCTCGGTGTAGTGGTTAAATACGTAGATATCGAGAAGAACATCAGTGGCGAAGGCGGCTTTCTGGACCAATACTGACGCTGAGGCGCGAAAGCGTGGGGAGCAAACAGGATTAGATACCCTGGTAGTCCACGCCGTAAACGATGAGAACTAGATGTTGTCCTGCATTTGCAGGCCAGTATCGCAGCTAACGCATTAAGTTCTCCGCCTGGGGAGTACGGTCGCAAGATTA
>02e88953b4bfba864f621199b7941313
TACCGGCAGCCCGAGTGGTGGCCGCGTTTATTGGGCCTAAAGGGTCCGTAGCCGGTCGGGTAAGTTCCTCGGGAAACCTCGCCGCTCAACGGTGAGGCTTCCGGGGAATACTGCCTGACTTGGGACCGGGAAGGGCCGGAGGTACTCCCGGGGTAGGGGTGAAATCCGTTGATCCCGGGAGGACCACCCGTAGCGAAGGCGTCCGGCTGGAACGGGTCCGACGGTGAGGGACGAAGGCCAGGGGCGCGAACCGGATTAGATACCCGGGTAGTCCTGGGCGTAAACGATGTCCGTTTGGTGTTGCATACTCTGCGCGAGTGTGCAGTGCCGAAGCGTAGGCGTTAAACGGACCGCCTGGGGAGTATGACTGCAAGGTTG
>02e9de49bde9a852a960174e897dd24c
TACGTAGGAGGCGAGCGTTATCCGGATTTACTGGGCGTAAAGAGCGCGTAGGCGGCCTGCTAAGTCAGATGTGAAATCTCCCGGCTCAACTGGGAGGGGACATTTGATACTGGCGGGCTTGAGGACAGTAGAGGAGAGTGGAATTCCCGGTGTAGTGGTGAAATGCGTAGATATCGGGAGGAACACCAGTGGCGAAGGCGGCTCTCTGGGCTGTCCCTGACGCTGAGGCGCGAAAGCGTGGGGAGCAAACAGGATTAGATACCCTGGTAGTCCACGCCGTAAACGATGGACACTAGGTATGGGAGGTATCGACCCCTTCCGTGCCGAAGCTAACGCTCTAAGTGTCCCGCCTGGGGAGTACGGCCGCAAGGCTA
>02e9f822f844ce99d55f06ee0d2c142b
TACGGAGGGTGCTAGCGTTGTTCGGAATTACTGGGCGTAAAGCGGGTGTAGGCGGTTTGTTAAGTCAGATGTGAAAGCCCACGGCTCAACCGTGGAAGTGCATCTGAAACTGGCAGACTTGAGTACCGGAGAGGGAAGTGGAATTCCTGGTGTAGGGGTGAAATCCGTAGATATCAGGAAGAACACCAATGGCGAAGGCAGTACACTGGCCTGAAACTGACGCTGAGGTGCGAAAGCGTGGGGAGCAAACAGGATTAGATACCCTGGTAGTCCACGCCCTAAACGATGCACACTAGTTGTTGCTATGCTAGACATAGCAGTAATGCAGTTAACACATTAAGTGTGCCGCCTGGGGAGTACGGTCGCAAGATTA
>02f2a17f481cb3d52ce46fb0315454e4
GACGGGGGGAGCAAGCGTTGTTCGGATTTACTGGGCGTAAAGGGCGTCTAGGCGGGTCAGCAAGTCAGATGTGAAATCCCATGGCTCAACCATGGAACTGCATTTGAAACTGCTGGTCTTGAGTACGGAAGAGGAAAGCGGAATTCCTGGTGTAGCGGTGAAATGCGTAGATATCAGGAAGAACACCGGTGGCGAAGGCGGCTTTCTGGTCCGATACTGACGCTAAAGCGCGAAAGTGTGGGGAGCAAACAGGATTAGATACCCTGGTAGTCCACACTGTAAACGATGGATACTAGGTGCCGGGGATACCAACATCTTCGGTGCCGAAGCTAACGCATTAAGTATCCCGCCTGGGGAGTACGGTCGCAAGGTTG
>02f827560390d7c4751fb94de718bf3b
TACGTAAGGTGCGAGCGTTGTTCGGAATTATTGGGCGTAAAGGGCGTGTAGGCGGCTCGTCAAGTCTGGTTTGAAAGGTCTCGGCTCAACTGAGACAGTGGGCTGGAAACTGGCGGGCTAGAGTTCAGAGGGAGGAGCTGGAATTCCTGGTGTAGGGGTGAAATCTGTAGATATCAGGAAGAACACCGGTAGCGAAGGCGAGCTTCTATGAATGGACTGACGCTGAGGCGCGAAAGCGTGGGGAGCAAACAGGATTAGATACCCTGGTAGTCCACGCTGTAAACGATGTGCACTAGGTATGGGCTGCAGAGGTAGTCCGTGCCGCAGCGAACGCGATAAGTGCACCGCCTGGGGAGTATGCCCGCAAGGGTG
>02f97e713aac856e8a5589478964afe1
TACGGAGGGGGTTAGCGTTGTTCGGAATTACTGGGCGTAAAGCGCGCGTAGGCGGATTGGAAAGTTGGGGGTGAAATCCCGGGGCTCAACCCCGGAACTGCCTCCAAAACTATCAGTCTAGAGTTCGAGAGAGGTGAGTGGAATTCCAAGTGTAGAGGTGAAATTCGTAGATATTTGGAGGAACACCAGTGGCGAAGGCGGCTCACTGGCTCGATACTGACGCTGAGGTGCGAAAGTGTGGGGAGCAAACAGGATTAGATACCCTGGTAGTCCACACCGTAAACGATGAATGCCAGTCGTCGGGCAGTATACTGTTCGGTGACACACCTAACGGATTAAGCATTCCGCCTGGGGAGTACGGTCGCAAGATTA
>02fc2037fbffdf6d269542e572aa2367
TACAGAGGTGGCGAACGTTGTTCGGATTTACTGGGCGTAAAGGGTGCGCAGGCGGAACGATAAGTCAGTGGTGAAATCCTACGGCTCAACCGTAGAACTGCCATTGATACTGCCGTTCTTGAGTACAGTTGAAGTGGGCGGAATGTGTCATGTAGCGGTGAAATGCATAGATATAACACAGAACGCCAATTGCGAAGGCAGCTTACTAAGCCATTATTGACGCTGAGGCACGAAAGCGTGGGGAGCGAACAGGATTAGATACCCTGGTAGTCCACGCCGTAAACGATGAGAACTAGATGTTGGGGGAGATTGATCCTTTAGTATCGTAGCTAACGCGATAAGTTCTCCGCCTGGGGAGTACGACCGCAAGGTTA
>030286a16fdfa31c0fd43c46fd9e69f7
CACGTAGGGGGCGAGCGGTGTTCGGATTTACTGGGCGTAAAGGGTGCGCAGGCGGCTTGGCAAGTCTGGTGTAAAAGGCTACGGCTCAACCGTAGTATGCACCGGAAACTGCTGAGCTGGAGTCTCGGAGGGGGAGCTGGAATTCCCGGTGTAGGGGTGAAATCTGTAGATATCGGGAAGAACGCCGATGGCGAAGGCAAGCTCCTGGCCGGAGACTGACGCTGAGGCACGAAAGCGTGGGGAGCGAACAGGATTAGATACCCTGGTAGTCCACGCCGTAAACGATGTGCACTAGGTGTTGGGTCATGGAGGCTCAGTACCGTAGCTAACGCGATAAGTGCACCGCCTGGGGAGTATGCCGGCAACGGTG
>030b6fa2bccfdf78091e262dc1ddb7f6
TACGGAGGGTGCTAGCGTTGTTCGGAATTACTGGGCGTAAAGCGGGTGTAGGCGGTTTGTTAAGTCAGATGTGAAAGCCCACGGCTCAACCGTGGAAGTGCATCTGAAACTGGCAGACTTGAGTACCGGAGAGGGAAGTGGAATTCCTGGTGTAGGGGTGAAATCCGTAGATATCAGGAGGAACACCGGTGGCGAAGGCGACTTCCTGGACGGATACTGACGCTGAGATCCGAAAGCGTGGGGAGCAAACAGGATTAGATACCCTGGTAGTCCACGCCGTAAACGTTGGGCACTAGGTGTGGGAGGAGTTATTCCTTCTGTGCCGGAGCTAACGCATTAAGTGCCCCGCCTGGGGAGTACGGTCGCAAGGCTA
>030bfcf591eb13433b57a5c6a45dc0bd
TACGGAGGGTGCAAGCGTTAATCGGAATTACTGGGCGTAAAGCGCGCGTAGGTGGTTTATTTAGTCAGATGTGAAAGCCCTGGGCTTAACCTAGGAACTGCATTTGAAACTGGTAGACTAGAGTATGGTAGAGGGAAGTGGAATTCCACATGTAGCGGTGAAATGCGTAGAGATGTGGAGGAACACCAGTGGCGAAGGCGACTTCCTGGACCAATACTGACACTGAGGTGCGAAAGCGTGGGGAGCAAACAGGATTAGATACCCTGGTAGTCCACGCCGTAAACGATGAGTGCTAGATGTTGGGATCTTCGGATTTCAGTGTCGCAGCTAACGCATTAAGCACTCCGCCTGGGGAGTACGGCCGCAAGGTTA
>0315a753ef19fb5d9ece8b4717ac0000
TACGGAGGATGCAAGCGTTATCCGGATTTATTGGGTTTAAAGGGTGCGCAGGCGGAGAATTAAGTCAGTGGTGAAATCTTACCGCTTAACGGTAAAACTGCCATTGATACTGATTCCCTTGAGTACAGTTGAGGTAGGCGGAATGTGTAATGTAGCGGTGAAATGCTTAGATATTACACAGAACACCGATTGCGAAGGCAGCTTACTAAACTGTTACTGACGCTGAGGCACGAAAGCGTGGGGAGCGAACAGGATTAGATACCCTGGTAGTCCACGCTGTAAACGATGATCACTCGCTGTTGGCGATACATTGTCAGCGGCTAAGCGAAAGCATTAAGTGATCCACCTGGGGAGTACGGCCGCAAGGTTG
>0317d56638af3510612ebe938e5528e4
TACGAGGGGTGCAAGCGTTATTCGGAATTACTGGGCGTAAAGGGTGTGTAGGCGGTGTACTAAGTCAACTGTTAAATACCTCGGCCTAACTGAGGAACAGCAGTAGAAACTAGTATACTAGAGGGTGAAAGAGAGAAGCGGAATTCTCGGAGTAGCGGTAAAATGCGTAGATCTCGAGAAGAACACCGATGGCGAAAGCAGCTTCTTGGTTCATTTCTGACGCTGAGACACGAAAGCGTGGGGAGCAAACAGGATTAGATACCCTGGTAGTCCACGCTGTAAACGATGATCACTAGACGTTAGCTCTGCTTAGCGGAGTTAGTGTCGCAGCTAACGCATTAAGTGATCCGCCTGGGGAGTACGATCGCAAGATTA
>031b8b2e63e8196fceed9bf8237ab512
TACGGAGGTGGCAAGCGTTATCCGGATTCATTGGGCGTAAAGGGCGTGTAGGTGTCCTCATAAGTCGGATGTGAAATCCTTCTGCTTAACAGAAGAACGGCATACGAAACTGTGAGGATTGAGTACAGGAGAGGAGAGTGGAATTCCTGGTGTAGCGGTGAAATGCGTAGATATCAGGAGGAACACCGGTGGCGAAGGCGACTCTCTGGCCTGATACTGACACTGAGGCGCGAAAGCTAGGGGAGCAAACAGGATTAGATACCCTGGTAGTCCTAGCCATAAACGATGCTCACTAGGTGTGGGAGGTGTTAATTCCTTCTGTGCCGCAGCTAACGCATTAAGTGAGCCGCCTGGGGAGTACGACCGCAAGGTTG
>031c2f30cd71be0144c3be81ed71ac96
TACTTAGGGTGCAAGCGTTAATCGGAATTACTGGGCGTAAAGCGAGTGTAGGCGGCTACGTAAGTCGGATGTGAAAGCCCTGGGCTCAACCTGGGAATTGCATTCGAAACTGTGTAGCTAGAGTTTGGTAGAGGTAAGTGGAATTCCGGGTGTAGCGGTGAAATGCGTAGATATCCGGAGGAACATCAGTGGCGAAGGCGGCTTACTGGATCAAAACTGACGCTGAGGCTCGAAAGCGTGGGGAGCAAACAGGATTAGATACCCTGGTAGTCCACGCCCTAAACGATGTCAACTAGACGTTGGGTTCATTAAGGAACTTAGTGTCGAAGCTAACGCGTTAAGTTGACCGCCTGGGGAGTACGGCCGCAAGGTTG
>031c9c21030186114c148c22981bd869
TACGGAGGGTGCAAGCGTTATTCGGAATTATTGGGCGTAAAGGGCGCGTAGGCGGTCTTTTAAGTCAGATGTGAAAGCCCGGGGCTCAACCCCGGAAGTGCATTTGAAACTAATGGACTTGAGTATGGGAGAGGGAAGTGGAATTCCTGGTGTAGAGGTGAAATTCGTAGATATCAGGAGGAACACCGGTGGCGAAGGCGACTTCCTGGACCAATACTGACGCTGAGGCGCGAAGGCGTGGGGAGCAAACAGGATTAGATACCCTGGTAGTCCACGCAGTAAACGATGAACACTAGGTGTAGCGGGTATTGACCCCTGCTGTGCCGCAGCTAACGCATTAAGTGTTCCGCCTGGGGAGTACGACCGCAAGGTTA
>032009e3c4a88875d1708eefc37512a4
TAACGGCACCACAAGTGGTGATCACGTGTATTGGGTCTAAAGCATCCGTAGCCGGATAACCAAGTCATTTGTGAAACTTCACAGAAAACTGTGAAAAGTGCAAGTGAAACTAGTTATCTTGGGACCGGGAAGGGTTAGAGGTACTTCTAGGGTAGAGGTGGAATTCTGTAATCCTAGAGGGACCACCTGTGGCGAAGGCGTCTAACTGGAACGGATCCGACGGTGAGGGATGAAAGCTAGGGGAGCAAAGGGGATTAGATACCCCCGTAGTCCTAGCCGTAAACGATGGGCACTTGGTGTGGGGGGTTTTAATACCTCCCGTGCCGTAGCTAACGCGTTAAGTGCCCCGCCTGGGGAGTACGGCCGCAAGGCTG
>03247483494d6fb18f168012f71eeb1c
TACGGGGGGAGCGAGCGTTACTCGGAATCACTGGGCGTAAAGGGTGCGTAGGCGGCTTGGTAAGTTGGGAGTGAAATCCCACGGCTCAACCGTGGAACTGCTTCCAAAACTGCCAAGCTAGAGTCCGGGAGAGGCCGAGGGAATTCCTGGTGTAGGGGTGAAATCCGTAGAGATCAGGAGGAATGCCGAAAGCGAAGGCGCTCGGCTGGAACGGAACTGACGCTGAGGCACGAAAGCGTGGGGAGCAAACAGGATTAGATACCCTGGTAGTCCACGCCCTAAACGATGGGTACTAGTGGTTGGGGGGATAGTCCCCCAGTCACGCAGCTAACGCGATAAGTACCCCGCCTGGGGAGTACGGCCGCAAGGCTA
>0327e9e6b4be087a65fb46eebeb95e5c
TACGGAGGGTGCAAGCGTTATTCGGAATCACTGGGCGTAAAGGACGCGTAGGCGGGAAGCCAAGTCTGATGTGAAATCCTACAGCTCAACTGTAGAACTGCATTGGAAACTGGTTACCTAGAGTATGGGAGGGGGAGATGGAATTAGTGGTGTAGGGGTAAAATCCGTAGATATCACTAGGAATACCGAAAGCGAAGGCGATCTCCTGGAACAATACTGACGCTAAGGCGTGAAAGCGTGGGGAGCAAACGGGATTAGATACCCCGGTAGTCCACGCCCTAAACGATGAACACTAGTCGTCGGAATGCTAGTCATTTCGGTGATGCACTTAACAGATTAAGTGTTCCGCCTGGGGAGTACGGTCGCAAGATTA
>0333af769f160196636aef39d5f0f5a7
TACGGAGGGAGCAAACGTTGTTCGGAATCACTGGGCGTAAAGGGCTCGTAGGCGGCTTCCTAAGTCAGTGGTGAAATCCTGTGGCTCAACCACAGGCCTGCCCCTGAAACTGGGAAGCTTGAGGCTGTGAGGGGAGAGGGGAATTCCTGGTGTATCGGTGAAATGAGTTGATATCAGGAGGAACACCCGTGGCGAAGGCGCCTCTCTGGCACAGTACTGACGCTGAGGAGCGAAAGCGTGGGGAGCAAACAGGATTAGATACCCTGGTAGTCCACGCCCTAAACGATGTCAACTGGTTGTTGGGAAGGTTCCTTCTCAGTAACGTAGCTAACGCGTGAAGTTGACCGCCTGGGGAGTACGGCCGCAAGGTTG
>03344aa916ff814407a2dae6595e8d13
TACGGAGGGTGCGAGCGTTACTCGGAATTACTGGGCGTAAAGGGCGCGTAGGCGGGAAGGCCAGTTGAGCGTGTAAGCCTGAGGCTTAACCTCAGAATGGCGCTCAAAACTGCCTTTCTTGAGTCCCGGAGAGGCCGGCGGAATTCCCGGTGTAGGGGTGAAATCCGTAGATATCGGGAGGAACACCGGTGGCGAAGGCGGCCGGCTGGACGGGTACTGACGCTGAGGCGCGAAAGCGTGGGGAGCAAACAGGATTAGAGACCCTGGTAGTCCACGCCGTAAACGATGAACACTAGGTGTAGCGGGTATTGACTCCTGCTGTGCCGTAGCTAACGCATTAAGTGTTCCGCCTGGGGACTACGGCCGCAAGGCTA
>0336014ff90073ecb96d74ec949aa63c
TACGGAGGGTGCAAGCGTTGTTCGGAATTACTGGGCGTAAAGCGCGTGTAGGCGGACTCGGAAGTCGGGTGTGAAAGCCCTGGGCTCAACCCAGGAAGTGCGCCCGAAACCACGAGTCTCGAGGTCCGGAGGGGATCGGGGAATTCCCAGTGTAGAGGTGAAATTCGTAGATATTGGGAGGAACACCAGAGGCGAAGGCGGCTTTCTGGACTGATCCTGACGCTGAGATTCGAAAGCTAGGGGAGCAAACAGGATTAGATACCCTGGTAGTCCTAGCCGTAAACGATGTCAACTAGCCGTTGGGCCTATATACAGGTTTAGTGGCGGAGCTAACGTATTAAGTTGACCGCCTGGGGAGTACGGCCGCAAGGTTA
>033701f78e127f72119c19e76ae929b7
TACGTAGGAGGCAAGCGTTATCCGGATTCATTGGGCGTAAAGCGCGTGCAGGTGGTTTGGTAAGTTGGGTATGAAATCTTCTGGCTTAACTAGGAGAGGTTGCTCAAAACTGTCAGACTAGAGGACGATAGAGGAAGGTGGAATTCCCGGTGTAGTAGTGAAATGCGTAGATATCCTGAGGAACACCAGAGGCGAAGGCGGCCACCTGGGTCAAGACTGACGCTGAGGTGCGAAAGCGTGGGGAGCGAACAGGATTAGATACCCGGGTAGTCCACGCCCTAACCGATGTGGGCTAGGTGTCGGCCCGTCATTGGGTCGGCGCCGCAGCTAACGCGTTAAGCCCACCGCCTGGGGAGTACGGCCGCAAGGCTG
>0337c8c8f48bc66c490609faa5772015
TACGTAGGGAGCAAGCGTTGTCCGGAATTACTGGGCGTAAAGGGTGCGTAGGCGGCATATTAAGTCAGGTGTGAAATACTCGGGCTCAACCCGAGAGGTGCATTTGAAACTGATAAGCTTGAGTATGAGAGAGGGAAGTGGAATTCCTAGTGTAGCGGTGAAATGCGTAGATATTAGGAGGAACACCAGTGGCGAAGGCGACTTTCTGGCTCATAACTGACGCTGAGGCACGAAAGCGTGGGGAGCAAACAGGATTAGATACCCTGGTAGTCCACGCCGTAAACTATGATCACTCGTTGTTGGCAATACACAGTCAGTGACCAAGCGAAAGCGATAAGTGATCCACCTGGGGAGTACGATCGCAAGGTTG
>03394860d942d51fdb298ed87896f9af
TACGGAGGGGGCGAGCGTTACCCGGAATCACTGGGCGTAAAGGGCGCGTAGGCGGGGCCGTGTGTCGGCCGTGAAAGCCCTCCTCTCAAGGGAGGAAGTGCGGTCGAAACTGCGGCTCTTGAGTCCCGGAGAGGCCGGCGGAATTCCCGGTGTAGGGGTGAAATCCGTAGATATCGGGAGGAACACCGGTGGCGAAGGCGGCCGGCTGGACGGGTACTGACGCTGAGGCGCGAAAGCGTGGGGAGCAAACAGGATTAGATACCCTGGTAGTCCACGCCGTAAACGATGAGCACTAGGTGTGGGGGAGATTATCTCTTCCGTGCCGCAGCTAACGCATTAAGTGCTCCGCCTGGGGAGTACGGCCGCAAGGTTA
>034116a8e62a9a22a8cf8baec62f01b4
TACGTAGGGGGCAAGCGTTGTCCGGATTTACTGGGTATAAAGGGAGCGCAGGCGGATCTGTAAGTCAGGGGTGAAATCCTACAGCTTAACTGTAGAACTGCCTTTGATACTGCAGATCTTGAGATCGGAAGAGAGAGACGGAATTCCAGGTGTAGTGGTGAAATACGTAGATATCTGGAAGAACACCGATGGCGAAGGCAGTCTCTTGGTCCGCATCTGACGCTGAGGCTCGAAAGCGTGGGGAGCAAACAGGATTAGATACCCTGGTAGTCCACGCCGTAAACGATGAGCACTGGGTCGAGGGGGCCTTCACACCTTCTCGGCCGTAGCGAAAGTGTTAAGTGCTCCGCCTGGGGAGTATGGTCGCAAGGCTG
>0341985bbbc4cdc90f28532c888bb636
TACAGAGCCCCCGAGCGTTATCCGGATTTATTGGGCGTAAAGGGTCCGTAGACGCCTCGTCAAGTTTCTTATTAAATCTTCAGGGCTTAACCTTGAGGCTGTAGGAAAAACTAACGAGGTAGAGGGCGTTAGAGGCCAGTGGAACGCACGGTGTAGGGGTGAAATCCGTTGATATCGTGTGGAACACCAAAAGCGAAGGCAGCTGGCTGGAGCGACCCTGACGTTGAGGGACGAAAGCGTGGGTAGCGAAGAGGATTAGATACCCTCGTAGTCCACGCCCTAAACGATGGATGCTAGCTGGTGGGAGTGTCGACCCTTTCACTGGCGAAGCTAACGCGTTAAGCATCCCGCCTGGGAAGTACGACCGCAAGGTTG
>0346beb941c280e64baee2e3a2291f60
TACGTAGGGTCCGAGCGTTGTCCGGAATTATTGGGCGTAAAGGGCTCGTAGGCGGTTTGTCGCGTCGGGAGTGAAAACACGGGGCTTAACTCCGTGCCTGCTTCCGATACGGGCAGACTAGAGGTATGCAGGGGAGAACGGAATTCCTGGTGTAGCGGTGAAATGCGCAGATATCAGGAGGAACACCGGTGGCGAAGGCGGTTCTCTGGGCATTACCTGACGCTGAGGAGCGAAAGTGTGGGGAGCGAACAGGATTAGATACCCTGGTAGTCCACACCGTAAACGTTGGGCGCTAGGTGTGGGACTCATTCCACGAGTTCCGTGCCGCAGCTAACGCATTAAGCGCCCCGCCTGGGGAGTACGGCCGCAAGGCTA
>034eee2a2c90a1699aaacb6095d74e1d
TACGGGGGGTGCAAGCGTTGTTCGGAATCATTGGGCGTAAAGAGCGTGTAGGCGGCTAGGTAAGTCAGATGTGAAAGCCCCAGGCTCAACCTGGGAAGTGCATTTGAAACTGCTTGGCTAGAGTGAGGGAGAGGAAAGTGGAATTCCTGGTGTAGAGGTGAAATTCGTAGATATCAGGAGGAACACCCGTGGCGAAGGCGGCTTTCTGGCCCTTTTCTGACGCTGAGACGCGAAAGCGTGGGGAGCAAACAGGATTAGATACCCTGGTAGTCCACGCCGTAAACGATGTTCACTAGGTGTTGGGGGTATTGACCCCCTCAGTGCCGTAGCTAACGCATTAAGTGAACCGCCTGGGGAGTACGGTCGCAAGACTA
>034f16b3cc7b7e558cebd511a93cd1de
TACGAAGGTGGCAAGCGTTGTTCGGAATCATTGGGCTTAAAGAGCATGTAGGCGGCCCTTCAAGCGTTGTGTGAAATCCCTCGGCTCAACCGAGGAATTGCATAGCGAACTGTTGGGCTTGAGGCAAGTAGGGGCGTGTGGAACTCTTGGTGGAGCGGTGGAATGCGTAGATATCAAGGGGAACGCCGGTGGCGAAGGCGACACGCTGGGCTTGTCCTGACGCTGAGATGCGAAAGCCAGGGGAGCGAACGGGATTAGATACCCCGGTAGTCCACGCTGTAAACGATGATCACTCGATATTGGCAACACACAGCCAGTGTCCAAGAGAAATTGATAAGTGATCCACCTGGGGAGTACGATCGCAAGGTTG
>03582544c72af21bf1876318ca13e213
TACCAGCAGTTCAAGTTGCATCCCTTTTTATTGGGTCTAAAACATCCGTAGCTTGCTGTTTAAGTCTTTTGTGAAATCCTACGTCTCAAGCGTGGGGCTTGCAGAAGATACTGGATGGCTAGAGATCGGTAGACGTAAGGAGTACGCCGGAGGTAATGGTAAAATATGTTAATCTTCGGTGGACTAACAATGAGCGAAGGCACCTTACGAGGACGAATCTGACAGTGAGGGATGAAGGCCAGGGGCGCAAAACGGATTAGATACCCGTGTAGTCCTGGCAGTAAACACTGCTCACTAAACATCGGGTCCTCTTCGGGAGGATTCGGTGCTGAAGCGAAGGCGAAGAGTGAGCTACCTGGGAAGTATAGTCGCAAGATCG
>035936cc7a857f64d931d2081a2122dc
TACGGAGGGTGCAAGCGTTACTCGGAATCACTGGGCGTAAAGGGCGCGCAGGCGGGAAGGCAAGTTGAGCGTGTAAGCCTGAGGCTCAACCTCAGAATGGCGCTCAAAACTGCCTTTCTTGAGTCCCGGAGAGGCCGGCGGAATTCCCGGTGTAGGGGTGAAATCCGTAGATATCGGGAGGAACACCGGTGGCGAAGGCGGCCGGCTGGACGGGTACTGACGCTGAGGCGCGAAAGCGTGGGGAGCAAACAGGATTAGATACCCTGGTAGTCCACGCCGTAAACGATGAGCACTAGGTGTGGGGGAGGTTATCTCTTCCGTGCCGAAGCTAACGCATTAAGTGCTCCGCCTGGGGAGTACGGCCGCAAGGTTA
>0359af080ed5c5624734daf62a840c3e
TACGTAGGGTGCGAGCGTTAATCGGAATTACTGGGCGTAAAGCGTGCGCAGGCGGTCTCGTAAGACAGGTGTGAAATCCCCGGGCTCAACCTGGGAACTGCGCTTGTGACTGCGAGGCTGGAGTGTGGCAGAGGGAGGTGGAATTCCACGTGTAGCAGTGAAATGCGTAGAGATGTGGAGGAACACCGATGGCGAAGGCAGCCTCCTGGGCCAGCACTGACGCTCATGCACGAAAGCGTGGGGAGCAAACAGGATTAGATACCCTGGTAGTCCACGCCCTAAACGATGACGACTAGTTGTTGGGGTAGAAGTACCTTAGTAACGCAGCTAACGCGTGAAGTCGTCCGCCTGGGGAGTACGGTCGCAAGATTA
>0359f83c8cf9876334c48a201ccf6715
CACCAGCCCCCCGAGTGGTGGGGATGTTTATTTGGCCTAAAACGTCCGTAGCCAGCTAGGTAAATCTCTCGTTAAATCCAGCGTCCTAAGCGTTGGGCTGCGAGAGAGACTGCCAAGCTAGAGGGTGGGAGAGGTCAGCGGTATTCCTGGGGTAGGGGCGAAATCCATTGATCCCAGGAGGACCACCAGTGGCGAAGGCTGCTGACTAGAACACGCCTGACGGTGAGGGACGAAAGCTGGGGTAGCGAATCGGATTAGATACCCCGGTAGTCCTGGCCGTAAACGATGCGTGCTAGGTGTTGGTAGGGCTTTGAGCTGTATCAGTGCCGTAGGGAAACTGTTAAGCGCGCCGCCTGGGAAGTACGCTCGCAAGGGTG
>03609d50553620a99f8217ba174abba3
TACGTAGGTGGCAAGCGTTGTCCGGATTTACTGGGTGTAAAGGGCGTGTAGGCGGGAATACAAGTCAGATGTGAAATACTGCGGCTTAACTGCAGAACGGCATCTGAAACTGTATTTCTTGAGTACTGGAGAGGAAAGCGGAATTCCTAGTGTAGCGGTGAAATGCGTAGATATTAGGAGGAACACCGGTGGCGAAGGCGGCTTTCTGGACAGTAACTGACGCTGAGACGCGAAAGCGTGGGGAGCAAACAGGATTAGATACCCTGGTAGTCCACGCCGTAAACGATGATTACTCGATGTTGGCGATACACAGTCAGCGTCCAAGCGAAAGTGATAAGTAATCCACCTGGGGAGTACGATCGCAAGGTTG
>0364464f3b01734632ba697aecd071ca
TACGGAGGGTGCAAGCGTTGTCCGGATTTATTGGGTTTAAAGGGTGCGTAGGCGGTACGCTAAGTCAGTGGTGAAATCCCGCAGCTCAACTGTGGAACTGCCATTGATACTGGCGTACTTGAGTACGGACGAGGTAGGCGGAATTTATGGTGTAGCGGTGAAATGCATAGATACCATAAAGAACACCGATAGCGAAGGCAGCTTACTAGACCGTAACTGACGCTCAGGCACGAAAGCGTGGGGAGCGAACAGGATTAGATACCCTGGTAGTCCACGCCGTAAACGATGATCACTCGATGTGTGCAATACACCGTACGCGTCCAAGCGAAAGCGTTAAGTGATCCACCTGGGGAGTACGTTCGCAAGAATG
>0364c8e2c306f0b9cebaf239a9ad7e99
TACATAAGGAGCAAGCGTTATCCGGAATTATTGGGCGTAAAGGGCGCGTAGGCGGCCCGGCAAGTGGTGTGTGAAATACCTTGGCTCAACCAAGGAACTGCGCACCAAACTGCTGGGCTTGAGGGCAGTAGAGGAAGCTGGAATTCCTGGTGTAGCGGTGAAATGCGTAGATATCAGGAGGAACACCGTTGGCGAAGGCGAGCTTCTGGGCTGTATCTGACGCTGATGCGCGAAAGCTGGGGGAGCAAACAGGATTAGATACCCTGGTAGTCCCAGCTGTAAACGGTGAACACTAGGTGTGGGGGGTGTCAACCCTTTCCGTGCCGTAGCTAACGCATTAAGTGTTCCGCCTGGGGAGTACGGTCGCAAGGCTG
>036b76bd6177289b54b6b64dcb390207
TACGTAGGGGGCAAGCGTTATCCGGAATTATTGGGCGTAAAGAGTGCGTAGGTGGTCTTATAAGCCTTGGGTGAAAGGCTACAGCTTAACTGTAGTAAGCCTTGGGAACTGTAAGACTTGAGTGCAGGAGAGGAGAGCGGAATTCCTAGTGTAGCGGTGAAATGCGTAGATATTAGGAGGAACACCAGTGGCGAAGGCGGCTCTCTGGACTGTAACTGACGCTGAGGCACGAAAGCGTGGGGAGCGAACAGGATTAGATACCCTGGTAGTCCACGCCGTAAACGATGAGCACTAGGTGTCGGGGTCGCGAGGCTTCGGTGCCGCAGCTAACGCATTAAGTGCTCCGCCTGGGGAGTACGCACGCAAGTGTG
>036d044844ad6c89ef9604d67dafa381
GACGAACCGTCCAAACGTTATTCGGTATCACTGGGCTTAAAGCGTGCGTAGGCGGCTTGGTAGGTGAGATGTGAAAGCCCACGGCTCAACCGTGGAATTGCGTTTCAAACCCCCAAGCTCGAGGAAGATAGGGGTGATGGGAACTTATGGTGGAGCGGTGAAATGCGTTGATATCATAGGGAACACCGGTGGCGAAAGCGCATCACTGGATCTTTTCTGACGCTGAGGCACGAAAGCTAGGGTAGCGAACGGGATTAGATACCCCGGTAGTCCTAGCCGTAAACGATGGGCACTAGGTGTCGGGGGTATCGACCCCCTCGGTGCCGTAGCTAACGCATTAAGTTGACCGCCTGGGGAGTACGGCCGCAAGGTTA
>0374d86ba10cd75339d8df2b101612ab
TACGGAGGGTGCAAGCGTTACTCGGAATCACTGGGCGTAAAGCGCGCGCAGGCGGCTATTTAAGTTGGATGTGAAAGCCTACGGCTCAACCGTAGAACTGCATCCAAAACTATTTAGCTAGAGTGTGGGAGAGGAAGATGGAATTAGTTGTGTAGGGGTAAAATCCGTAGAGATAACTAGGAATACCAAAAGCGAAGGCAATCTTCTGGAACACTACTGACGCTGAGGCGCGAAGGCGTGGGGAGCAAACAGGATTAGATACCCTGGTAGTCCTGGCCCTAAACGATGGGCACTAAGTAGAGGAGGCTCCGATGTCGTCTCTGCTGTAGCTAACGCATTAAGTATCCCGCCTGGGGAGTACGGTCGCAAGGCTA
>0375dfb061125b9ad74cbecc73cf4fc9
TACGCAGGTGGCGAGCGTTGCCCGGAATCACTGGGCGTAAAGGGTGCGTAGGCGGCTGGATAAGTCGCAGGTTAAAGCCCGGGGCTCAACCCCGGAAAAGCCTGCGATACTGTCTGGCTTGAGGGCCGTAGAGGCTGGCGGAATTCCCGGTGTAGGGGTGAAATCCGTAGATATCGGGAAGAACACCGGTGGCGAAGGCGGCTCCCTGGCCCGATACTGACGCTGAGGCGCGAAAGCGTGGGGAGCGAACAGGATTAGATACCCTGGTAGTCCACGCCGTAAACGGTGAGGACTAGGTGTGGTGGGGGTCAAACCCTGCCGTGCCGAAGCTAACGCGTTAAGTCCTCCGCCTGGGGACTACGGCCGCAAGGCTA
>037a0bde99bbbf06ff1416e570fc83ec
TACCCGCAGCTCGAGTGGTGGCCACTATTATTGAGCCTAAAGCGTCCGTAGCCGGACCCGTAAATCCCTGGGTAAATCCTGGCGCTCAACGTCAGGAATTCCAGGGAGACTGCGGGTCTTGGGACCGGGAGAGGCCGGAGGTACTCCCGGGGTAGGGGTAAAATCCTGTAATCCCTGGGGGACCACCTGTGGCGAAGGCGTCCGGCCAGAACGGGTCCGACGGTGAGGGACGAAGCCCAGGGGCGCAAACCGGATTAGATACCCTGGTAGTCCACGCCGTAAACGGTGAGGACTAGGTGTGGTGGGGGTCAAACCCTGCCGTGCCGAAGCTAACGCGTTAAGTCCTCCGCCTGGGGACTACGGCCGCAAGGCTA
>03807c186b7565a59e230e920a182e04
TACGGAGGGCGCAAGCGTTGTTCGGAATCATTGGGCGTAAAGCGGGTGTAGGCGGCTTGGCAAGTTGGTTGTGAAATCCCTGGGCCCAACCCAGGAACTGCAATCAAAACTGCCTCGCTAGAGTCCCGGAGAGGGTGGCGGAATTCCCGGTGTAGAGGTGAAATTCGTAGATATCGGGAGGAACACCAGTGGCGAAGGCGGCCACCTGGACGGTGACTGACGCTCAGACCCGAAAGCGTGGGGAGCAAACAGGATTAGATACCCTGGTAGTCCACGCCGTAAACTTTGGGTGCTCGTCGTAGCGGGTATTGACCCCTGCTGTGACCAAGCTAACGCGAGAAGCACCCCGCCTGGGGAGTACGGTGGCAACACTA
>038624d781e210dd06c30e3bc829a8f2
CACTGGCGGCCCGAGTGGTGTCCACGAATATTGGGTCTAAAGAGCCCGTAGCTGGTCCGTTAAGTTTCCTGTGAAATCTCAGGGCTCAACTCTGAGGCGTGCAGGGAATACTGGCGAGACTTGAGAGCGGGGGAGGTCAAGAGTACTTATGGGGTAGTGGTAAAATACTGTAATCCCATAAGGACTTCCAGTGGCGAAGGCGCTTGACCAAAACGCGTCTGACAGTGAGGGACGAAGGCTAGGAGAACGAATCGGATTAGATACCCGAGTAGCCCTAGCAGTAAACTCTGCGAGTTAGGTGTCGCGCATTCTACGGGAATGTGCGGTGTCGTAGCGAAGGCGTTAAACTCGCCACCTGGGAAGTACGGCCGCAAGACTG
>038ef565c76a352127f5336d157fb597
TACGGAGGGTGCAAGCGTTACTCGGAATTACTGGGCGTAAAGGACGCGTAGGCGGCCTGACAAGTTAGATGTGAAATCCTATGGCTTAACCATAGAACTGCATCTAAAACTGTTAGGCTAGAGTGGGGGAGAGGTCAGTGGAATTAGTGGTGTAGGGGTAAAATCCGTAGAGATCACTAGGAATACTCATTGCGAAGGCGACTGACTGGAACTTAACTGACGCTGAGGCGTGAAAGCGTGGGGAGCAAACAGGATTAGATACCCTGGTAGTCCACGCCCTAAACGATGTACACTAGTTGTTGCCATGCTAGTCATGGCAGTAATGCAGCTAACGCATTAAGTGTACCGCCTGGGGAGTACGGTCGCAAGATTA
>0392be55b0c93766a0ed98ae1f7b3526
TACGGAGGGTGCAAGCGTTATCCGGAATCATTGGGTTTAAAGGGTCCGTAGGCGGGTAATTAAGTCAGAGGTGAAATCCCACAGCTTAACTGTGGCACTGCCTTTGATACTGGTTATCTTGAGTTACAGGGAAGTAGATAGAATATGTAGTGTAGCGGTGAAATGCATAGATATTACATAGAATACCGATTGCGAAGGCAGTCTACTATCTGTATACTGACGCTAATGGACGAAAGCGTGGGGAGCGAACAGGATTAGATACCCTGGTAGTCCACGCCGTAAACGATGGATACTAGCTGTTGGACGTAAGTTCAGTGGCCAAGCGAAAGTGATAAGTATCCCACCTGGGGAGTACGTTCGCAAGAATG
>03977a0f1efa275fd298c8e0ac4884bf
TACCAGCGCCACAAGTGGTGATCATTTTTATTGGGCCTAAAGCGTTCGTAGCCGGTTTGATAAATCTTCTGTGAAATTGTCAAGCTTAACTTGACAGCGTGCAGAAGACACTATCAGACTTGGAACCGGGAGGAGTCAGAGGTATTCTTTGGGGAGCGGTAAAATGCTATAATCCTAAGAGGACTAACAGTGGCGAAGGCGTCTGACTAGAACGGATTCGACGGTGATTGGACGAAAGTCAGGGGAGCAATCCGGATTAGATACCCGGGTAGTCCTAGCTGTAAACGATGCAGGCTAGGTGTTGGCATTACTGCGAGTGATGCCAGTGCCGAAGGGAAGCCGTTAAGCCTGCCATCTGGGGAGTACGGTCGCAAGGCTG
>0397d2258e14f6ffe20dc5f49c140aa8
GACGAACCGTACGAACGTTATTCGGAATCACTGGGCTTAAAGGGTGCGTAGGCGGCTCGGTAAGTTGGGTGTGAAATCCCTCGGCTCAACCGAGGAACTGCGCCCAATACTGCCGGGCTCGAGGGAGACAGAGGTGAGCGGAACTTGCGGTGGAGCGGTGAAATGCGTTGATATCGCAAGGAACACCCGTGGCGAAAGCGGCTCACTGGGTCTCTTCTGACGCTGAGGCACGAAAGCTAGGGGAGCGAACGGGATTAGATACCCCGGTAGTCCTAGCTGTAAACGTTGAGCACTGGGTCGGAGGGCCCCCCATAGTTTTCCGGCCGTAGCGAAAGTGTTAAGTGCTCCGCCTGGGGAGTATGGTCGCAAGGCTG
>03999486125fe3c58cee6a3cbbd6b6d6
TACGAGGGGTGCAAGCGTTGTCCGGATTCATTGGGCGTAAAGGGTGCGTAGGCGTCCGAGAAAGTTATTTGTTAAAGCCTTCGGCTTAACCGAAGAAATGCAAGTAAAACTACTTGGATAGAGTTTAAGAGAGGAAAATGGAATTCCTGGTGTAGCGGTGACATGCGTAGATATCAGGAGGAACATCAATGGCGAAGGCAATTTTCTGGCTTAAAACTGACGCTGAGGCACGAAAGCGTGGGGAGCAAACAGGATTAGATACCCTGGTAGTCCACGCCGTAAACGATGAGTACTTGGTGCCGGAGGATTCGACCCCCTCGGTGCCGTAGCTAACGCGTTAAGTACTCCGCCTGGGGACTACGACCGCAAGGTTG
>039c1405786070ab8d8d1772f13d0cdc
TACGGAGGATGCGAGCGTTATCCGGATTCATTGGGTTTAAAGGGTGCGTAGGCGGAATAGTAAGTCAGAGGTGAAAGTTTGCGGCTCAACCGTAAAATTGCCTTTGATACTGCCATTCTTGAGTACACACGAGGTATGCGGAATGTGATGTGTAGCGGTGAAATGCTTAGATATATCACAGAACACCGATTGCGAAGGCAGCATACTAGAGTGTCACTGACGCTGATGCACGAAAGCGTGGGTATCGAACAGGATTAGATACCCTGGTAGTCCACGCCGTAAACGATGATTACTAGCTGTTTGCAATACATCGCAAGTGGCAAAGCGAAAGCATTAAGTAATCCACCTGGGGAGTACGTTGGCAACGATG
>03a0d40eccf25370e0427b15dec95eef
TACGGGGGGTGCAAGCGTTGTTCGGATTTACTGGGCGTAAAGGGCGCGTAGGCGGACCATCAAGTCGGGTGTGAAAACTGACAGCTTAACTGCCAGCCTGCATTCGATACTGTTGGTCTTGAGTACAGTAGAGGAAAGCGGAATTCCTGGTGTAGGGGTGAAATCCATAGATATCAGGAGGAACACCGGTGGCGAAGGCGACTTCCTGGACGGATACTGACGCTGAGATCCGAAAGCGTGGGGAGCAAACAGGATTAGATACCCTGGTAGTCCACGCCCTAAACGATGGGCACTAGGTGCAGGGGGTGTTGACCCCTCCTGTGCCGCAGCTAACGCATTAAGTGCCCCGCCTGGGGAGTACGGCCGCAAGGTTG
>03a6ca36f765d6bd2a2d8cfce4ffe9f1
GACGAACCGTACGAACGTTATTCGGAATCACTGGGCTTAAAGGGTGCGCAGGCGGCTTGGAAAGTTGGGTGTGAAATCCCTCGGCTCAACCGAGGAACTGCGCCCAAAACTGTCAAGCTTGAGGGAGGTAGAGGTGAGCGGAACTAATGGTGGAGCGGTGAAATGCGTTGATATCATTAGGAACACCAGTTGCGAAGGCGGCTCACTGGACCTCTTCTGACGCTCAGGCACGAAAGCTAGGGTAGCGAACGGGATTAGATACCCTGGTAGTCCACGCCGTAAACGATGATCACTCGCTGTTGGCGATACACAGTCAGCGGCTTAGGGAAACCATTAAGTGATCCACCTGGGGAGTACGGTCGCAAGATTG
>03a9da1b7afd606d38ebaae066af8a5a
CACGTAGGGGGCCAGCGTTGTTCGGAATTACTGGGCGTACAGCGCGCGCAGGCGGTCTGGTAAGCAGCCGGTGAAATGCTGAGGCTCAACCTCAGCACGCCCGGCTGTACTGCCAGACTAGAGGCCGGGGGAGGGCAGCGGAATTGCTGGTGTAGCGGTGGAATGCGTAGATATCAGCAAGAACACCGGTGGCGAAAGCTGCTGCCTACTACGGTACTGACGCTGAGGCGCGAAAGCCAGGGTAGCAAACGGGATTAGATACCCCGGTAGTCCTGGCCGTAAACGATGGACACTAGGTGTTGGGAGCATCGACCCTCTCAGTGCTGTTATGCTAACGCGTTAAGTGTCCCGCCTGGGGAGTACGGCCGCAAGGCTG
>03b2662efab38222783ef77698e41371
GTAATACGGAGGGAACAAGCGTTATTCGGAATCACTGGGCGTAAAGGACGCGTAGGCGGGTTATTAAGTCGGGTGTGAAATCCTACAGCTCAACTGTAGAACTGCATTCGAAACTGATAACCTAGAGTATGGAAGGGGCAGGTGGAATTAGTGGTGTAGGGGGAGCATTACCCTCTGTGCTGAAGCTAACGCGTTAAGTATCCCGCCTGGGGAGTACAGTCGCAAGACTGAAAC
>03b43cc10f4e16e40fefeb69043844f7
TACGGAGGGGTCGAGCGTTATTCGGATTCACTGGGCGTAAAGGGCGCGTAGGCGGGATCGTGGGTCTGCCGTGAAATCCACCGGCTCAACCGGTGAACTGCGGTGGAAACTACGATTCTTGAGCTCGGTAGAGGAAGGCGGAATTCCTGGTGTAGCGGTGGAATGCGTAGATATCAGGAGGAACACCGGTGGCGAAGGCGACTTCCTGGACCAATACTGACGCTGAGGCGCGAAGGCGTGGGGAGCAAACAGGATTAGATACCCTGGTAGTCCACGCAGTAAACGATGTACACTAGGTGTTGGGGCGCAAGCTTCAGTGATTAAGAGAAATTGATAAGTGACCCACCTGGGGAGTACGATCGCAAGATTG
>03b52b7ad53d9d795de6c1ef7fbb70d9
TACTGAGGGTGCAAGCGTTAATCGGAATTACTGGGCGTAAAGCGAGTGTAGGCGGCTTCGTAAGTCGGATGTGAAAGCCCTGGGCTTAACCTGGGAATTGCATTCGATACTGCGCGGCTAGAGTCTGATAGAGGGAAGTGGAATTCCAGGTGTAGCGGTGAAATGCGTAGATATCTGGAGGAACACCAGTGGCGAAGGCGGCTTCCTGGATCAAGACTGACGCTGAGGCTCGAAAGCGTGGGGAGCAAACAGGATTAGATACCCTGGTAGTCCACGCCCTAAACGATGTCAACTAGACGTTGGGTTCATTAAGGAACTTAGTGTCGAAGCTAACGCGTTAAGTTGACCGCCTGGGGAGTACGGCCGCAAGGTTG
>03b8cd7615b2cb1de76b7a77b1a3c3a8
GACGAACCGGACAAACGTTATTCGGAATTATTGGGCTTAAAGGGTGCGTAGGCGGTGCTATAAGTCAGGTGTGAAATCCCTCAGCTTAACTGAGGAACTGCGCCCGATACTGTAGCACTAGAGGGAGACAGAGGTGAGCGGAACTGATGGTGGAGCGGTGAAATGCGTTGATATCATCAGGAACACCAGTGGCGAAAGCGGCTCGCTGGGTCTCTTCTGACGCTCATGCACGAAAGCTAGGGTAGCGAACGGGATTAGATACCCCGGTAGTCCTAGCTGTAAACGATGAGCACTTGACTGAGGACCCCCCCATAGGTTCTTGGTCGAAGCGAAAGTATTAAGTGCTCCGCCTGGGGAGTATGGTCGCAAGGCTG
>03b9a4b357acf95ef457c491a363a616
TACGGAGGGTGCAAGCGTTACTCGGAATCACTGGGCGTAAAGGACGCGTAGGCTGGATGCCAAGTCTGATGTGAAATCCTATGGCTTAACCATAGAACTGCATTGGAAACTGGTAACCTAGAGTATGGGAGGGGGAGATGGAATTAGTGGTGTAGGGGTAAAATCCGTAGATATCACTAGGAATACCGAAAGCGAAGGCGATCTCCTGGAACAATACTGACGCTAAGGCGTGAAAGCGTGGGGAGCAAACGGGATTAGATACCCCGGTAGTCCACGCCCTAAACGATGAACACTAGTCGTCGGGATGCTTGTCATCTCGGTGATGCACTTAACAGATTAAGTGTTCCGCCTGGGGAGTACGGTCGCAAGATTA
>03bb40765eaf5086c20f5126758c4963
TACGGAGGCGCCGAGCGTTACTCGGTTTGACTGGGTGTAAAGGGTCCGCAGGCGGCCAAGCAAGTGGAAGGTGAAAGCCCTCGGCTCAACCGAGGAATTGCCTTCCAAACTGCTTGGCTTGAGGCTGGGAGAGGAGAGTGGAACTGCCGGTGTAAGGGTGAAATCTGTGGATATCGGCAGGAACGCCAGTGGCGAAGGCGACTCTCTGGCCCAGTCCTGACGCTCAGGGACGAAAGCTAGGGGAGCAAACCGGATTAGATACCCGGGTAGTCCTGGCCGTAAACGATGTGGGCTTGGCATTGGGGGTTCTACGTGAGCGCCCAGTGTCGTAGCGAAGGCGTTAAGCCCACCGCCTGGGAAGTATGGTCGCAAGGCTG
>03c04c578763bcd4235a7a13b88cd3ed
TACGTAGGGAGCGAGCGTTATCCGGATTTATTGGGCGTAAAGCGTGCGTAGGCGGTTTATTAAGTCCAAGGTTAAAGCCCGAAGCTTAACTTCGGTTCGCCTTGGAAACTGATAGACTTGAATACTGTAGAGGCAAGTGGAATTTCTAGTGTAGCGGTAAAATGCGTAGATATTAGAAGGAACACCAGTGGCGAAGGCGGCTTGCTGGGCAGTTATTGACGCTGAGGCACGAAAGCGTGGGGAGCAAATAGGATTAGATACCCTAGTAGTCCACGCCGTAAACGATGAGTACTAAGTGTTGGGGGTTACCCTCGGTGCTGTAGTTAACGCATTAAGTACTCCGCCTGAGTAGTACGGTCGCAAGGCTG
>03c26040eaaf849ba0874334992d285c
TACAGAGGTGGCAAACGTTGTTCGGATTTACTGGGCGTAAAGGGTCCGCAGGCGGTCTTGTGTGTCAGATGTGAAAGCCCACGGCTTAACCGTGGAATTGCATTTGAAACTGCAAGACTAGAGTACTGGAGGGGAGAAGGGAACACTTGGTGTAGCGGTGAAATGCGTAGATATCAAGTGGAACACCGGCGGCGAAGGCGCTTCTCTGGACAGATACTGACGCTCATGGACGAAAGTTAGGGTAGCGAAAGGGATTAGATACCCCTGTAGTCCTAACCGTAAACGGTGTGCACTAGGCGTGGGAGGCTTTACCCCCTTCCGTGCCTGAGCTAACGCATTAAGTGCACCGCCTGGGGAGTACGGTCGCAAGATTA
>03c58174d6b537f522172503753163e4
TACGGAGGGTGCAAGCGTTACTCGGAATCACTGGGCGTAAAGTGCGCGTAGGTGGGAAGGTAAATTAAGCGTGAAAGCCTAGGGCTCAACCCTAGAATTGCGCTTAAAATTGCCTTCCTTGAGTCTTGGAGAGGGAGGCGGAACTCCCGGTGTAGGGGTGAAATCCGTAGATATCGGGAGGAACACCGGTGGCGAAGGCGGCCTCCTGGCCAAGTACTGACACTGAGGCGCGAAAGCGTGGGGAGCAAACAGGATTAGATACCCGGGTAGTCCCAGCCGTAAACGATGCAGGCTAGGTGTTGGCGTGACCACGAGTCACGCCAGTGCCGCAGGGAAGCCGTTAAGCCTGCCGCCTGGGGAGTACGGTCGCAAGACTG
>03ca8be83077f384fb7bc31a41126b63
CACCAGCGCCACGAGTGGGGATCACGATTATTGGGCCTAAAGCGTCCGTAGCCGGCTTGATAAATCTCTTGTGAAATCGTTTGGCTCAACCAAACGGCGAGCAGGAGACACTATTAAGCTTGAGACCGGGAAGGGTTAGAGGTATTCTTGGGGGAGCGGTAAAATGCTATAATCCCTTGCAGACCAATGGTGGCGAAGGCGTCTAACTAGAACGGATCTGACGGTGAGGGACGAAAGCCAGGGGAGCAATCCGGATTAGATACCCGAGTAGTCCTAGCTGTAAACGCTGTGTACTAGATGTTGCATATTCTACATGGATATGCAGTGTCGGAGCGAAGGCGATAAGCACACCGCCTGGGAAGTACGGTCGCAAGACTG
>03cd3060890298fd6d143befabd247fd
TACGGAGGGTGCGAGCGTTGTTCGGAATTACTGGGCGTAAAGGGGATGTAGGCGGTTTGTTAAGTCAGATGTGAAAGCCCACGGCTCAACCGTGGAAGTGCATCTGAAACTGGCAGACTTGAGTACCGGAGAGGGAAGTGGAATTCCTGGTGTAGGGGTGAAATCCATAGATATCAGGAGGAACACCGGTGGCGAAGGCGACTTCCTGGACGGATACTGACGCTGAGATCCGAAAGCGTGGGGAGCAAACAGGATTAGATACCCTGGTAGTCCTAGCTGTAAACGATGGGCACTAGGTGTCTCTGCTTTTAGTGGGGGTGCCGTAGCTAACGCGTTAAGTGCCCCACCTGGGGACTACGGCCGCAAGGCTA
>03ce1d9f49dd71285f4c31a43163aca5
TACGGAGGGTGCAAGCGTTAATCGGAATTACTGGGCGTAAAGCGCGCGTAGGCGGTTTGATAAGTCGGATGTGAAATCCCTGGGCTCAACCTGGGAACTGCATTCGATACTGTCTGACTAGAGTATGGTAGAGGTAAGTGGAATTCCAGGTGTAGCGGTGAAATGCGTAGATATCTGGAGGAACATCAGTGGCGAAGGCGACTTACTGGACCAATACTGACGCTGAGGTGCGAAAGCGTGGGGAGCAAACAGGATTAGATACCCTGGTAGTCCACGCCGTAAACGATGGGTGCTAGATGTGGGGGGTGTATTTGCCCTCTGTGTCGAAGCTAACGCGTTAAGCACCCCGCCTGGGGAGTACGGTCGCAAGGCTG
>03cf318a0522145cca1531159580fde8
TACGGAGGGTCCAAGCGTTATCCGGATTTATTGGGTTTAAAGGGTGCGCAGGCGGTACAATAAGTCAGTGGTGAAATCTGGAGGCTCAACCTCCAAACTGCCATTGATACTGTAGTACTAGAGTACAGACGAAGTAGGCGGAATGTAGCATGTAGCGGTGAAATGCTTAGATATGCTACAGAACACCGATCGCGAAGGCAGCTTACTAGACTGTTACTGACGCTAATGCACGAAAGCGTGGGGAGCGAACAGGATTAGATACCCTGGTAGTCCACGCCGTAAACTATGATCACTCGATGTTGGCGATACACAGTCAGCGTCTAAGGGAAACCGATAAGTGATCCACCTGGGGAGTACGATCGCAAGGTTG
>03cf627c10617d45f69d3547f1ad87ee
AACGTAGGGGGCAAGCGTTGCCCGGATTTACTGGGCGTAAAGGGCGCGTAGGCGGCCCGGTAAGCGGAGGGTGAAAGCCCCCGGCTCAACCGGGGAATTGCTCTCCGAACTGCCGGGCTAGAGGCCGGGAGAGGGGGGTGGAATTGCCGGTGTAGGGGTGAAATCCGTAAATATCGGCAAGAACGCCCGTGGCGAAGGCGGCCCCCTGGAACGGCCCTGACGCTGAGGCGCGAAAGCTGGGGGAGCGAACCGGATTAGATACCCGGGTAGTCCTGGCCGTAAACGATGCGGGCTTGGTATTGGGAATCCCACGAGGGTTCCCAGTGCCGTAGGGAAGCCGTTAAGCCCGCCGCCTGGGGAGTACGGTCGCAAGGCTG
>03d1839fcf54b34bdae4779fa8e0a151
CACGGGGGGAGCAAGCGTTGTCCGGAATTACTAGGCGTAAAGGGTAAGTAGGCGGAATGTATCATGTAGCGGTGAAATGCATAGATATGATACAGAACACCGATAGCGAAGGCAGCTTACTATACTAAAACTGACGCTGAGGCACGAAAGCGTGGGTAGCGAACAGGATTAGATACCCTGGTAGTCCACGCCGTAAACGATGGATACTCGCCATTGGCAATACACAGTCAGTGGCAAAGTGAAAACATTAAGTATCCCACCTGGGGAGTACGGTCGCAAGGCTG
>03d21ad72ae3c46eab68e86805c707fc
TACGTAGGTGGCAAGCGTTGTCCGGATTTACTGGGTGTAAAGGGCGTGTAGGCGGGCCTGTTAGTCAGAAGTGAAATCCCCGGGCTTAACCCGGGAACTGCTTCTGAAACTGCAGGTCTTGAGTACTGGAGAGGAAAGTGGAATTCCTAGTGTAGCGGTGAAATGCGTAGATATTAGGAGGAACACCAGTGGCGAAGGCGACTTTCTGGACAGAAACTGACGCTGAGACGCGAAAGCGTGGGGAGCAAACAGGATTAGATACCCTGGTAGTCCACGCTGTAAACGATGGATACTAGGTGTAGGGGGTGTCGACTCCCCCTGTGCCGCAGCTAACGCAATAAGTATCCCACCTGGGGAGTACGACCGCAAGGTTG
>03d3f56c85f1a43a4c0970ea640d4727
TACGGAGGGTGCAAGTGTTGTTCGGATTTACTGGGCGTAAAGAGTGCGCAGGGGGCCGGGTAAGTCTGAGGTTAAAGCCCCAGGCTCAACCTGGGAAATGCCTCAGATACTGCTCGGCTAGAGGCAGGCAGAGGCCAGCGGAACGCACGGTGTAGGGGTGAAATCCGTTGATATCGTGCGGAACACCGGTGGCGAAGGCGGCTTTCTGGTCCGATACTGACGCTAAAGCGCGAAAGTGTGGGGAGCAAACAGGATTAGATACCCTGGTAGTCCACACTGTAAACGATGGATACTAGGTGTCGGGGACCCGACCTCTCCGGTGCCGAAGCTAACGCATTAAGTATCCCGCCTGGGGAGTACGGTCGCAAGGTTG
>03d47d135763048a1b45038bfb34ec55
TACTGAGGGTGCGAGCGTTAATCGGAATTACTGGGCGTAAAGCGCGCGTAGGTGGTTTAGTAAGCCAGATGTGAAAGCCCCGGGCTCAACCTGGGAACTGCATTTGGAACTGCTGAACTAGAGTCTTGTAGAGGGTGGTAGAATTTCAGGTGTAGCGGTGAAATGCGTAGATATCTGAAGGAATACCGGTGGCGAAGGCGGCCACCTGGACAATGACTGACACTGAGGCGCGAAAGCGTGGGTAGCGAACGGGATTAGATACCCCGGTAGTCCACGCCGTAAACGATGTCTACTAGCTGTTTGTGGCTATATGCCGTGAGTAGCGCAGCTAACGCACTAAGTAGACCGCCTGGGGAGTACGGCCGCAAGGTTA
>03d75fb81da45f5db8f5ff7e27c8dbd0
TACCGGCGGCCCAAGTGGTGGCCGCTATTATTGGGCCTAAAGCGTCCGTAGCCGGGCCCGTAAGTCCCTGGCGAAATCCCACGGCTCAACCGTGGGGCTTGCTGGGGATACTGCGGGCCTTGGGACCGGGAGAGGCCGGGGGTACCCCTGGGGTAGGGGTGAAATCCTGTAATCCCAGGGGGACCGCCAGTGGCGAAGGCGCCCGGCTGGAACGGGTCCGACGGTGAGGGACGAAGGCCAGGGGAGCGAACCGGATTAGATACCCGGGTAGTCCTGGCTGTAAAGGATGCGGGCTAGGTGTCGGGCGAGCTTCGAGCTCGCCCGGTGCCGAAGGGAAGCCGTTAAGCCCGCCGCCTGGGGAGTACGGCCGCAAGGCTG
>03dfb5041ab0c0b2c36a4b1abeb1cb07
TACCGGCGGCCCGAGTGGTGGCCGCTATTATTGGGCCTAAAGCGTCCGTAGCCGGCCCGGTAAGTCCTCCCTGAAAGCTCGGGGCTCAACCCCGAGAGAGGGGAGGATACTGCCGGGCTAGGGGGCGGGAGAGGCCGAGGGTACTCCCGGGGTAGGGGCGAAATCCTGTAATCCCGGGAGGACCACCTGTGGCGAAGGCGCTCGGCTGGAACGCGCCCGACGGTGAGGGACGAAAGCTGGGGGAGCAAAGGGGATTAGATACCCCCGTAGTCCCAGCTGTAAACGATGCGGGCTAGGTGTTGGGCGGGCTTCGAGCCCGCCCAGTGCCGCAGGGAAGCCGTTAAGCCCGCCGCCTGGGGAGTACGGCCGCAAGGCTG
>03e466a6e0c1c052df6d9ea923e90018
TACCAGCAGTTCAAGTTGCATCCCTTTTTATTGGGTCTAAAACATCCGTAGCTTGCCGTTTAAGTCTCTTGTGAAATCCTACGTCTCAAGCGTAGTGAAGTGCAGGAGATACTGAGCGGCTAGAGATCGGTAGACGTAAGCAGTACGCCACGGGTAACGGTCAAATGTGTTAATCCGTGGTGGACTAACGATGAGCGAAGGCAGCTTACGAGGACGAATCTGACAGTGAGGGATGAAGGCCAGGGGCGCAAAACGGATTAGATACCCGTGTAGTCCTGGCAGTAAACACTGCTCACTAAACATCGGGCCCTCTTCGGGAGGATTCGGTGCTGAAGCGAAGGCGAAGAGTGAGCTACCTGGGAAGTATAGTCGCAAGATCG
>03e746c39522e36c5b8431e322bbf219
TACGGGGGGTGCGAGCGTTATTCGGAATTATTGGGCGTAAAGGGCGCGTAGGCGGCCGCTTAAGTCAGGCGTGAAAGCCCGGGGCTTAACCTCGGAAGTGCGTTTGAAACTGAGCGGCTTGAGTATGGGAGAGGGAAGCGGAATTCCTGGTGTAGAGGTGAAATTCGTAGATATCAGGAGGAACACCTGTGGCGAAGGCGGCTTCCTGGACCAATACTGACGCTGAGGCGCGAAGGCGTGGGGAGCAAACAGGATTAGATACCCTGGTAGTCCACGCAGTAAACGATGGATACTAGCTGTTGGAGAGCAATCTTCAGTGGCTAAGCGAAAGTGATAAGTATCCCACCTGGGGAGTACGTTCGCAAGAATG
>03e82236e2d9963e8663b84262b536d6
GACGGAAGGTGCTAACGTTGTTCGGTATCACTGGGCTTAAAGGGCGCGTAGGCGGCTTGGTATGTCAGGGGTGCAATCCCCCGGCCCAACCGGGGAACTGCCTCTGAAACTGCCAGGCTTGAGGGCTGAAGAGGAGAGCGGAACGTTGCGTGTAGCGGTGAAATGCGTAGATATGCAACGGAACGCCGGAGGCGAAGGCGGCTCTCTGGTCAGCTTCTGACGCTGAGGCGCGAAAGCCAGGGGAGCAAACGGGATTAGATACCCCGGTAGTCCTGGCCGTAAACGATGGGCACTAGGCGGCGGTCGTTCGACGCTTCCGCTGCCGAAGCAAAAGCATTAAGTGCCCCGCCTGGGGAGTACGGTCGCAAGGCTG
>03ea65b5d0f5b0fbe99b929c735111fa
CACGTAGGAGGCAAGCGTTATCCGGATTTACTGGGCGTAAAGCGCGTGCAGGTGGTTAAGTAAGTTGGATGTGAAATCTCCCGGCTCAACTGGGTGAGGTCGTTCAAAACTGCTAAACTAGAGGACGGTAGAGGAAAGTGGAATTCCCGGTGTAGTGGTGAAATGCGTAGATATCGGGAGGAACACCAGTGGCGAAAGCGACTTTCTGGCCCGTTCCTGACACTAAGACGCGAAAGCTAGGGTAGCAAACAGGATTAGAGACCCTGGTAGTCCTAGCCGTAAACGATGTCAACTAGGCGTTGGTGGGTTAATAGCCATCAGTGCCGCAGCTAACGCGATAAGTTGACCGCCTGGGGACTACGATCGCAAGATTA
>03ea83059e250ab65153693e2afaf5b2
TACGGAGGGTGCAAGCGTTATCCGGATTTATTGGGTTTAAAGGGTGCGCAGGCGGACCTATCAGTCAGTGGTGAAATCCCGAGGCTCAACCTCGGAACTGCCATTGATACTGTAGGTCTTGAGTTTGGTTGAAGTGGGCGGAATGTAGCATGTAGCGGTGAAATGCATAGATATGCTACAGAACACCGATCGCGAAGGCAGCTCACTAAACCAAAACTGACGCTCAGGCACGAAAGCGTGGGTAGCGAACAGGATTAGATACCCTGGTAGTCCACGCCGTAAACGATGATCACTCGTTGTTGGCGATACACAGTCAGCGACCAAGCGAAAGCGATAAGTGATCCACCTGGGGAGTACGTTCGCAAGAATG
>03ebb5e394cba00f26e046fa971368e0
TACGGGGTGGGCGAGCGTTGCCCGGAATCACTGGGCTTAAAGGGGGCGTAGGCGGCCCGGTAAGTCAGGCGTGTAATCTGACGGCTCAACCGTCAGACTGCGCTTGAAACTGCCGGGCTAGAGGGCGTCAGAGGAGAGCGGAACTCCCGGTGTAGCGGTGAAATGCGTAGATACCGGCCGGAATCCCGATGGCGAAGGCAACCTCCTGGGCCGTTCCTGACGCTGAGGCGCGAAAGCTGGGGGAGCGAACCGGATTAGATACCCGGGTAGTCCTAGCAGTAAACGATGCGGGCTAGGTGTTGGCATCACTGCGAGTGGTGCCAGTGCCGAAGGGAAGCCGTTAAGCCCGCCATCTGGGGAGTACGGTCGCAAGGCTG
>03f17db948503a1dab94d7be0e7fef40
TACGTAGGGGGCGAGCGTTGTTCGGAATCACTGGGCGTAAAGCGTGCGTAGGCGGCTGTGTAAGTCACAGGTGAAAGCCCTGCTCCCAAGGCAGGAATTGCCTGTGATACTGCACAGCTAGAGGGCAAGAAAGGGAAGCGGAACTCTGGGAGTAGCGGTGAAATGCGTAGATACCCAGGGGAACGCCAGTGGCGAAGGCGGCTTCCTGGCTTGCTCCTGACGCTGAGGCACGAAAGCTAGGGGAGCGATCGGGATTAGATACCCTGGTAGTCCACGCCCTAAACGATGTCAACTAGACGTTGGGCTCATTAAGGAGCTTAGTGTCGCAGCTAACGCATTAAGTTGACCGCCTGGGGAGTACGGCCGCAAGGTTA
>03f1f1bc5a8e8a64df9951db223fea6d
TACCGGCAGTTCAAGTCGCATCCACTTTTATTGGGTCTAAAACATCCGTAGCTTGCTAGATAAGTCTCTTGTGAAATCCTACGTCTCAAGCGTAGGGCTTGCAGGAGATACTGTCTAGCTAGAGATCGGTAGACGTAAGCAGTACGCCGGAGGTAGTGGTAAAATACGTTAATCTTCGGTGGACTAACAATCAGCGAAGGCAGCTTACGAGGACGAATCTGACAGTGAGGGATGAAGGCCAGGGGCGCAAAACGGATTAGATACCCGTGTAGTCCTGGCAGTAAACACTGCTCACTAAACATTGGGCCCTCTTCGGGAGGATTCAGTGCTGAAGCGAAGGCGAAGAGTGAGCTACCTGGGAAGTATAGTCGCAAGATCG
>03f84a9950ae0667b3d08a8455c0f43c
AACGTAGGGGGCGAGCGTTATCCGGATTCACTGGGCGTAAAGCGCGCGCAGGCGGCTTCCTAAGTCGGGCGTGAAATCTCCCGGCTCAACCGGGAGGGGCCGCTCGATACTGGGAGGCTTGAGGGCAGGAGAGGGAGGTGGAATTCCCGGTGTAGCGGTGGAATGCGCAGATATCGGGAGGAACACCAGTGGCGAAGGCGGCCTCCTGGCCTGTCCCTGACGCTCAGGCGCGAAAGCTAGGGGAGCGAACGGGATTAGATACCCCGGTAGTCCATGCCGTAAACGATGGGTACTAGGTGTTGGGGGATTCGACCCCCTCAGTGCCGAAGCTAACGCATTAAGTGTTCCGCCTGGGGAGTACGATCGCAAGGTTG
>03fd0883a4a228e1edac06863c33dd8a
TACGTAGGAGGCGAGCGTTATCCGGATTTACTGGGCGTAAAGAGGGCGTAGGCGGCCTGTCAAGTCAGGTGTAAAATCTCCCGGCTTAACTGGGAGGGTGCATTTGAAACTGGAGAACTTGAGGGCAGCAGAAGGAAACGGAATTCCCAGTGTAGCGGTGAAATGCGTAGATATTGGGAAGAACACCAGCGGCGAAGGCGGTTTCCTAGGTTGCTCCTGACGCTGAGGCTCGAAAGCGTGGGTAGCGAAGCGGATTAGATACCCGCGTAGTCCACGCCCTAAACAGTGGACACTAGATATGGGGAGTATCGACCCTTCCCGTGTCGAAGCTAACGCCTTAAGTGTCCCACCTGGGGACTACGATCGCAAGGTTA
>03fe0d4462fb4dc4aae02ab85eef1759
TACCAGCAGCCCAAGTAGGACTCGCTTTTATTTGGTCTAAAACATCCGTAGCTGGTTTCGCAAGTTTTGTGTTAAATCATTACTCTTAAGGTAATGGCTGCACAAAATACTGTGAGGCTAGAGACTGGGAGACGTAGTGAGTATGGTAAGGGTAATAGTAAAATATGTTAATCCATACCAGACTAACAATGGCGAAGGCACACTACGAGAACAGATCTGACGGTCAGGGATGAAGGCCAGGGGCGCAAAACGGATTAGATACCCGTGTAGTCCTGGCTGTAAACGCTGCCTACCAAACATTGTAATCTCCTCGAGAGATTGCAGTGCTGTAACGAAGGTGGAAGTAGGCTACCTGGGGAGTATAGTCGCAAGATCG
>03fe311ba68b5a7d44b6bcfb99858c63
TACGTAGGGGGCAAGCGTTGTCCGGAATCACTGGGCGTAAAGCGTGCGTAGGCGGCCTGCGTAAGTCACAGGTGAAAGCCCTCCTCCCAAGGGAGGAGTTGCCTGTGATACTGCGTGGCTAGAGGGCAGGAAAGGGAAGCGGAACTCCGGGAGTAGCGGTGAAATGCGTAGATACCCGGAGGAACGCCAGTGGCGAAGGCGGCTTCCTGGCCTGTCCCTGACGCTGAGGCACGAAAGCTAGGGGAGCGATCGGGATTAGATACCCCGGTAGTCCTAGCTGTAAACGATGGGCACTAGGTGTGGGGGGTTGTGAAGCCTTCCGTGCCGTAGCTAACGCATTAAGTGCCCCGCCTGGGGAGTACGGCCGCAAGGCTG
>04020029cafede57f345d301db937cce
TACGAAGGGTGCTAGCGTTGTTCGGAATTACTGGGCGTAAAGAGCATGTAGGCGGATTAATTAGTCAGAGGTGAAAGCCCCGAGCTCAACTCGGGAACTGCCTTTGATACTGTTAGTCTAGAGATCGAGAGAGGTTAGTGGAATTTCCAGTGTAGAGGTGAAATTCGTAGATATTGGAAAGAACACCAGTGGCGAAGGCGGCTAACTGGCTCGATACTGACGCTGAGATGCGAAAGCGTGGGGAGCGAACAGGATTAGATACCCTGGTAGTCCACGCCGTAAACGATGAGTGCTAGCTGTTAGGGCCTTAGGTCTTAGTGGCGCAGCTAACGCATTAAGCACTCCGCCTGGGGAGTACGGTCGCAAGATTA
>0402b207354d165d39f034b30c944ef0
TACGTAGGTGGCAAGCGTTGTCCGGATTTACTGGGTGTAAAGGGCGTGTAGGCGGGAATACAAGTCAGATGTGAAATACTGTGGCTCAACCACAGAACGGCATCTGAAACTGTAATTCTTGAGTACTGGAGAGGAAAGCGGAATTCCTAGTGTAGCGGTGAAATGCGTAGATATTAGGAGGAACACCGGTGGCGAAGGCGGCTTTCTGGACAGTAACTGACGCTGAGACGCGAAAGCGTGGGGAGCAAACAGGATTAGATACCCTGGTAGTCCACGCCGTAAACGATGGATACTAGGTGTAGGAGGTATCGACCCCTCCTGTGCCGCCGTTAACACATTAAGTATCCCACCTGGGGAGTACGGTCGCAAGACTG
>0407503cb9bd245d3e93e020121385b0
TACGGAGGGTCCAAGCGTTATCCGGAATCATTGGGTTTAAAGGGTCCGTAGGCGGATTTTTAAGTCAGTGGTGAAAGCCTGCAGCTCAACTGTAGAATTGCCATTGATACTGAAGATCTTGAATCTAGCTGAAGTGGGCGGAATATAACATGTAGCGGTGAAATGCATAGAGATGTTATAGAACACCAATTGCGAAGGCAGCTCACTAAACTAGTATTGACGCTCAGGGACGAAAGCGTGGGGAGCGAACAGGATTAGATACCCTGGTAGTCCACGCCGTAAACGATGATTACTCGTTGCAGGCAACATACCGTCTGTGACTAAGCGAAAGTTTTAAGTAATCCACCTGGGGAGTACGATCGCAAGATTG
>040a33f9693fcf210da040bf31caa3b3
TACGGGGGGAGCAAGCGTTACTCGGAATCACTGGGCGTAAAGGACGCGTAGGCGGGTTAGAAAGTCAGATGTGAAAGCCTACGGCTTAACCGTAGAACTGCATTTGAAACTCCTAACCTAGAGTATGGAAGGGGCAGATGGAATTAGTGGTGTAGGGGTAAAATCCGTAGATATCACTAGGAATACCGAAAGCGAAGGCGATCTGCTGGGACATTACTGACGCTAAGGCGTGAAAGCGTGGGGAGCAAACAGGATTAGATACCCTGGTAGTCCACGCCCTAAACGATGAACACTAGTCGTCGGGGAGCTAGTCTCTTCGGTGATGCACCTAACGGATTAAGTGTTCCGCCTGGGGAGTACGGTCGCAAGATTA
>040a5e0583a8c28b4f91de9405bec106
GACGGGGGAGGCAAGCATTGTCCGGAATTATTGGGCGTAAAGAACACGTAGGCGGTTTTTCAAGTCAGTTGTGAAAACCTTGGGCTTAACCCGAGGACTGCAGCTGATACTGGAAGACTAGAGTACAGTAGAGGAAAGTGGAATTCCTGGTGTAGCGGTGAAATGCGCAGATATCAGGAAGAACACCAGTGGCGAAAGCGGCTTTCTGGACTGTTACTGACGCTGAGGTGTGAAAGCTAGGGGAGCGAACAGGATTAGATACCCTGGTAGTCCTAGCCGTAAACGATGGACACTAGGTGTGGGGAGTTATCGACGCTCTCCGTGCCGAAGCTAACGCATTAAGTGTCCCGCCTGGGGAGTACGGTCGCAAGACTA
>040ae05c0b5e3b1e63954115856c8bee
TACAGAGCCCCCGAGCGTTATCCGGATTTATTGGGCGTAAAGGGTCCGTAGACTCCTCATCAAGTTTCTTGTTAAATCTTCAGAGCTTAACTTTGAAGCTGCGAGAAAAACTAATGAGGTAGAGGGCGTTAGAGGCTAGCGGAACGTACGGTGTAGGGGTGATATCCGTTGATATCGTACGGAACACCAAAAGCGAAGGCAGCTAGCTGGGGCGACCCTGACGTTGAGGGACGAAAGTGTGGGTAGCGAAGAGGATTAGATACCCTCGTAGTCCACACCGTAAACGATGGATACTAGCTGGTGGGAGTGTCGACCCTTTCACTGGCGAAGCTAACGCGTTAAGTATCCCGCCTGGGAAGTACGACCGCAAGGTTG
>040b312178bfedf5b1eb8777938df315
TCCCGGCGCCACGAGCAGTGATCACGTTTATTGGGCCTAAAGCATCCGTAGCCGGCTTTTTAAGTTTCTGGTGAAATCCAACAGCTCAACTGTTGGGCGTGCCAGAAATACTAATGAGCTTGAGACTGGAAGGAGTTAGAGGAATTCCTTGGGGAGCGGTAAAATGTTGTAATCCAAGGAGGACCATCAGTGGCGAAGGCGTCTAACTAGAACGGGTCTGACGGTGAGGGATGAAAGCTAGGGGAGCAAACCGGATTAGATACCCGGGTAGTCCCGGCTGTAAACGCTGCGGGCTAGGTGTCGGGGGTTCCTTGGGAACCCCCGGTGCCGAAGGGAAGCCGGAAGCCCGCCGCCTGGGGAGTACGGCCGCAAGGCTG
>040bea2d8613e713d5443ef0edff13e7
TACAGAGGGTGCAAGCGTTAATCGGAATTACTGGGCGTAAAGCGCGCGTAGGTGGTTGAATAAGTTGGATGTGAAATCCCCGGGCTTAACCTGGGTCGGTCATTCAAAACTGTTCAACTAGAGTATGGTAGAGGGTAGTGGAATTTCTAGTGTAGCGGTGAAATGCGTAGATATTAGAAGGAACACCAGTGGCGAAGGCGACTGCCTGGACTGATACTGACACTGAGGTGCGAAAGCGTGGGTAGCGAACAGGATTAGATACCCTGGTAGTCCACGCCGTAAACGATGACAACTAGACGTTGGGTTCCTTAGAGGACTTAGTGTCGAAGCTAACGCGTTAAGTTGTCCGCCTGGGGAGTACGGTCGCAAGATTA
>040d40b11ba457dc3acad6b0e5454493
TACAGAGGGTGCAAGCGTTAATCGGAATTACTGGGCGTAAAGCGCGCGTAGGTGGTTTGATAAGTTAGATGTGAAAGCCCCGGGCTCAACCTGGGAGGGTCATCTAAAACTGTCAGACTAGAGTATGGTAGAGGGTAGTGGAATTTCTAGTGTAGCGGTGAAATGCGTAGATATCGGGAGGAACACCAGTGGCGAAGGCGGCTTTCTGGTCTATTTCTGACGCTGAGGAGCGAAAGCTAGGGGAGCAAACGGGATTAGATACCCCGGTAGTCCTAGCTGTAAACGATGGGCACTAGGTGTTGGGGGTATCGACCCCCTCAGTGCCGCAGCTAACGCATTAAGTGCCCCGCCTGGGGAGTACGGTCGCAAGATTG
>041053c3751d472059406a20110dbc5f
TACGTAGAGCTCGAGCGTTATCCGGATTAACTGGGCGTAAAGGGTCCGTAGGCGGATCTATAAGTCCAATATTAAATACTCCGGCTCAACCGGAGAAAAGTGTTGGAAACTGTAGATCTAGAGACCGGGAGAGGTTGATGGAATTCTTGGAGTAGGGGTAATATCCGTTGATACCAAGAGGAACACCAAAGGCGAAGGCAGTCAACTGGCCCGGTTCTGACGCTCAGGGACGAAAGCGTGGGGAGCGAACGGGATTAGATACCCCGGTAGTCCACGCCCTAAACGATGGATGCTAGACATTGGTGGCATCGACCCCCTCAGTGTCGTAGCTAACGCGTTAAGCATCCCGCCTGGGGAGTACGGCCGCAAGGCTA
>04112586c9de1de61f321aee9c364e87
TACTTAGGGTGCAAGCGTTAATCGGAATTACTGGGCGTAAAGCGAGTGTAGGCGGCTACCTAAGTCGGATGTGAAAGCCCCGGGCTCAACCTGGGAATTGCATTCGAAACTGAGTAGGGCGAATGAAACTGGCAAACTTGAATACGGTAGAGGTAAGCGGAATTCCATGTGTAGCGGTGGAATGCGTAGATATCAGGAGGAACATTCGTGGCGAAGGCGGCGCTCTGGGGCGACACTGACACTGAGATCCGAAAGCATGGGTAGCAAACAGGATTAGATACCCTGGTAGTCCATGCCGTAAACGATGAGGGCTATTTGTAGGGGTCGTTGACGACCTCTGTGGAACAGCTAACGCGTTAAGCCCTCCGCCTGGGGAGTACGGTCGCAAGGCTG
>04148867ea0a53bfff6ad0fff750361b
TACGGAGGGTGCAAGCGTTACTCGGAATCACTGGGCGTAAAGCGCGCGCAGGCGGTCTTTTAAGTTGGATGTGAAAGCCTACGGCTCAACCGTAGAACTGCATCCAAAACTATTAGACTAGAGTGTGGGAGAGGAAGATGGAATTAGTTGTGTAGGGGTAAAATCCGTAGAGATAACTAGGAATACCAAAAGCGAAGGCAATCTTCTGGAACACTACTGACGCTGAGGCGCGAAAGCGTGGGGAGCAAACAGGATTAGATACCCTGGTAGTCCACGCAGTAAACGATGAATGTTAGTCGTCGGGTAGCTAGTCTATTCGGTGATGCAGCTAACGCATTAAACATTCCGCCTGGGGAGTACGGTCGCAAGATTA
>041506599608a7f53a0166a8f265ce89
TACCCGCCCCCCGAGTGGTGGTGACTATTACTGGGCTTAAAGCGCCCGTAGCCGGCCGGGTGTGTCCTCCGTTAAATCCACGGGCCTAACCCGTGGGCTGCGGAGGATACTACCCGGCTTGGGGGTGGGAGAGGGCGGCGGTATTCCCGGGGTAGGGGTAAAATCCTCTGATCCCGGGAGGACCACCAGTGGCGAAGGCGGCCGCCCAGAACACGCCCGACGGTGAGGGGCGAAAGCTGGGGGAGCAAACGGGATTAGATACCCCGGTAGTCCCAGCTGTAAACGATGCGGGCTAGGTGTCGGGTGGGCTACGGGCCCACCCGGTGCCGAAGGGAAACCATTAAGCCCGCCGCCTGGGGAGTACGGCCGCAAGGCTG
>04151bc349bacae2fd3565df8f510f7b
GACGGAGGGTCCAAGCGTTGTTCGGAATCACTGGGCGTAAAGCGGGTGTAGGCGGTTGGGCAAGTCGTTTGTGAAATCCCTCGGCTCAACCGAGGAATTGCAGGCGAAACTGCTTAACTTGAGTGCGGTAGGGGGGAGTGGAATTCCTGGTGTAGAGGTGAAATTCGTAGATATCAGGAGGAATACCGGCGGCGAAAGCGACTCCCTGGGCCGCTACTGACGCTGAGACCCGAAAGCGTGGGGAGCAAACAGGATTAGATACCCTGGTAGTCCACGCCCTAAACGATGGGTGCTAGGTGTTGGGGGTATTACCCCCTCAGTGCCACAGCTAACGCGTTAAGCACCCCGCCTGGGAAGTACGGTCGCAAGGCTG
>041827141f2adf3c343cec883de6e641
TACGAACTGTGCGAACGTTATTCGGAATCACTGGGCTTAAAGGGTGCGTAGGCGGTTTGTTAAGTCAGGTGTGAAATCCCCCGGCTCAACCGGGGAACAGCGCTTGAAACTAGCAGACTGGAGTGAGGTAGGGGTGTGCGGAACTTCCAGTGGAGCGGTGAAATGTGTAGATATTGGAAGGAACGCCGGCGGCGAAAGCGGCACACTGGGCCTTATCTGACGCTGAGGCACGAAAGCCAGGGGAGTGAACGGGATTAGATACCCCGGTAATCCTGGCCGTAAACACTGAGCACTGGAGGGGGGTGGCTTCGGCCTTCCCCCTCGTAGCGAAAGCGTTAAGTGCTCCGCCTGGGGAGTATGGTCGCAAGGCTG
>041ab6a4740e9f52b8056c93929415ba
TACGGAGGGTGCAAGCGTTGTTCGGAATTACTGGGCGTAAAGCGCGCGTAGGTGGTCTGTTATGTCAGATGTGAAAGTCCACGGCTCAACCGTGGAAGTGCATTTGTAACTGGCAGACTTGAGTACTGGAGGGGGTAGTGGAATTCCCGGTGTAGCGGTGGAATGCGTAGATATCGGGAAGAATACCAGTGGCGAAGGCGCCCCTCTGGACCGATACTGACGCTGAGACGCGAAAGCGTGGGGAGCAAACAGGATTAGATACCCTGGTAGTCCACGCCGTAAACGATGATCACTCGCTGTTGGCGATACACAGTCAGCGGCTTAGGGAAACCATTAAGTGATCCACCTGGGGAGTACGGTCGCAAGGTTG
>041af29c947ebfe1f2290b8c46005967
TACGGAGGATCCAAGCGTTATCCGGATTTATTAGGTTTAAAGGGTGCGCAGGCGGAAGAATAAGTCAGTGGTGAAATCCTACAGCTCAACTGTAGAACTGCCATTGATACTGTTTTTCTTGAGTATAGATGAGGTAGGCGGAATGTGCAGTGTAGCGGTGAAATGCTTAGATATTGCACAGAACTCCGATTGCGAAGGCAGCTTACTAAACTATTACTGACGCTCATGCACGAAAGCGTGGGGAGCGAACAGGATTAGATACCCTGGTAGTCCACGCCGTAAACGATGATTACTCGTTGTCTGCGATATACAGTAGGCGACTGAGCGAAAGCATTAAGTAATCCACCTGGGGAGTACGTTGGCAACAATG
>0420ad989cc46539c5cf783163b411fd
TACGGAGGGTGCAAGCGTTATTCGGAATCACTGGGCGTAAAGGACGCGTAGGCGGGAAGCCAAGTCTGATGTGAAATCCTACAGCTCAACTGTAGAACTGCATTGGAAACTGGTTACCTAGAGTATGGGAGGGGGAGATGGAATTAGTGGTGTAGGGGTAAAATCCGTAGATATCACTAGGAATACCGAAAGCGAAGGCGATCTCCTGGAACAATACTGACGCTAAGGCGTGAAAGCGTGGGGAGCAAACGGGATTAGATACCCCGGTAGTCCACGCCGTAAACGATGGATACTAGGTGTAGGAGGTATCGACCCCTTCTGTGCCGGAGTTAACGCATTAAGTATCCCGCCTGGGAAGTACGATCGCAAGATTA
>0420eb37756caf5f801c1927af642361
TACGGAGGGTGCAAACGTTGCTCGGATTTACTGGGCGTAAAGCGCGTGTAGGCGGTCTTATCGGTCAGATGTGAAAGCCCAGGGCTCAACCCTGGACGTGCATTTGAAACAGCAGGACTTGAGTATGGTAGAGGAAAGCGGAATTCCCGGTGTAGGGGTGAAATCCGTAGATATCGGGAGGAACGCCGGAGGCGAAGGCGGCCGTCTGGCCCGAAACTGACGCTGAGGTGCGAAAGCGTGGGGAGCAAACAGGATTAGATACCCTGGTAGTCCACGCTGTAAACGATGGGTGCTAGATGTGGGGGGCGTATTGCCCTCTGTGTCGAAGCTAACGCGTTAAGCACCCCGCCTGGGGAGTACGGCCGCAAGGCTG
>0422cbf50ab6d94c05982a318b120413
TACGGGGGGGACAAGCGTTGTCCGGATTTACTAGGCGTAAAGGGCTAGTAGGCGGCTAATTAAGTTATATGTTAAATCCCACGGCTCAACTGTGGTCCTGCATGTAATACTGGTTAGATAGAGTACTGTAGAGGAAGGCAGAATTCCTGGAGTAGCGGTGGAATGCGCAGATATCAGGAGGAACACCGGTGGCGAAGGCGACTTCCTGGACCAATACTGACGCTGAGGCGCGAAGGCGTGGGGAGCAAACAGGATTAGATACCCTGGTAGTCCACGCAGTAAACGATGAACACTAGGTGTAGCGGGTATTGACCCCTGCTGTGCCGCAGTTAACGCATTAAGTGTTCCGCCTGGGGAGTACGACCGCAAGGTTA
>0423b0957d132f957569d99dc014d2b6
AACGTAGGGGGCGAGCGTTGTCCGGATTTACTGGGCGTAAAGGGCGCGTAGGCGGTCCGGTAAGCGGAGGGTGAAAGCCCACGGCTCAACCGTGGAATTGCTCTCCGAACTGCCGGACTAGAGGCCGGGAGAGGGCAGTGGAATTGCCGGTGTAGCGGTGAAATGCGTAAATATCGGCAAGAACGCCCGTGGCGAAGGCGGCTGCCTGGAACGGCCCTGACGCTGAGGCGCGAAAGCTGGGGGAGCGAACCGGATTAGATACCCTGGTAGTCCACGCCGTAAACGATGAGCACTAGGTGTGGGGGAGGTTATCTCTTCCGTGCCGAAGCTAACGCATTAAGTGCTCCGCCTGGGGAGTACGGCCGCAAGGTTA
>042570bcc1fa26908a3e01889454d53e
TTCGAGATGTGCAAGCGTTGTTCGGAATCACTGGGCATAAAGGGTGCGTAGGCGGTTTGGTAAGTCAGATGTGAAAGCCCCCGGCTTAACCGGGGAATTGCATTTGATACTGCCAGGCTTGAGGCCGAAAGAGGCAAGTGGAATTCCAGGTGTAGCGGTGGAATGCGTAGATATCTGGGAGAACGCCAAATGCGAAGGCAGCTTGCTGGGTCGGTTCTGACGCTGAGGTACGAAAGCTAGGGGAGCGAACAGGATTAGATACCCTGGTAGTCCTAGCTGTAAACGATGGGCACTTTGTTTCGGGGGACCTGATTCCTTCGGAGCCGTAGCTAATGCGTTAAGTGCCCCGCCTGGGGAGTATGGTCGCAAGGCTA
>042c569498b4ade1354b4f566e3d560f
GACGGAGGGCGCAAGCGTTGTTCGGAATTACTGGGCGTAAAGCGCACGCAGGCGGTCTATTAAGTCCTTTGTGAAAGCCCGGGGCTCAACCCCGGAATTGCATCGGATACTGGCAGACTGGAGACAGGTAGAGGCTAGCGGAATTCCTGGTGTAGCGGTGGAATGCGTAGATATCATGAAGAACACCGGTGGCGAAGGCGCCTCTCTGGACTGATACTGACGCTCAGGCACGAAAGCATGGGGAGCGAACGGGATTAGATACCCCGGTAGTCCATGCCGTAAACTATGATCACTCGTTGTTGGCAATACACAGTCAGTGACCAAGCGAAAGCGATAAGTGATCCACCTGGGGAGTACGATCGCAAGGTTG
>0430215687c74af3746fb03a7afba829
TACGTATGGTGCAAGCGTTATTCGGATTTATTGGGCGTAAAGGGTTCGTAGGTGGTTTATTAAGTCAGATGTGAAATCCAACGGCTCAACCGTTGAACTGCATTTGAAACTGATGAACTAGAGTATTGGAGAGGTAAGTGGAATTTCAGGTGTAGCGGTGGAATGCGTAGATATCTGAAGGAACACCAAAAGCGAAGGCAGCTTACTGGACAATTACTGACACTGAGGAACGAAGGCGTGGGTAGCGAAAAGGATTAGATACCCTTGTAGTCCACGCAGTAAACGTTGTATACTAGTTGTGGGGGGAATTAGCCCCCTCCGTGACTGAGCTAACGCATTAAGTATACCGCCTGGGGACTACGGCCGCAAGGCTA
>04336a583e5d02ca8e8104112596bd3a
CACCGGCAGCCCAAGTGGTAGCCACTTTTATTGGGTCTAAAGCGTCCGTAGCCGGTCTAGTAAGTCCCTAGTGAAATTCACTGGTAAACTAGTGAACTTGCTGGGGATACTATTAGACTTGGGACTGAGAGAGGGTAGAGGTACTCCTAGGGAAGGGGTAAAATCCTATAATCCTAGGGGGACCACCTGTGGCGAAGGCGTCTACCTAGAGCAGGTCCGACGGTGAGGGACGAAACCTAGGGGAGCGACCGGGATTAGATACCCCGTTAGTCCTAGGCGTAAACGATGCCCGTTTGGTGTTACAAACCTCAAGAGGGTTTGTAGTGCCGGAGCGAAGGTGTTAAACGGGCCACCTGGGGAGTAGAAAATTAAGTGTAAAAGCTTATTTTCTCCCAAACGACCGCAAGGTTG
>04377ba29c91fdf6b552ea6df074f578
TACAGAGGGTGCAAGCGTTAATCGGAATTACTGGGCGTAAAGCGCGCGTAGGCGGTTTGTTAAGTCAGCTGTGAAAGCCCCGGGCTTAACCTGGGAACTGCATTTAAAACTGGGTAACTAGAGTTTAGGAGAGGGAAGTGGAATTCCAGGTGTAGCAGTGAAATGCGTAGATATCTGGAGGAACATCAGTGGCGAAGGCGGCTAACTGGTATAACACTGACGCTGAGGTACGAAAGCGTGGGGAGCAAACGGGATTAGATACCCCGGTAGTCCACGCCCTAAACGATGAGAACTAGCTGTTGGTTGCGTAAATGCAGTCAGTAGCGAAGCTAACGCGTTAAGTTCTCCGCCTGGGGAGTACGACCGCAAGGTTG
>0437e193009f504d7e042d732e9e37a0
AACGTAGGAGGCAAGCGTTATCCGGAATTACTGGGCGTAAAGCGCGCGTAGGCGGTTTAGTCAGTCGGATGTGAAAGCCCAGGGCTCAACCCTGGAATTGCATTCGATACTGCTTGACTAGAGTATGGTAGAGGGAAGTGGAATTTCCGGTGTAGCGGTGAAATGCGTAGATATCGGAAGGAACACCAGTGGCGAAGGCGACTTCCTGGGCCAATACTGACGCTGAGGTGCGAAAGCGTGGGGAGCAAACAGGATTAGATACCCTGGTAGTCCACGCCGTAAACGATGAGAACTAGATGTTGGGAGGGTTACCTCTCAGTGTCGCAGCTAACGCATTAAGTTCTCCGCCTGGGGAGTACGCCGGCAACGGTA
>0442f9e570fbc989e4eb10efde3907ae
TACGGAGGGTGCAAGCGTTATCCGGATTTATTAGGTTTAAAGGGTGTGTAGGCGGGAGTCTAAGTCAGTGGTGAAATCTCACAGCTTAACTGTGAAACTGCCATTGAAACTGGATTTCTTGAGTATAGTTGAAGTAGGCGGAATGTGTAATGTAGCGGTGAAATGCTTAGATATTACCCAGAACACCGATTGCGAAGGCAGCTTACTAAGCTATTACTGACGCTGATGCACGAAAGCGTGGGGAGCGAACAGGATTAGATACCCTGGTAGTCCACGCCGTAAACGATGATTACTCGTTGTTGGCGATACATTGTCAGCGACTGAGCGAAAGCATTAAGTAATCCACCTGGGGAGTACGTTCGCAAGAATG
>0444ba1179a426873b7358dff4bb4a62
TACGGAGGGTTCAAGCGTTATCCGGATTTATTGGGTTTAAAGGGTCCGTAGGCGGACTAATAAGTCAGTGGTGAAATCCTATAGCTCAACTATAGAACTGCCATTGAAACTGTTAGTCTTGAATTATTTGGAAGTTGGCGGAATGAGTAGTGTAGCGGTGAAATGCATAGATATTACTCAGAACACCGATTGCGAAGGCAGCTGACTACGAATATATTGACGCTGATGGACGAAAGCGTAGGTAGCGAACAGGATTAGATACCCTGGTAGTCTACGCCGTAAACGATGGATACTAGTTGTCGGGGAAATTGAGACTCGGTGGCTAAGCGAAAGTGATAAGTATCCCACCTGGGGAGTACGATCGCAAGATTG
>0449a5f45e2961544057c3436a78ea6a
TACGTAGGAGACAAGCGTTGCTCGGAATTACTAGGCCTAAAGAGCGTGTAGGTTGTTGTATAAGTCAAATGTGAAAGCTCATAACTCAATTGTGAGACTGCATTTGAAACTATATGACTTGAGTGGAGGAGAGGGAAGTGGAATTTCCAAAGTAGCGGTGAAATGCTTAGATATTGGAAAGAACACCAGCGGCGAAGGCGACTTCCTGGCCTCAAACTGACACTGAGACGCGAAAGCTAGGGGAGCAAACAGGATTAGATACCCTGGTAGTCCACGCCGTAAACGATGATCACTCGCTGTTGGCGATACACAGTCAGCGGCTTAGGGAAACCATTAAGTGATCCACCTGGGGAGTACGGTCGCAAGATTG
>044be315fae508b134667b249650a798
TACGGGGGGAGCGAACGTTGTTCGGATTTACTGGGCGTAAAGGGCGTGTAGGCGGTTTGGCAAGTCAGAGGTGAAATGTCCCGGCTCAACCGGGGAGCTGCCCTTGAAACTGCCAGACTTGAGGCCGTGAGAGGAGACTGGAATTCCTAGTGTAGCGGTGAAATGCATAGATATTAGGAAGAACACCAGTGGCGAAGGCGAGTCTCTGGCACGGTTCTGACGCTGATGCGCGAAAGCTAGGGGAGCGAACGGGATTAGATACCCCGGTAGTCCTAGCCGTAAACGATGGGTACTAGGTGTTGGCCGATCGACCCGGTCAGTGCCGCAGCTAACGCATTAAGTACCCCGCCTGGGGAGTACGATCGCAAGATTG
>044d45da40f7e5e006a0629a10a58b22
TACGGAGGGTGCAAGCGTTGCTCGGAATTACTGGGCGTAAAGCGCACGCAGGCGGCTTGTTAAGTCGGGTGTGAAAGCCCTGGGCTCAACCCAGGAACTGCATTCGAAACTGGCAAGCTTGAGTTCGAGAGAGGGTGGTGGAATTCCTGGTGTAGAGGTGAAATTCGTTGATATCAGGAGGAACACCGGCGGCGAAGGCGGCCACCTGGCTCGATACTGACGCTCATGTGCGAAAGCGTGGGGAGCAAACAGGATTAGATACCCTGGTAGTCCACGCCCTAAACGTTGTGTACTAGATGTCGGAAGTTTCAATGCTTTCGGTGTCGCAGCTAACGTATTAAGTACACCGCCTGGGGAGTATGCTCGCAAGAGTG
>044f8bc4cda08f6accc8a7a71f42c566
TACGGAGGATGCAAGCGTTATCCGGATTTATTAGGTTTAAAGGGTGCGCAGGCGGAAATGTAAGTCAGTGGTGAAATCCTACAGCTTAACTGTAGAACTGCCATTGAAACTGCTTTTCTTGAGTATAGTTGAGGTAGGCGGAATGTGTAGTGTAGCGGTGAAATGCATAGATATTACACAGAACACCAATTGCGAAGGCAGCTTACTAAACTATTACTGACGCTCATGCACGAAAGCGTGGGGAGCGAACAGGATTAGATACCCTGGTAGTCCACGCCGTAAACGATGAACACTCGTTGTCTGCGATACACTGTAGGCGACTGAGCGAAAGCATTAAGTGTTCCACCTGGGGAGTACGTTCGCAAGAATG
>0456e5db03d0a9e03f49450e63cd2cec
TACGTAGGTGGCAAGCGTTGTCCGGATTTACTGGGTGTAAAGGGCGTGTAGGCGGGCCTGTTAGTCAGAAGTGAAATCCCCGGGCTTAACCCGGGAACTGCTTCTGAAACTGCAGGTCTTGAGTACTGGAGAGGAAAGTGGAATTCCTAGTGTAGCGGTGAAATGCGTAGATATTAGGAGGAACACCAGTGGCGAAGGCGACTTTCTGGACAGAAACTGACGCTGAGACGCGAAAGCGTGGGGAGCAAACAGGATTAGATACCCTGGTAGTCCACGCCGTAAACGATGGATACTAGGTGTAGGGGGTGTTGACTCCCCCTGTGCCGCAGCTAACGCAATAAGTATCCCACCTGGGGAGTACGACCGCAAGGTTG
>045e42cf3cbae2059dde7ee9772ca468
GACGGAGGGAGCAAGCGTTGTCCGGAATCATTGGGCGTAAAGGGCGCGCAAGTGGTATGATAAGTTCTGTGTGAAAGCGCTGGGCTCAACCCAGCAATTGCGCAGAAAACTGTCATGCTAGAGTTCGGGAGAGGTGAGTGGAATTCCTGGTGTAGCGGTGAAATGCGTAGATATCAGGAGGAACACCTGTGGCGAAGGCGACTCACTGGCCCGATACTGACACCCATGCGCGAAAGCCAGGGGAGCGAACGGGATTAGATACCCCGGTAGTCCTGGCCGTAAACGATAGGAACTAGGTGTGGGAGGTATCGACCCCTTCCTTGCCGAAGCTAACGCATTAAGTTCCTCGCCTGGAGAGTACGATCGCAAGGTTG
>046066634b14c4eec482fe36389d64fb
GACGTGATCCCCGAGCGTTATCCGGATTTACTGGGCGTAAAGGGTCCGTAGGCGGTCTATTAAGTCCGGCGTTAAAGACCTCGGGCTCAACCTGAGGAATGCGTCGGAAACTGATAGACTAGAGGGCGTTAGAGGGAGGCGGAACGCACGGTGTAGGGGTGAAATCCGTTGATATCGTGCGGAACACCGAAAGCGAAGGCAGCCTCCTGGGGCGACCCTGACGCTGAGGGACGAAAGCGTGGGGAGCGAAAAGGATTAGATACCCTTGTAGTCCACGCCCTAAACGATGGACACTGGCTATCTGTAGTGTCGACCCTACAGGTGGCGAAGCTAACGCGTTAAGTGTCCCGCCTGGGAAGTACGGTCGCAAGGCTA
>04608f03f1763731619e8ef235c59c37
TACGGGGGGTGCAAGCGTTATTCGGAATTATTGGGCGTAAAGAGCACGTAGGCGGCTTCTTAAGTCAGATGTGAAAGCCCGGGGCTTAACCCCGGAAGTGCATTTGAAACTACAGGACTAGAGTACAGGAGGGGAGAGGGGAATTCAGGGTGTAGCGGTGAAATGCGTAGATATCCTGAAGAACACCGGTGGCGAAGGCGCCTCTCTGGACTGATACTGACGCTCATGGACGAAAGCTAGGGGAGCGAAGAGGATTAGATACCCTCGTAGTCCTAGCCGTAAACGGTGTGCACTTGATGTTGGAGGTTTACCCCCTTCAGTGTCGGAGCTAACGCGTTAAGTGCACCGCCTGGGAAGTACGGCCGCAAGGTTA
>046244b43719e159644d49df96e3472d
CACGGGGGGGGCGAGCGTTATTCGGAATTACTGGGCGTAAAGGGCGCGTAGGCGGTCCGTTAAGTGTGAAGTGAAATCCCTGGGCTCAACCCGGGACGTGCTTTGCATACTGGTGGACTTGAGTCCAAGAGGGGGTGGTGGAATTCCTGGTGTAGGGGTGAAATCCGTAGATATCAGGAGGAACACCGTTGGCGAAGGCGGCCACCTGGATTGGTACTGACGCTGAGGCGCGAAAGCGTGGGGAGCAAACAGGATTAGATACCCTGGTAGTCCACGCCGTAAACGATGTTCACTTGGTGTTGGTGTGATTAACCACATCAATGCCGGAGCTAACGCATTAAGTGAACCGCCTGGGGAGTACGGTCGCAAGGCTG
>0462ae3e1aceef5f07e273ea0c040b1b
TACCAGCCCCGCGAGTGGTCGGGACGATTATTGGGCCTAAAGCGCCCGTAGCCGGCCCGGTAAGTCCTCCCTTAAAGCCCCGGGCACAACCCGGGGACGGGGAGGATACTGCCGGGCTAGGGGGCGGGAGAGGCCGAGGGTACTCCCGGGGTAGGGGCGAAATCCGTTAATCCCGGGAGGACCACCAGTGGCGAAGGCGCTCGGCTGGAACGCGCCCGACGGTGAGGGGCGAAAGCCGGGGGAGCGAACCGGATTAGATACCCGGGTAGTCCCGGCTGTAAACGATGCGGGCTAGGTGTTGGGCGGGTCCTAGAGCCCGCCCAGTGCCGCAGGGAAGCCGTTAAGCCCGCCGCCTGGGGAGTACGGCCGCAAGGCTG
>04639743420bb1832a4c1ec8af04e637
TACGGAGGGGGTTAGCGTTGTTCGGAATTACTGGGCGTAAAGCGCACGTAGGCGGATTGATCAGTTAGAGGTGAAATCCCAGGGCTCAACCCTGGAACTGCCTTTAATACTGTCAGTCTAGAGATCGAGAGAGGTGAGTGGAATTCCTAGTGTAGAGGTGAAATTCGTAGATATTAGGAGGAACACCAGTGGCGAAGGCGGCTCACTGGCTCGATACTGACGCTGAGGTGCGAAAGCGTGGGGAGCAAACAGGATTAGATACCCTGGTAGTCCACGCCCTAAACGATGCTAACTCGATGTTTGGTTTAATTACTGAGCATCCAAGGGAAACCGTTAAGTTAGCCACCTGGGAAGTACGTTCGCAAGAATG
>0464e43a3dd8456f908b50d30a77610c
TACCAGCTCCCCGAGTGGTCGGGACGATTATTGGGCCTAAAGCATCCGTAGCCGGCTCGGTAAGTCCCTCGTTAAATCCAACGGCTCAACCGTTGGGCTGCGGGGGATACTGCCGGGCTAGGGGGCGGGAGAGGCCGGCGGTATTCCGTGGGTAGGGGTAAAATCCTCTGATCCACGGAGGACCACCAGTGGCGAAGGCGGCCGGCCAGAACGCGCCCGACGGTGAGGGATGAAAGCTGGGGGAGCGAACCGGATTAGATACCCGGGTAGTCCCAGCTGTAAACGATGCGGGCCAGGTGTTGGCATTACTGCGAGTGATGTCAGTGCCAAAGGGAAGCCGTTAAGCCCGCCATCTGGGGAGTACGGTCGCAAGGCTG
>04688af333fb6fc152def8618b95f201
GACGGAGGAGGCAAGCGTTGTTCGGAATTACTGGGCTTAAAGCGCGTGCAGGCGGACTGTTAAGTACCTTGTGAAAGCCCACGGCTCAACCGTGGAATTGCTCGGTATACTGGCAGTCTTGAGACAGGTAGAGGCGAGTGGAACTCTTGGTGGAGCGGTGAAATGCGTAGATATCAAGGGGAACGTCGGTGGCGAAAGCGACTCGCTGGGCCTGTTCTGACGCTCAGACGCGAAAGCGTAGGTAGCGAACGGGATTAGATACCCCGGTAGTCCTGGCCGTAAACGATGGGCACTAGGTGTGGGAGGCTCTTGCCTTCCGTGCCGAAGGGAAACCATTAAGTGCCCCGCCTGGGGAGTATGCCCGCAAGGGTG
>046b95afd0afb88fcacc0eeba1e2ca72
CACGTAAGTTGCAAGCGTTGTTCGGATTTATTGGGCGTAAAGGGCGCGTAGGCGGCTTATCAAGCTTGGTGTGAAAGACTTCAGCTCAACTGAAGGGACGCGCTGAGAACTGTTAGGCTAGAGTTTAAGAGGGGAAGTTAGAATTCCTGGTGTAGGGGTGAAATCTGTAGATATCAGGAAGAATACCGGTGGCGAAGGCGAACTTCTGGCAATAAACTGACGCTGAGGCGCGAAAGCGTGGGGAGCAAACAGGATTAGATACCCCGGTAGTCCACGCCCTAAACGATGAACACTAGTCGTCGGGAAGCTTGTCTTCTCGGTGATGCACTTAACAGATTAAGTGTTCCGCCTGGGGAGTACGGTCGCAAGATTA
>046f8822e6a25679da18231656e3215b
CACCGGCGGCCCGAGTGGTAGCCGCTATTATTGGGTCTAAAGGGTCCGTAGCCGGTTCGATAAGTCCTCTGGGAAATCTGGTTGCTTAACAATCAGACTGCCAAGGGATACTGTCGAACTTGAGACCGGGAGAGGTAAGAGGTACTTCAGGGGTAGGAGTGAAATCTTGTAATCCCTGGGGGACCATCTGTGGCGAAGGCGTCTTACCAGAACGGGTCTGACGGTGAGGGACGAAAGCTGGGGGCGCAAACCGGATTAGATACCCTGGTAGTCCACGCCGTAAACGATGGTCACTAGTTGTTGGGGCGCAAGCTTCAGTGATTAAGAGAAATTGATAAGTGACCCACCTGGGGAGTACGATCGCAAGATTG
>04701955e4e613b27689086497f28ea4
GACGAAGGTGGCGAGCGTTGTTCGGAATCACTGGGCTTAAAGAGCGCGTAGGCGGCTTGCTAAGCGCTGGGTGAAATCCCTCGGCTTAACCGAGGAATTGCTCGGCGAACTGCTGGACTCGGAGGCGGGAGAGGCCGAGGGTACTCTCAGGGTAGGGGTGAAATCCGATAATCCTGAGGGGACCACCAGTGGCGAAGGCGCTCGGCTGGAACGCGCTCGACGGTGAGGGACGAAAGCCAGGGGAGCGAACCGGATTAGATACCCGGGTAGTCCTAGCAGTAAACGATGCGGGCTAGGTGTTGGCATCACTGCGAGTGGTGCCAGTGCCGAAGGGAAGCCGTTAAGCCCGCCATCTGGGGAGTACGGTCGCAAGGCTG
>047808f210a2d45c5b99e6470d1d21b4
GACGTAGGGTGCGAGCGTTGTTCGGAATTACTGGGCGTAAAGAGCTCGTAGGCGGTCTTAAAAGTCAGGTGTGAAATTAACAGGCTCAACCTGTTAAGGTCATCTGAAACTTTAAGACTTGAGGATAGAAGAGGAAAGTGGAATTCCCGGTGTAGCGGTGAAATGCGTAGATATCGGGAGGAACACCAGTGGCGAAGGCGGCTTTCTGGCCTGCACCTGACGCTGAGAGGCGAAAGCTAGGGGAGCGAACGGGCTTAGATACCCCGGTAGTCCTAGCTGTAAACGGTGGATACTGGGTATTGGGGGCTAACAGGCTTTCAGTGCCGAAGCAAACGCGTTAAGTATCCCGCCTGGGGACTACGGCCGCAAGGTTA
>047980d1f8817a110ebd0075ce93dda7
TACGTAGGATGCAAGCGTTGCTCGGAATTACTGGGCGTAAAGAGCGCGTAGGTGGCTTGATAAGTCAGTGGTGAAAGCCCTCGGCTCAACCGGGGAATGGCCATTGAAACTGTCAGGCTTGAGTATGGGAGAGGAGAGCGGAATTCCAGGTGTAGCGGTGAAATGCGTAGATATCTGGAAGAACACCAGTAGCGAAGGCGGCTCTCTGGCCTGATACTGACGCTCAAGCGCGAAGGCTTGGGGAGCAAACAGGATTAGATACCCTGGTAGTCCAAGCGGTAAACGATGGGTACTAGGTGTCGGGGGTATCGACTCCCTCGGTGCCGAAGCTAACGCATTAAGTACCCCGCCTGGGGAGTACGGTCGCAAGGCTG
>047d63b94f077b5db60302597ea6941b
TACGGGGGGAGCAAGCGTTGTCCGGAATTACTAGGCGTAAAGGGTAAGTAGGCGGAGATATAAGTCAGATGTAAAATCCACAGGCTCAACCTGTGATCTGCATTTGATACTGTATTTCTAGAGTAAGGTAGAGGAAGACGGAATTCCTGGTGTAGCGGTGGAATGCGCAGATATCAGGAAGAACACCAATTGCGAAGGCAGTCTTCTGGGCCATTACTGACGCTCAATTACGAAGGTGTGGGTATCGAACAGGATTAGATACCCTGGTAGTCCGCGCCGTAAACGATGATTACTCGTTGTGTGCGATATACCGTACGTGACTGAGCGAAAGCATTAAGTAATCCACCTGGGGAGTACGTTCGCAAGAATG
>047e657aedcf2f4803b4ba5e01febd52
TCCCGGCGCCCCAAGTGGTGATCGTTTTTATTGGGTCTAAAGCGTCCGTAGCTGGTCTGCTAAGTTCGTAGTTAAATTCGGCAGCTTAACTGTCGACTTGCTAGGAATACTGGTAGACTTGAGACCGGAATGAGCTAGAGGAATGCCATGGGGAGCGGTAGAATGCAGTAATCCATGGTGGACCATCAGTGGCGAAGGCGTCTAGCTAGAACGGGTCTGACAGTCAGGGACGAAAGCTAGGGGAGCAAACAGGATTAGATACCCTGGTAGTCCTAGCCGTAAACGCTGCGTGCTTGGTGTTGCACATTTTTCGGAAGTGTGCAGTGCCGTAGCGAAGGTATTAAGCACGCCACCTGGGAAGTATGGTCGCAAGGCTG
>047fc46932c1fbadaf83a31e601f8f23
TACGTAGGGGGCAAGCGTTGTCCGGATTTACTGGGTGTAAAGGGAGCGCAGGCGGGTTAGTAAGTCAGTGGTGAAATCCTGCAGCTTAACTGTAGAACTGCCATTGATACTGCTAATCTTGAGTTAGGAAGAGAGAAACGGAATTCCAGGTGTAGTGGTGAAATACGTAGATATCTGGAAGAACACCCGTGGCGAAGGCGGTTTCTTGGTCCTATACTGACGCTGAGGCTCGAAAGCGTGGGGAGCAAACAGGATTAGATACCCTGGTAGTCCACGCCGTAAACGATGAATACTAGGTGTCGGGGCTTTAAGCTTCGGTGCCGCAGCAAACGCATTAAGTATTCCACCTGGGGAGTACGATCGCAAGGTTG
>04821faa732050f2980022c02ce4e79e
CACCAGCGTCACAAGTGGTATCCGTTATTATTGGGTCTAAAGTGTCCGTAGCTGGATTAGTAAGTCCTCTGTGAAAGCGTTAGGCTTAACCTAACGAAATGCAGGGGAGACTGCCAATCTCGAGACCGGGAGGGGTCGGAGGTATTTCTGGGGTAGCGGTAAAATGCGATAATCCCAGGAGGACCACCTGTGGCGAAGGCGTCCGACTAGAACGGGTCTGACAGTAAGGGACGAAGGCTAGGGGAGCGATCCGGATTAGATACCCGTGTAGTCCTAGCAGTAAACACTGCACACTAAACATTAGTACCTCCTCGAGAGGTATTAGTGCTGCAGCGAAGGCGAAGAGTGTGCTACCTGGGAAGTATAGTCGCAAGGCCG
>04879e96a43e106f611d7f5efe15a3ef
GACGAAGGTGGCTAGCGTTGTTCGGTATCACTGGGCTTAAAGCGTGTGTAGGCGGAACCGAAAGCGTCTTGTGAAATCCCTCGGCTCAACCGAGGAATCGCTCGACGAACTACGGTTCTTGAGGCAAGCAGGGGTGCATGGAACTCTTGGTGGAGCGGTGGAATGCGTAGATATCAAGAGGAACGCCGGTGGTGAAGACGGTGCACTGGGCTTGTTGTGGGTTCCAAGAATGCCCTTGCGGCATTTTCGGGGCCCCTCTGACGCTGAGACACGAAAGCGTGGGGAGCGAACGGGATTAGATACCCCGGTAGTCCACGCCCTAAACGATGCCTACTAGGTTGTGGTGGTTCTGACGCCAGCACAGCCGAAGCAAAAGTGTTAAGTAGGCCGCCTGGGGAGTACGGTCGCAAGGCTA
>04887f7949303a1cd5d814b35854e2cd
GACGGAGGGTGCAAGCGTTGTCCGGAATTATTGGGCGTAAAGGGCGTCTAGGCGGATTTGTAAGTCAGATGTTAAAGGCACCGGCTCAACCGGTGTACGGCATTTGATACTGTGATTCTAGAGTAAGGTGGGGGAAGATGGAATTCCTGGTGTAGCGGTGGAATGCGCAGATATCAGGAAGAACACCAGTTGCGAAGGCGGCTCTCTGGCTCGATACTGACGCTCATGCACGAAGGCTAGGGGAGCAAACAGGATTAGATACCCTGGTAGTCCTAGCGGTAAACGATGGGCACTAGGTGTAGCGGGTATTGACCCCTGCTGTGCCGAAGTTAACGCATTAAGTTCTCCGCCTGGGGAGTACGGCCGCAAGGTTA
>048c9f0fb4688a516ef97b90ed0521b5
TACGAACCGTCCAAACGTTATTCGGAATCATTGGGCTTAAAGGGTGCGTAGGCGGCGCGGTAAGTGAGATGTGAAATCCCTCGGCTCAACCGAGGAACTGCGTTTCATACTGCCGTGCTTGAGGGAGACAGGGGTAAGCGGAACTGATGGTGGAGCGGTGAAATGCGTTGATATCATCAGGAACACCGGTGGCGAAGGCGGCTTACTGGGTCTCTTCTGACGCTGAGGCCCGAAAGCCAGGGGAGCAAACCGGATTAGATACCCGGGTAGTCCTGGCTGTAAACGATGCCCACTAGGTGTGGGGGGATTATCCCTCCGTGCTGAAGCCAACGCGTTAAGTGGGCCGCCTGGGGAGTACGCCCGCAAGGGTG
>048dcdafecfeb040c7effb6f65536c26
TACGGAGGATGCAGGCGTTATCCGGATTTATTAGGTTTAAAGGGTGCGTAGGCGGGATTATAAGTCAGTGGTGAAATCTTACGGCTCAACCGTAAAACTGCCATTGATACTGTAGTTCTTGAGTTTAGTCGAGGTAGGCGGAATGTGTAATGTAGCGGTGAAATGCATAGATATTACACAGAACACCGATTGCGAAGGCAGCTTACTAGACTATAACTGACGCTGATGCACGAAAGCGTGGGTAGCGAACAGGATTAGATACCCTGGTAGTCCACGCCGTAAACGATGATCACTCGTTGTGTGCGATATATTGTACGTGACTGAGCGAAAGCATTAAGTGATCCACCTGGGGAGTACGTTCGCAAGAATG
>048e33012c2ba74d86e839f27b906dc8
CACCGGCAGCTCGAGTGGTGGCCACTATTATTGGGCCTAAAGCGTTCGTAGCCGGGCAGGTAAGTGCTCTGGTAAATCCCATAACTTAATTATGGGGCTTCAGAACATACTGCTTGCCTTGAGACCGGGAGAGGCTGGAGGTACTTTCGGGGTAGGGGTAAAATCCTATAATCCCGAAGGGACCACCGGTGGCGAAGGCGTCCAGCCAGAACGGGTCTGACGGTGAGGGACGAAACCCAGGGGAGCGAGTCGGATTAGATACCCGGGTAGTCCTGGGCGTAAATGATGTGGGCTAGGTGCAAAGCTACCTAAGCGGTAGCTTGGTGCCGATGGGAAGCCGTTAAGCCCACCGCCTGGGGAGTACGGTCGCAAGGCTG
>048e501e1efca5208545492534932699
TACGGAGGGTGCAAGCGTTGTTCGGAATTATTGGGCGTAAAGAGCATGTAGGCGGACTATTAAGTCTGGTGTGAAAGCCCGGGGCTCAACCCCGGAAGTGCATTAGATACTGGTAGTCTTGAGTATGGGAGAGGAAAGTGGAATTCCGAGTGTAGGAGTGAAATCCGTAGATATTCGGAGGAACACCAGTGGCGAAGGCGGCTTTCTGGACCAATACTGACGCTGAGATGCGAAAGCGTGGGGAGCGAACAGGATTAGATACCCTGGTAGTCCACGCCGTAAACGATGGGCACTAGATGTTGCGGGTAACCACTCCTGCAGTGTCGCAGCTAACGCATTAAGTGCCCCGCCTGGGGAGTACGGCCGCAAGGCTA
>0496dcdc9b72179fada23fc5cf6b9f97
TACCAGCAGTTCAAGTTGCATCCCTTTTTATTGGGTCTAAAACATCCGTAGCTTGCCGTATAAGTCTCTTGTGAAATCTCACGTCTCAAGCGTGAGGCTTGCAGGGGATACTGTACGGCTAGAGATCGGTAGACGTAAGCAGTACGCCGGAGGTAGTGGTAAAATACGTTAATCTTCGGTGGACTAACAATCAGCGAAGGCAGCTTACGAGGACGAATCTGACAGTGAGGGATGAAGGCCAGGGGCGCAAAACGGATTAGATACCCGTGTAGTCCTAGCAGTAAACACTGCACACTAAACATCAGTATCTCCTCGAGAGGTATTGGTGCTGAAGGGAAGCCGAAGAGTGTGCTACCTGGGAAGTATAGTCGCAAGGCTG
>049ee48bda7ad32335c2e8f63792bea8
TACGGAGGGTCCGAGCGTTATCCGGAATCATTGGGTTTAAAGGGTGCGTAGGCGGAAGATTAAGTCAGTGGTGAAATCCTGCAGCTCAACTGCAGAACTGTCATTGATACTGATCTTCTTGAATACAGTTGAGGTAGGCGGAATGTGTAATGTAGCGGTGAAATGCATAGATATTACACAGAACACCGATTGCGAAGGCAGTCTACTAATTATACACTGACGCTGAGGGACGAAAGCGTGGGTAGCGAACAGGATTAGATACCCTGGTAGTCCACGCCGTAAACGATGGATACTAGCTGTTAGTCACATTATGTGTGATTAGTGGCCAAGCAAAAGTGATAAGTATCCCACCTGGGGAGTACGTTCGCAAGAATG
>049f6f7d6d15c416c77b30b601f6f8a9
TACTTAGGGTGCGAGCGTTAATCGGAATTACTGGGCGTAAAGCGAGTGTAGGCGGCTACCTAAGTCGGATGTGAAAGCCCTGGGCTCAACCTGGGAATTGCATTCGAAACTGAGTAGCTAGAGTTTGGTAGAGGTGAGTGGAATTCCGGGTGTAGCGGTGAAATGCGTAGATATCCGGAGGAACATCAGTGGCGAAGGCGGCTCACTGGACCAAAACTGACGCTGAGGCTCGAAAGCGTGGGGAGCAAACAGGATTAGATACCCTGGTAGTCCACGCCCTAAACGATGTCAACTAGTCGTTGGGCTCATTAAGGAGCTTAGTGACGCAGCTAACGCGTTAAGTTGACCGCCTGGGGAGTACGGCCGCAAGGTTG
>04a4a178f8907eee89208eb89db1301d
TACGGAGGGTGCAAGCGTTATCCGGAATCATTGGGTTTAAAGGGTCCGTAGGCGGGCCGATAAGTCAGGGGTGAAATCCCACAGCTTAACTGTGGAACTGCCTTTGATACTGTTGGTCTTGAGTTACAGTGAAGTGGTTAGAATGTGTAGTGTAGCGGTGAAATGCATAGATATTACACGGAATACCGATTGCGAAGGCAGATCACTAACTGTACACTGACGCTAATGGACGAAAGCGTGGGGAGCGAACAGGATTAGATACCCTGGTAGTCCACGCCGTAAACGATGGATACTAGTTGTTGGTTGTATTTCGGTACGATCAGTGACCAAGCGAAAGTGATAAGTATCCCACCTGGGGAGTACGGTCGCAAGATTG
>04a8e3e5cd5c0d59970f0254b720c9de
TACGGAGGGTGCAAGCGTTGTTCGGAATTACTGGGCGTAAAGGGCGTGCAGGCGGTTTGGTAAGTCAGATGTGAAAGCCCTGGGCTTAACCTGGGAAGTGCGTTTGAAACTGTCAGACTAGAGTATGGGAGAGGAGAGTGGAATTTCCAATGTAGAGGTGAAATTCGTAGATATTGGGAGGAACACCCGTGGCGAAGGCGGCTCTCTGGACCAATACTGACGCTGAGACGCGAAAGCGTGGGTAGCAAACAGGATTAGATACCCGGGTAGTCCTGGGCGTAAATGATGTGGGCTAGGTGCAAAGCTACCTAAGTGGTAGCTTGGTGCCGATGGGAAGCCGTTAAGCCCACCGCCTGGGGAGTACGATCGCAAGGCTG
>04aad77d80b955b5b43a1c5c0611cc3a
AACGTAGGGCGCGAGCGTTGCTCGGAATCACTGGGCGTAAAGGGTCCGTAGGCGGGGCTACAAGTCGGGTGTGAAATTCCGGGGCTCAACCCCGGAACTGCGCTCGATACTGTAGCCCTAGAGTCCGGAAGAGGGGGGCGGAATTCCCGGTGTAGCGGTGGAATGCGTAGATATCGGGAGGAACGCCGATGGCGAAGGCAGCCCCCTGGTCCGGTACTGACGCTCAGTGGACGAAAGCGTGGGGAGCGAACGGGATTAGATACCCCGGTAGTCCACGCCGTAAACGATGATTACTCGGTGCTAGCAATATACTGTTAGTGCCCAAGCGAAAGTGATAAGTAATCCACCTGGGGAGTACGGTCGCAAGGCTA
>04ac21ae0e136e4b96cf2d114a63b96e
TACCGGCAGCCCGAGTGGTGGCCGCGTTTATTGGGCCTAAAGGGTCCGTAGCCGGTCGGGTAAGTTCCTCGGGAAACCTCGCCGCTCAACGGTGAGGCTTCCGGGGAATACTGCCTGACTTGGGACCGGGAGGGGCTGGAGGTACTCCCGGGGTAGGGGTGAAATCCGTTGATCCCGGGAGGACCACCCGTAGCGAAGGCGTCCGGCTGGAACGGGTCCGACGGTGAGGGACGAAGGCCAGGGGCGCGAACCGGATTAGATACCCGGGTAGTCCTGGCTGTAAACGATGCGGGCTTTGCGTCGGCACTGCCACGAGTGGTGCCGGTGTTGAAGGGAAGCCGTTAAGCCCGCCGCCTGGGGAGTACGGGCGCAAGCCTG
>04b1aad3382501431818859a2df9dca1
TACGGAGGGTGCAAGCGTTAATCGGAATTACTGGGCGTAAAGCGTTCGTAGGCGGTTTGTTAAGTTAGATGTGAAAGCCCCGGGCTTAACCTGGGAACTGCATTTAAAACTGGCAAACTAGAGTTTAGGAGAGGGAAGTGGAATTTCAGGTGTAGCAGTGAAATGCGTAGAGATCTGAAGGAACACCAGTGGCGAAGGCGACTTCCTGGACTAAAACTGACGCTGAGGAACGAAAGCGTGGGTAGCAAACGGGATTAGATACCCCGGTAGTCCACGCCGTAAACGATGTCAACTAGCCGTTGGGCCTATTTATAGGTTTAGTGGCGGAGCTAACGTATTAAGTTGACCGCCTGGGGAGTACGGCCGCAAGGTTA
>04b50688abc36803e2ebbccd44ffe82d
TACGGAGGGTGCAAGCGTTAATCGGATTTACTGGGCGTAAAGCGTGCGTAGGCGGTTTGATAAGTCAGATGTGAAAGCCCCGGGCTCAACCTGGGAACTGCATTTGATACTGTCAAACTAGAGTTTGGTAGAGGGTAGTGGAATTCCGGGTGTAGCGGTGAAATGCGTAGATATCCGGAGGAACACCAGTGGCGAAGGCGGCTACCTGGACCAAAACTGACGCTGAGGCACGAAAGCGTGGGGAGCAAACAGGATTAGATACCCTGGTAGTCCACGCCGTAAACGATGTCAACTAGCCGTTGGGGGGCTTGACCCTTTAGTGGCGCAGCTAACGCAATAAGTTGACCGCCTGGGGAGTACGGTCGCAAGATTA
>04b8b81d38d945761a79cf5ef7372d65
TACGGGGGGAGCAAGCGTTGTCCGGAATTATTGGGCGTAAAGGGCGTGTAGGCGGTCTGGTAAGTCGAATGTGAAATCTCACGGCTCAACCGTGAAACTGCGTTCGAAACTGCCTGACTTGAGTACGGGAGAGGTGTACGGAATTCCTGGTGTAGCGGTGGAATGCGTAGATATCAGCAGGAACGCCGGTGGGGAAGCCGGTCTCCTGGGCCGTTCCTGACGCTGAGGCCCGAAAGCTAGGGGAGCAAACCGGATTAGATACCCTGGTAGTCCACGCTGTAAACGATGGGCGCTAGATGTGGGTCCTGTAGAAGGGGTCCGTGTCGGAGCTAACGCGTTAAGTTGACCGCCTGGGGAGTACGGCCGCAAGGTTG
>04baa5ebc2f54b03aa538a94333a2af9
TACGGAGGATCCAAGTGTTATCCGGATTTATTGGGTTTAAAGGGTGCGTAGGTGGGATAATAAGTCAGTGGTGAAATCCTACAGCTTAACTGTAGAACTGCCATTGAAACTATTATTCTTGAATACAAATGAAGTGGGCGGAATATGTTATGTAGCGGTGAAATGCTTAAATATAACATAGAACACCAATTGCGAAGGCAGCTCACTAAATTGTTATTGACACTGAGGCACGAAAGCATGGGGAGCAAACAGGATTAGATACCCTGGTAGTCCATGCCGTAAACGATGATTACTGGATGTTGGCGATATACAGTCAGTGTCCAAGCGAAAGTTTTAAGTAATCCACCTGGGGAGTACGATCGCAAGATTG
>04bb0bc1cbd8f58a67ded06cd2149d4f
TACGGGGGGGGCTAGCGTTGTTCGGAATCACTGGGCGTAAAGGGTCCGTAGGCGGCCCCATAAGTCGGAGGTGAAAGCCCTAGGCTTAACCTAGGAATTGCCTTCGAAACTGTAGGGCTAGAGTCCGGTAGAGGGAGACGGAATTCCCGGTGTAGCGGTGAAATGCGTAGATATCGGGAGGAACACCTGTGGCGAAGGCGGTCTCCTGGGCCGGTACTGACGCTGAGGGACGAAAGCGTGGGGAGCAAACAGGATTAGATACCCTGGTAGTCCACGCCCTAAACGATGGGCACTTGGTGTGGCGGTCGTTCAGGCTGCCGTGCCGTAGCTAACGTGATAAGTGCCCCGCCTGGGGAGTACGGTCGCAAGGCTG
>04c099a0593f2c6f9b2af7aa00f82560
TACGGAGGGTGCAAGCGTTGTTCGGAATTACTGGGCGTAAAGGGCGCGTAGGCGGCTGTTTAAGTCAGATGTGAAAGCCCTCGGCTTAACCGAGGAACTGCATTTGAAACTGGACGGCTTGAGTACGGGAGAGGGAAGTGGAATTCCTGGTGTAGAGGTGAAATTCGTAGATATCAGGAGGAACACCGGTGGCGAAGGCGGCTTCCTGGACCGATACTGACGCTGAGGCGCGAAAGCGTGGGGAGCAAACAGGATTAGATACCCTGGTAGTCCACGCCGTAAACGATGATTACTCGTTGCATGCGATACACTGTATGTGACTTAGCGAAAGCATTAAGTAATCCACCTGGGGAGTACGTTGGCAACAATG
>04c5fbcd62f6c72b1b98884f78801fb3
TACGAAGGGGGCTAGCGTTGTTCGGATTTACTGGGCGTAAAGCGCACGTAGGCGGATTGATTAGTTAGGGGTGAAATCCCGAGGCTCAACCTCGGAACTGCCTTTAATACTGTCAATCTCGAGACCGGAAGAGGTGAGTGGAACTCCTAGTGTAGAGGTGGAATTCGTAGATATTAGGAAGAACACCAGTGGCGAAGGCGGCTCACTGGTCCGGTACTGACGCTGAGGTGCGAAAGCGTGGGGAGCGAACAGGATTAGATACCCTGGTAGTCCACGCCGTAAACGATGAGAACTAGATGTTGGTTTCATAAAAGAGATTAGTATCGTAGCTAACGCGTTAAGTTCTCCGCCTGGGGAGTACGGCCGCAAGGTTA
>04c965ff3ac2c1fe4588f63d09d2b7a3
TACGTAGGGTGCAAGCGTTGTTCGGAATCACTGGGCGTAAAGGGTGTGTAGGTGGATGTGTAAGTCAAGCGTGAAAACCCACGGCTTAACCGTGGGCCTGCGCTTGATACTGCATTTCTTGAGTACAGAAGAGGAGAATGGAATTTCAGGTGTAGCGGTGAAATGCGTAGATATCTGAAAGAACACCAGTTGCGAAGGCTATTCTCTATCCTGATACTGACGCTGAAACACGAAAGCTGGGGGAGCGAACAGGATTAGATACCCTGGTAGTCCCAGCCGTAAACGATGAATACTAGGTGTTGGAGGCATCAACCCCTTCAGTGCCGAAGCTAACGCATTAAGTATTCCGCCTGGGGAGTACGATCGCAAGATTG
>04cc97f3d608fc61402d1d5795b8141e
CACGGGGGGGGCTAACGTTGTTCGGAATCACTGGGCGTAAAGGGTCCGTAGGCGGCCCCATCAGTCGGAGGTGAAAGCCCTAGGCTTAACCTAGGAATTGCCTTCGAAACTGTGGGGCTAGAGTCCGGTAGAGGGAGACGGAATTCCCGGTGTAGCGGTGAAATGCGTAGATATCAGGAAGAACACCAGTGGCGAAGGCGGTCCTCTGGTTTGCAACTGACACTGAGACCCGAAAGCGTGGGGAGCGAACAGGATTAGAGACCCTGGTAGTCCACGCTGTAAACGATGCACACTAGGTGTGGGAGGATATCGACCCCTTCTGTGCCGAAGCTAACGCATTAAGTGTGCCGCCTGGGGAGTAAGCCCGCAAGGGTG
>04cd05ee4f12d767fbeec02d043ae688
TACGGAGGGTCCGAGCGTTAATCGGAATTACTGGGCGTAAAGCGCGCGTAGGTGGCTATATAAGTCAGATGTGAAATCCCTGGGCTCAACCTAGGAACTGCATTTGAAACTGTATGGCTAGAGTATGGTAGAGGTGAGTGGAATTTCAGGTGTAGCGGTGAAATGCGTAGAGATCTGAAGGAACATCAGTGGCGAAGGCGACTCACTGGGCCATTACTGACACTGAGGTGCGAAAGCGTGGGTAGCAAACAGGATTAGATACCCTGGTAGTCCACGCCCTAAACGATGTCAACTAGGTGTATGGGGGTTTATCCCTTGTGTATCGAAGCTAACGCGATAAGTTGACCGCCTGGGGAGTACGGCCGCAAGGCTA
>04ce7dffe5de2055d2154a887260981c
TACGGAGGGTGCAAGCGTTAATCGGAATTACTGGGCGTAAAGCGTTCGTAGGCGGTTTGTTAAGTTAGATGTGAAAGCCCCGGGCTCAACCTGGGAACTGCATTTGAAACTGGCAAACTAGAGTATGGGAGGGGGAGATGGAATTAGTGGTGTAGGGGTAAAATCCGTAGATATCACTAGGAATACCTAAAGCGAAGGCGATCTCCTGGAACATTACTGACGCTAAGGCGTGAAAGCGTGGGGAGCAAACGGGATTAGATACCCCGGTAGTCCACGCCCTAAACGATGAACACTAGTCGTCGGGATGCTTGTCATCTCGGTGATGCACTTAACAGATTAAGTGTTCCGCCTGGGGAGTACGGTCGCAAGATTA
>04d060eb3b5c03f322168c76c24794cc
TACCCGCCCCCCGAGTGGTGGGGACTATTACTGGGCTTAAAGCGCCCGTAGCCGGCCGGGTGTGTCCTCCGTTAAATCCACGGGCCTAACCCGTGGGCTGCGGAGGATACTACCCGGCTTGGGGGTGGGAGAGGGCGGCGGTATTCCCGGGGTAGGGGTAAAATCCTCTGATCCCGGGAGGACCACCAGTGGCGAAGGCGGCCGCCCAGAACACGCCCGACGGTGAGGGGCGAAAGCTGGGGGAGCAAACGGGATTAGATACCCCGGTAGTCCCAGCTGTAAACGATGCGGGCTAGGTGTCGGGTGGGCTACGGGCCTACCCGGTGCCAAAGGGAAACCATTAAGCCCGCCGCCTGGGGAGTACGGCCGCAAGGCTG
>04d0f059c5e553c73afeb1feef24ab13
GACGAAGGTGGCAAGCGTTGTTCGGTATTACTGGGCTTAAAGCGTGTGTAGGCGGAAAAGTAAGCGTCTTGTGAAAGCCCCCGGCTTAACCGGGGAATTGCGTGACGAACTGCTTTTCTTGAGGCAAGTAGGGGTGCATGGAACTCTTGGTGGAGCGGTGGAATGCGTAGATATCAAGAGGAACGCCAGTGGAGAAATCGGTGCACTGGGCTTGTTCTGACGCTGAGACACGAAAGCGTGGGGAGCGAACGGGATTAGATACCCCGGTAGTCCACGCCGTAAACGATGCCTACTAGGTTGTGGTGGTTCTGACACCAGCACAGCCGAAGCAAAAGTGCTAAGTAGGCCGCCTGGGGAGTACGGTCGCAAGGCTA
>04d1dd2d4d069fea919c6412300133f2
TACAGAGGTGGCTAGTGTTGTTCGGATTTACTGGGCGTAAAGGGTGCGTAGGTGGTTTCGTATGTCAGATGTGAAAGCCCACTGCCTAACGGTGGAATTGCATTTGAAACTGCGGAACTAGAGTGCAGGAGGGGAGAGCGGAATTCTTGGTGTAGCGGTGAAATGCGTTGATATCAAGAAGAACACCGGTGGCGAAGGCGGCTCTCTGGAATGTTACTGACACTGAGGCACGAAAGCTGGGGGAGCAAACAGGATTAGATACCCTGGTAGTCCCAGCTGTAAACGGTGTGCACTTGGTGTGGAGGGTATTGACCCCCTCCGTGCCGGAGCTAACGCGTTAAGTGCACCGCCTGGGGAGTACGGCCGCAAGGCTA
>04d4aa59d0214baf1c2f227ba271080f
TACAGAGGGTGCAAGCGTTAATCGGAATTACTGGGCGTAAAGCGCGCGTAGGTGGTTAGATAAGTTAGATGTGAAAGCCCCGGGCTCAACCTGGGAGGGTCATCTAAAACTGTCTGACTAGAGTATGGTAGAGGGTAGTGGAATTTCTAGTGTAGCGGTGAAATGCGTAGATATTAGAAGGAACACCAGTGGCGAAGGCGACTGCCTGGACTGATACTGACACTGAGGTGCGAAAGCGTGGGTAGCGAACAGGATTAGATACCCTGGTAGTCCACGCTGTAAACGATGACAACTAGACGTTGGGTTCCTTAGAGGACTTAGTGTCGAAGCTAACGCGTTAAGTTGTCCGCCTGGGGAGTACGGTCGCAAGATTA
>04dca7853c80ef60d48e0150873d9d92
TACGAAGGTCCCGAGCGTTATTCGGAATCACTGGGCGTAAAGAGTACGTAGGCGGTCTGGTAAGTCAGGTGTGAAATCCCGAAGCTCAACTTCGGAACTGCATCCGAAACTGAGTAGCTAGAGTTTGGTAGAGGTGAGTGGAATTCCGGGTGTAGCGGTGAAATGCGTAGATATCCGGAGGAACATCAGTGGCGAAGGCGGCTCACTGGACCAAAACTGACGCTGAGGCTCGAAAGCGTGGGGAGCAAACAGGATTAGATACCCTGGTAGTCCACGCCCTAAACGATGTCAACTAGTCGTTGGGCTCATTAAGGAGCTTAGTGACGCAGCTAACGCGTTAAGTTGACCGCCTGGGGAGTACGGCCGCAAGGTTG
>04e0217d39cc367f6dc28f534f38ae62
TACCTGCAGCTCAAGTGGTGGCCGCTATTATTGGGCCTAAAACGTCCGTAGCCTGTTTAGTAAATGCTTGGGTAAATTGTGTAGCTTAACTATACGAATACCGGGTAGACTGCTAAACTTGGGACCGGGAGAGGCTAGAGGTACTCCTGGGGTAGAGGTGAAATTCTGTAATCCTAGGGGGACCACCAGTGGCGAAGGCGTCTAGCTAGAACGGGTCTGACGGTGAGGGACGAAGCCCTGGGGCGCAAACCGGATTAGATACCCGGGTAGTCCAGGGTGTAAATGATGTGGGCTAGGTGCAAAGCTACCTAAGTGGTAGCTTGGTGCCGATGGGAAGCCGTTAAGCCCACCGCCTGGGGAGTACGGCCGCAAGGCTG
>04e222f5f3ad7625df7727cadb274960
TACATATGTCTCGAGCGTTACCCGGAATCACTGGGTGTAAAGGGTTCGTAGGTGGTTTAGAAAGTTGGATATGAAAGACCGGAGCTCAACTCCGTGTTGGTGTTCAAAACTACTAAACTAGAATCAGGGAGAGGTAAGTGGAATTCTGTGTGTAGGGGTGCAATCCGTAGATACACAGAGGAACACCAAAAGCGAAGGCAACTTACTGGAACTGTATTGACACTGAGGAACGAAAGCGTGGGTAGCGAAAAGGATTAGATACCCTTGTAGTCCACGCCCTAAACGATGATAACTAAGTGTTGCGACTCGCTCGCAGTGCTGTAGCTAACGCGTTAAGTTATCCACCTGAGGAGTACGGTCGCAAGATTA
>04e8078fad6a68181332293f76796135
TACGGAGGGTGCAAGCGTTGTTCGGAATTATTGGGCGTAAAGCGCGTGTAGGCGGTTTGCCAAGTCTGATGTGAAAGCCCCGGGCTCAACCTGGGAAGTGCATTGGAAACTGGTAGACTTGAGTACGGGAGAGGGAAGTGGAATTTCGAGTGTAGGGGTGAAATCCGTAGATATTCGAAGGAACACCAGTGGCGAAGGCGGCTTCCTGGACCGATACTGACGCTGAGACGCGAAAGCGTGGGGAGCAAACAGGATTAGATACCCTGGTAGTCCACGCCGTAAACGATGGGTACTAGGTGTCGCGGGTATTGACCCCTGCGGTGCCGAAGCTAACGCATTAAGTACCCCGCCTGGGGAGTACGGCCGCAAGGCTA
>04ecc2c8181217f5968e22e1b2b9141c
TACGGGGGGGACAAGCGTTGTTCGGATTTACTGGGCGTAAAGGGCGCGTAGGCGGGCCTTCAAGTCGGATGTGAAAACTGGCGGCTCAACTGCCAGCTTGCATTCGATACTGTAGGTCTTGAGTACAGGAGGGGAGAGTAGAATTCCAGGTGTAGCGGTGAAATGCGTAGATATCTGGAAGAATACCGGTAGCGAAGGCGACTCTCTGGACTGATACTGACGCTAAAGCGCGAAGGCTAGGGTAGCAAACAGGATTAGATACCCTGGTAGTCCTAGCGGTAAACGATGGGCACTAGGTGTCGGGGGTATCGACCCCCCCGGTGCCGCAGCTAACGCATTAAGTGCCCCGCCTGGGGAGTACGGCCGCAAGGTTG
>04ed1751d8fd5b946956ea981a9528bc
TACTTAGGGTGCAAGCGTTAATCGGAATTACTGGGCGTAAAGCGAGTGTAGGCGGCTACCTAAGTCGGATGTGAAAGCCCTGGGCTTAACCTGGGAATTGCATTCGAAACTGAGTAGCTAGAGTTTGGTAGAGGTAAGTGGAATTCCGGGTGTAGCGGTGAAATGCGTAGATATCCGGAGGAACATCAGTGGCGAAGGCGGCTTACTGGACCAAAACTGACGCTGAGGCTCGAAAGCGTGGGGAGCAAACAGGATTAGATACCCTGGTAGTCCACGCCCTAAACGATGTCAACTAGGTTGCGGGAGTTCTGACGCTCTCGCGGCCGAAGCAAAAGTGCTAAGTAGACCGCCTGGGGAGTACGGTCGCAAGGCTA
>04ee20b8acadc62e8b9e89cf849d341f
TACCAGCTCTCCGAGTGGTGGGGACGCTTATTGGGCCTAAAGCATCCGTAGCCGGCTAGGTAAGTTCCTTGGGAAATTTGATCGCTTAACGGTTAAGCTTTCAGGGAATACTGCTCGGCTAGAGGCAGGCAGAGGCCAGCGGAACGCACGGTGTAGGGGTGAAATCCGTTGATATCGTGCGGAACGCCGAAAGCGAAGGCAGCTGGCTGGGCCTGACCTGACCCTGGTGCGCACGAAAGCGTGGGGAGCAAAAAGGATTAGATACCCTTGTAGTCCACGCCCTAAACGATGGACGCTAGCTATGGGGAGTGTCGACCCTCTCCGTGGCGAAGCTAACGCGTTAAGCGTCCCGCCTGGGGAGTACGCCCGCAAGGGTG
>04f1e8d85e6da5ee3af4145c57b4f80e
TACGCAGGTGGCGAGCGTTGCCCGGAATCACTGGGCGTAAAGGGTGCGTAGGCGGCCGGACAAGTCGTAGGTCAAAGCCCGGAGCTCAACTCCGGAAAGGCCTACGATACTGTCTGGCTTGAGGGCCGGAGAGGCTGGCGGAATTCCCGGTGTAGGGGTGAAATCCGTAGATATCGGGAGGAACACCGGTGGGGAAGCCGGCCAGCTGGACGGTTCCTGACGCTGAGGCACGAAAGCGTGGGGAGCAAACCGGATTAGATACCCGGGTAGTCCTAGCTGTAAACGATGGATACTAGGTGTGGGAGGTATCGACCCCTTCTGTGCCGCAGCTAACGCATTAAGTATCCCGCCTGGGGAGTACGGCCGCAAGGCTG
>04f2b2dad793bfa0619815fa6b1ad979
TACGGAGGGTGCAAGCGTTGTTCGGATTTACTGGGCGTAAAGAGGGCGCAGGCGGTTTTTCAAGTTGGGTGTAAAATCTCCCCGCTTAACGGGGAGGGATCATCCGATACTGTTGAACTAGAGGGCAGCAGAAGGAGACGGAATTCCCGGTGTAGTGGTGAAATACGTAGATATCGGGAGGAACACCAGTGGCGAAGGCGGCTTTCTGGACTGACACTGACACTGAAATACGAAAGCTAGGGGAGCAAACAGGATTAGATACCCTGGTAGTCCTAGCCGTAAACGATGGGCACTAGGTGTCGGAGCGTAAGCTTCGGTGCCGCAGCTAACGCATTAAGTGCCCCACCTGGGGAGTACGGCCGCAAGGCTG
>04f364d9f10214ac034d3968c41e0a1b
ACGTAGGGTGCAAGCATTATCCGGATTTATTGGGCGTAAAGAGTTCTGTAGGCGGTGACATAAGTTGATAGTTAAATCTTTCGGCCTAACCGAAAGGCTGCTTTCAATACTGTGTTACTAGAGTCAGCTAGGGGACAGTGGAATTCGTGGTGGAGCAGTGAAATGCGTTGATATCACGAGGAACACCAAGGGAGAAGTCAACTGTCTGGGGCTGTACTGACGCTGAGAGACGAAAGCTAGGGGAGAGAAAAGGATTAGATACCCTTGTATTCCTAGCTGTAAACGATGCCTGCTAGATACTTGGTTTTATACTGAGCGTCGAAGCTAACGCGTTAAGCAGGCCGCCTGGGGAGTACGGTCGCAAGGCTA
>04f5c18fd5bd6486b3afa7374a05da41
TACGGAGGGGGTTAGCGTTGTTCGGAATTACTGGGCGTAAAGCGTACGTAGGCGGATTAGTAAGTTAGGGGTGAAATCCCAGGGCTCAACCCTGGAACTGCCTCTAAAACTGCTAGTCTTGAGATCGTGAGAGGTGAGTGGAATTCCGAGTGTAGAGGTGAAATTCGTAGATATTCGGAGGAACATCAGTGGCGAAGGCGGCTCACTGGCACGATACTGACGCTGAGGTACGAAAGTGTGGGGAGCAAACAGGATTAGATACCCTGGTAGTCCACACCGTAAACGATGAATGCCAGACGTCAGGGGGCTTGCCCTTTGGTGTCACACCTAACGGATTAAGCATTCCGCCTGGGGAGTACGGTCGCAAGATTA
>04fa25763c675b4f0a4b29eb3b663f0c
TACGGAGGGGGCTAGCGTTGTTCGGAATTATTGGGCGTAAAGGGCGCGCAGGCGGCCAGGCCAGTCGAAGGTGAAATCCCTCAGCTCAACTGAGGAACTGCCTCCGATACTGCATGGCTTGAGTCCCGGAGAGGGTAGCGGAATTCCTAGTGTAGCGGTGAAATGCGTAGATATTAGGAGGAACACCAGTGGCGAAGGCGGCTACCTGGACGGGTACTGACGCTGAGGCGCGAAAGCGTGGGGAGCAAACAGGATTAGATACCCTGGTAGTCCACGCTGTAAACGATGAGCACTTGGTGTTGCGGGTATCGACCCCTGCAGTGCCGAAGCTAACGCATTAAGTGCTCCGCCTGGGGAGTACGGTCGCAAGGCTG
>04fcd6056da517063440cdd38b6ea3fc
TCCCGGAGCCTCAAGTGGTGACCATATTTATTGGGCCTAAAGCGCCCGTAGCCTGGTTAATAAGTTTTCGGTGAAATTGTTTAGCTTAACTAAACAAATTGCCTTAAATACTGTTAACCTTGGGATAGGGAGAGATCAGGAGTATGCTAAGGGGAGGGGTAAAATCCTTTAATCCTAAGTAGACTATCAATGGCGAAGGCACCTGACTGGAACTAGTCCGACGGTGAGGGACGAAAGTTAGGGTAGCAAACGGGATTAGATACCCCGGTAGTCCTAACCGTAAACGCTGCCCGCTGGGTGTTGCAAATTCCTCGAGTTTTTGCAGTGCCGTAATGAAGATGTTAAGCGGGCCGCCTGGGGAGTACGGTCGCAAGGCTG
>04fd92ab273f63c466cdf691d2487e4e
TACGTAGGGGGCAAGCGTTGTCCGGAATTACTGGGCGTAAAGCGCACGTAGGCGGCCCAGTAAGTCCTCCGTTAAATCCAACGATTCAATCGTTGGGCTGCGGGGGATACTGTCCGGCTAGGGGGCGGGAGAGGCCGACGGTATTCTGGGGGTAGGGGCGAAATCCTTTGATCCCCGGAGGACCACCAGTGGCGAAGGCTGCTGACTAGAACACGTCTGACGGTCAGGGACGAAAGCTGGGGTAGCGAACCGGATTAGATACCCGGGTAGTCCCAGCTGTAAACGATGCAGGCTAGGTGTTGGCGCGGCTACGTGCCGCTCCAGTGCCGCAGGGAAGCCGTTAAGCCTGCCGCCTGGGAAGTACGGCCGCAAGGCTG
>04feacec95967f988b2e37d33e9594f6
TACGGGGGGAGCAAGCGTTATCCGGAATCACTGGGCGTAAAGGGCACGTAGGCGGGCTCTTAAGTCGAATTTTAAATACAACAGCTTAACTGTTGGTCTGGATTCGAAACTGAGAGTCTTGAATACTAGAGAGGAAAGCGGAATTCCTGGTGTAGCGGTGAAATGCGTAGATATCAGGAGGAACACCGGTGGCGAAGGCGGCTTTCTGGCTAGTTATTGACGCTCATGTGCGAAAGCGTGGGGAGCAAACAGGATTAGATACCCTGGTAGTCCACGCCCTAAACGATGAATGTTAGTCGTCGGGTAGCTAGTCTATTCGGTGATGCAGCTAACGCATTAAACATTCCGCCTGGGGAGTACGGTCGCAAGATTA
>050276854751c1e70886653c7b08d48c
GACGTAGGAGGCGAACGTTATCCGGATTTACTGGGCGTAAAGAGAGCGTAGGCGGTTTTTTAAGTCAAGTGTGAAATCTTCTGACTCAATCAGGAGACGCCGCTTGATACTGGATAGCTTGAGGGCAGCAGAAGGAAATGGAATTCCCAGTGTAGCGGTGAAATGCGTTGATATTGGGAAGAACACCAGTGGCGAAGGCGATTTCCTAGGCTGTTCCTGACGCTGAGGCTCGAAAGCGTGGGGAGCGAAGCGGATTAGATACCCGCGTAGTACACGCCCTAAACGGTGGGCACTAGGTGCAGGGGGTGTTGACCCCTCCTGTGCCGCAGCTAACGCATTAAGTGCCCCGCCTGGGGAGTACGTCCGCAAGGTTG
>05041b5afc984d670006dd41cfe722a8
TACCCGCTCCCCGAGTGGTGGGGACTATTACTGGGCTTAAAGCGCCCGTAGCCGGCCGGGTGTGTCCTCCGTTAAATCCACGGGCCTAACCCGTGGGCTGCGGAGGATACTACCCGGCTTGGGGGTGGGAGAGGGCGGCGGTATTCCCGGGGTAGGGGTAAAATCCTCTGATCCCGGGAGGACCACCAGTGGCGAAGGCTGCCGGCTGGAACGCGCCCGACGGTGAGGGACGAAAGCTGGGGGAGCAAAGGGGATTAGATACCCCCGTAGTCCCAGCCGTAAACGATGCGGGCTAGGTGTTGGGTGGGCCTAGAGCCCATCCAGTGCCGCAGGGAAGCCGTTAAGCCCGCCGCCTGGGGAGTACGGCCGCAAGGCTGAAACTCCGGGAGGGGTGGTGAGACGCTGTCTCCTCGTACCATTATCCCTCCTGGAGCAGT
>05047237e6d8d1fa14e3a0d302b2a426
TACATAGGCTTCAAGCGTTATCCGGATTTACTGGGCGTAAAGCGTCCTTAGGCGGTTTTGTTAGTTTGTTGTTAAATCCTCTGGCTCAACCAGAGAGCACCAATGAATACGGCAAGACTAAGAGGGAGAAATAGGTTGGCGGAACGCACGGTGTAGGGGTGAAATCCGTTGATATCGTGTGGAACACCGAAAGCGAAGGCAGCCAACTGGGTCTTTCCTGACGCTCAAAGACGAAAGCGTGGGGAGCAAACAGGATTAGATACCCCGGTAGTCCTAGCTGTAAACGATGGATACTAGGTGTGGGAGGTATCGACCCCTTCTGTGCCGCAGCTAACGCATTAAGTATCCCGCCTGGGGAGTACGGTCGCAAGGCTG
>05087d3aa393bbfeb51a276e042277cb
AACGTAGGGCGCAAGCGTTGCTCGGATTTACTGGGCATAAAGGGTCCGTAGGCGGGATTGTAAGTCGGGTGTGAAATTCTGGGGCTCAACCCCGGAGCTGCGCTCGATACTGCAATCCTGGAGTGCGGAACAGGAGGGTAGAATTCCCGGTGTAGCGGTGGAATGCGTAGATATCGGGAGGAACGCCAATGGCGCAGGCAGCCCTCTAGTCCGCAACTGACGCTCATGGACGAAAGCGTGGGGAGCGAACAGGATTAGATACCCTGGTAGTCCACGCTGTAAACGATGCAGGCTAGGTATCGGGGGCAAAGCCTTCGGTGCCGCAGGTAACCCATTAAGCCTGCCGCCTGGGGATTACGGTCGCAAGGCTG
>050d005ef01d12abdefa6fa85e0f360f
GACGGAGGTGGCGAGCGTTACTCGGATTCACTGGGCTTAAAGCGGGTGTAGGCGGCCAGGCAAGTCCGGTGTGAAAGCCCTCGGCTCAACCGAGGAATTGCATCGGATACTGTCTGGCTTGAGGCAGGTAGGGGCCAGTGGAACGCTGGGTGTAGCGGTGAAATGCGTAGATATCCAGCGGAACGCCGGTGGCGAAGGCGGCTGGCTGGGCCTGTCCTGACGCTGAGACCCGAAAGCGTGGGGAGCGAACCGGATTAGATACCCCCGTAGTCCCGGCTGTAAACGATGCGGGCTAGGTGTTGGCATCACTGCGAGTGGTGCCAGTGCCGAAGGGAAGCCGTTAAGCCCGCCATCTGGGGAGTACGGTCGCAAGGCTG
>050e2902971ea77e24af843a138254af
TACGGAGGGAGCGAGCGTTGTCCGGAATTACTGGGCGTAAAGGGGGTCTAGGTGGATTCTTAAGTCAGATGTGAAATATCCAGGCTCAACTTGGAACATGCATCTGAAACTGAGAATCTTGAGCACAGTAGAGGAGAGTGGAACTCTCAGTGTAGCGGTGGAATGCGTAGATATTGAGAGGAACACCTTTGGCGAAGGCAGCTCTCTGGGCTGTTGCTGACACTCAAGCCCGAAAGCTGGGGTAGCAAACAGGATTAGATACCCTGGTAGTCCCAGCTGTAAACGATGGACACTTGGTGTTGGGTGTAATACTCGGTGCCGTAGTTAACGCGTTAAGTGTCCCGCCTGGGGAGTACGGTCGCAAGGCTG
>050fc3c4384b4e155d615afa6b9ce112
TACGGGGGGTGCAAGCGTTGTTCGGAATTACTGGGCGTAAAGGGCGCGTAGGCGGCCGTTTAAGTCAGATGTGAAAGCCCTCGGCTCAACCGAGGAACTGCATTTGAAACTGGATGGCTTGAGTACGGGAGAGGGAAGTGGAATTCCAGGTGTAGAGGTGAAATTCGTAGATATCTGGAGGAACACCAGTGGCGAAGGCGGCTTCCTGGACCGATACTGACGCTGAGGCGCGAAAGCGTGGGGAGCAAACAGGATTAGATACCCTGGTAGTCCACGCTGTAAACGATGTACACTAGGTGTTGCGGGTATTGACCCCTGCAGTGCCGCAGCTAACGCATTAAGTGTACCGCCTGGGGACTACGGTCGCAAGACTA
>05124f6bb1e888d2cf8076d668401ebd
TACGGAGGGTGCAAGCGTTATCCGGATTTATTGGGTTTAAAGGGTGCGCAGGCGGACCTATAAGTCAGTGGTGAAATCCCGGGGCTCAACCCCGGAACTGCCATTGATACTGTAGGTCTTGAATACGGTTGAAGTAGGCGGAATGTAGCATGTAGCGGTGAAATGCATAGAGATGCTACAGAACACCGATCGCGAAGGCAGCTTACTAAGCCGATATTGACGCTCAGGCACGAAAGCGTGGGGAGCGAACAGGATTAGATACCCTGGTAGTCCACGCCGTAAACTATGATCACTCGTTGTTGGCAATACACAGTCAGTGACCAAGCGAAAGCGATAAGTGATCCACCTGGGGAGTACGATCGCAAGGTTG
>051998dda2978fc902dfdae7c4c95d68
TACGAAGGGTGCGAGCGTTGTTCGGATTTATTGGGCGTAAAGCGCGTGCAGGCGGATTTATAAGTCAGGTGTGAAATCTCGGGGCTCAACCTCGAAACTGCGCCTGAAACTGTTTATCTTGAATATTGGAGAGGGGAATGGAATTTCGCATGTAGGAGTAAAATCCGTAGAGATGCGAAGGAACACCAGAGGCGAAGGCGGTTCCCTGGCCAATTATTGACGCTGAGACGCGAAAGCGTGGGTAGCGATCGGGATTAGAGACCCCGGTAGTCCTAGCCGTAAACGATGGGTACTAAGTGTGGGGGGAGCATTACCCTCCGTGCTGAAGCTAACGCGTTAAGTACCCCGCCTGGGGAGTACGGTCGCAAGACTG
>051dd4596bdd1398ba2d2e6ff610e55c
CACCGGCAGCCCAAGTGGTAGCCACGTTTATTGGGTCTAAAGCGTCCGTAGCCGGCTGCGCAAGTTCCTTGGGAAATTTGGCCGCTTAACGGTCAACCTTTCAGGGAATACTGCGTGGCTTGGGACCGGGAGAGGTCAGAGGTACTCTAAGGGTAGGGGTGAAATCCATTAATCCTTGGGGGACCACCGGTAGCGAAGGCGTCTGACCAGACCGGGTCCGACGGTGAGGGACGAAGGCTAGGGGCGCGAACCGGATTAGATACCCGGGTAGTCCTAGCTGTAAACGATGTGGGCCAGGTGTTGGCATTACTGCGAGTGATGCCAGTGCCGAAGGGAAGCCGTTAAGCCCACCATCTGGGGAGTACGGTCGCAAGGCTG
>051f21052b211d2598df711964984038
TACAGAGGTGGCGAACGTTGTTCGGATTTACTGGGCGTAAAGGGTCCGCAGGCGGTCTTGTGTGTCAGATGTGAAATCCCACGGCTTAACCGTGGAATTGCATTTGAAACTGCAAGACTAGAGTAAGGTGGGGGAAGATGGAATTCCTGGTGTAGCGGTGGAATGCGCAGATATCAGGAAGAACACCAGAGGCGAAGGCGATCTTCTATACCATTACTGACGCTAAATTGCGAAGGTGTGGGTATCAAACAGGATTAGATACCCTGGTAGTCCACGCCGTAAACGATGATCACTCGTTGTTGGCGATACACAGTCAGCGACCAAGCGAAAGCGATAAGTGATCCACCTGGGGAGTACGATCGCAAGGTTG
>051fc047be89c5c639e4760ad36bf11b
CACCAGCGCCACGAGTGGGAACCACGTTTATTTGGCCTAAAGCGTTCGTAGCCGGTTGAGTAAATCTTCTGTGAAATCGTTGTTCTTAATGCAACGGCGTGCAGAAGACACTACTCAACTAGGAACCGGGAGGGGTTAGAAGTATGCCAAGGGGAGCGGTAAAATGCTATAATCCTTGGTGGACTACCTTTGGCGAAGGCGTCTAACTAGAACGGGTTCGACGGTGAGGAACGAAAGCTAGGGGAGCGATCCGGATTAGATACCCGAGTAGTCCTAGCCGTAAACTTTGCGAGCTAGATATTGCATATTTTTCGTGAATGTGCAGTGTCGAAGCGAAGGCGTTAAGCTCGCCGCCTGGGAAGTATAGTCGCAAGACCG
>0522e9f188a2a36a3be2996c3ff7a88d
TACGTAGGGTCCGAGCGTTGTCCGGATTTACTGGGTGTAAAGGGTGCGCAGGCGGGCTTGTGCGTCAAGGGTTAAATCCACCGGCTCAACCGGTGAGGTGCCCTTGTTACGGCAAGTCTTGAATACGAGAGAGGATAGTAGAATTCCTGGTGTAGCGGTGAAATGCGTAGATATCAGGAGGAATACCAGTGGCGAAGGCGGCTATCTGGCTCGTTATTGACGCTCAGGCACGAAAGCGTGGGGAGCAAACAGGATTAGACACCCTGGTAGTCCACGCCCTAAACGATGCATGCTTGTTGTTGGGCCTTTAAGGTTCAGTGACGGAGGTAACCCATTAAGCATGCCACCTGGGGAGTACGATCGCAAGGTTG
>05257291d98450c583d7754f2233a142
TACGTAGGGTGCAAACGTTACTCGGAATCACTGGGCGTAAAGGGTGCGTAGGCGGACCAGTAAGTTAGATGTGAAAGCCCGGGGCTCAACCTCGGAAGTGCATCTAATACTGTTGGTCTTGAGTTCGAGAGAGGAAGGCGGAATTCCCAGTGTAGGAGTGAAATCCGTAGATATTGGGAGGAACACCAGTAGCGAAGGCGGCTTTCTGGATCGATACTGACGCTGAGGCACGAAAGCGTGGGGAGCAAACAGGATTAGATACCCTGGTAGTCCACGCCCTAAACGATGGTTACTCGATGTGGGGGAGTTGCACTCCTCCGTGTCCAAGCTAACGCGTTAAGTAACCCGCCTGGGGAGTACGGCCGCAAGGCTA
>0526bdbab1aa6a7d79bd6e681b012e06
GACGAAGGTGGCAAGCGTTGTTCGGTATTACTGGGCTTAAAGCGTGTGTAGGCGGAAACTTAAGCGTTTTGTGAAATCCCTCGGCTTAACCGAGGAATTGCTGGACGAACTGGGTTTCTTGAGGCAGGTAGGGGTGCACAGAACTCTTGGTGGAGCGGTGGAATGCGTAGATATCAAGAGGAATGCCGGTGGAGAAGTCGGTGCACTGGGCCTGTCCTGACGCTGAGACACGAAAGCGTGGGGAGCGAACAGGATTAGATACCCTGGTAGTCCATGCCCTAAACGATGTCAACTAGTTGTCGGGCCTTTACGGGCTTGGTAACGTAGCTAACGCGTGAAGTTGACCGCCTGGGGAGTACGATCGCAAGATTA
>0527219a4e93bde76ca6e629a7321884
TACGTAGGGGGCGAGCGTTGCGCGGAATTACTGGGCGTAAAGGGTGCGTAGGCGGCCTGGTAAGTCGAAGGTGAAAGACCACGGCTCAACCGTGGGGTTGCTTTCGATACTGCTGGGCTTGAGGCCAGGAGAGGCTGGCGGAATTCCCGGTGTAGCGGTGAAATGCGTAGATATCGGGAGGAACACCAGAGGCGAAGGCGGTCTTCTAGGCCACTCCTGACACTGAGGCACGAAAGCTAGGGGAGCGAACGGGATTAGATACCCCGGTAGTCCTAGCCGTAAACGATGGGCACTAGATGTTCCCGCGTTTTAGCGGGAGTGTCGAAGCTAACGCGTTAAGTGCTCCGCCTGGGGAGTACGGCCGCAAGGTTA
>052c6289963f603c6facbaa0b454acea
TACGAAGGTGGCAAGCGTTATTCGAAATCACTGGGCTTAAAGGGCGCGTAGGCGGATATGTAGGTGTCAGGTGAAAACCCCCGGCTTAACCGGGGAACGGCCTGGCAAACGGCATATCTTGAGTCAAGTAGGGGTGTGTGGAACTCTTGGTGGAGCGGTGGAATGCGTAGATATCAAGAGGAACGCCGAAGGTGAAGACAGCACACTGGGCTTGTACTGACGCTGAGGCGCGAAAGCGTGGGGAGCAAACAGGATTAGATACCCTGGTAGTCCACGCCGTAAACGATGATTACTCGTTGTTGGCAATACACAGTCAGTGACCAAGCGAAAGCGATAAGTAATCCACCTGGGGAGTACGCTCGCAAGAGTG
>052cccbb3f3ad94f61f2d4a5617e290f
TACGGAGGTGGCGAGCGTTGCTCGGAATTACTGGGCGTAAAGGGTGCGTAGGCGGCCATATAAGTCATCCGTGAAATCCCTCCGCTCAACGGAGGAACTGCGGATGAAACTGTATGGCTTGAGGCCGGGAGAGGGAGGTGGAATTCCCGGTGTAGCGGTGAAATGCGTGGATATCGGGAGGAACACCAGTGGCGAAGGCGGCCTCCTGGACCGGTCCTGACGCTGAGGCACGAAAGCTGGGGGAGCAAACAGGATTAGATACCCTGGTAGTCCCAGCCGTAAACGATGGGCACTAGGTGTCCCTGACGTATTGTCGGGGGTGCCGTAGCTAACGCGTTAAGTGCCCCGCCTGGGGACTACGGCCGCAAGGCTG
>052cea0c4c19a94f85379f1ac662ed4e
TACGTAGGGTGCAAACGTTATCCGGATTTATTGGGCGTAAAGCGCTCGTAGGTGGTTTGAAAAGTCAGATATTAAATCTCTAGGCTCAACCTAGAAAATGTATCTGAAACTTTCAAACTCGAGGTATGCAGGGGAAGATGGAACACACGGTGTAGCAGTGGAATGCGTAGATATCGTGTGGAACGCCAAAGGTGAAGACAATCTTCTGGGCATTACCTGACACTGAGGAGCGAAAGCGTGGGTAGCGAACGGGATTAGATACCCCGGTAGTCCACGCCGTAAACGATGCATACTAGACATTTGGGGTATCGACCCTCCGAGTGTCGAAGCTAACGCGTTAAGTATGCCGCCTGGGTAGTACGGCCGCAAGGCTA
>052f734909e688d3d669259420f36b68
TACGGAGGGTCCAAGCGTTATCCGGATTTATTGGGTTTAAAGGGTTCGTAGGCGGGATATTAAGTCAGTGGTGAAATCCTACAGCTTAACTGTAGAACTGCCATTGATACTGATATTCTTGAATTCACCTGAAGTAGGCGGAACATGACATGTAGCGGTGAAATGCTTAGATATGTCATAGAACACCGATTGCGAAGGCAGCTTACTAAAGTGATATTGACGCTAAGGAACGAAAGCGTGGGGAGCGAACAGGATTAGATACCCCGGTAGTCCACGCCCTAAACGATGCGCACTAGGTTCGGGGGCTTCTGACGGCTTCCGGGCCGATGCGAAAGCGTTAAGTGCGCCGCCTGGGGAGTACGGCCGCAAGGTTA
>05321a62c5838f8c3eeafcc8f33aa460
TACAGAGGTAGCAAACGTTGTCCGGATTCACTGGGCGTAAAGGGCTCGTAGGCGGTCTTGTAAGTCAGATGTGAAATCGTTCTGCTTAACAGAACAACTGCATTTGAAACTACTTGACTTGAGTACAGAAGGGGAAAACAGAATTTTCGGTGTAGCGGTGAAATGCGTAGATATCGAAAAGAATACCTGTGGCGAAGGCAGCTTACTAAGCCATTATTGACGCTGAGGCACGAAAGCGTGGGGAGCGAACAGGATTAGATACCCTGGTAGTCCACGCTGTAAACGATGCCTACTAGGTCGCGGAGGTTCTGACACCGTCGCGGCTGGAGCGAAAGTTTTAAGTAGGCCGCCTGGGGAGTACGGTCGCAAGGCTA
>05330e350a912dcaf23242eaa54a0bf7
TACGGAGGAGGCAAGCGTTACCCGGATTCACTGGGCTTAAAGGGGGCGTAGGCGGCCTTCTAAGTCCTGTGTGTAATTCCGGAGCTCAACTCCGGAACTGCGCAGGATACTGGAGGGCTAGAGGACGAGCGGGGAGAGCGGAACTCCCGGTGTAGCGGTGGAATGCGCAGATATCGGGGGGAACACCAGTGGCGAAGGCGGCTCTCTAGCTCGCTCCTGACGCTGAGGCCCGAAAGCCAGGGGAGCGAAGGGGATTAGATACCCCCGTAGTCCTGGCCCTAAACGATGCACGCTAGGTGTTGGGCCCTTCGGGGCTCAGTGCCGTAGGGAAACCATTAAGCGTGCCGCCTGGGGAGTACGCTCGCAAGGGTG
>053c0404da352a3cf7151ceb5738d288
TACGGAGGGTGCAAGCGTTATCCGGATTTATTGGGTTTAAAGGGTGCGTAGGCGGAATATTAAGTCAGTGGTGAAATCCTGCGGCTCAACCGTAGAACTGCCATTGATACTGATATTCTTGAATGTAGTTGAGGTAGGCGGAATGTGTAATGTAGCGGTGAAATGCTTAGATATTACACAGAACACCGATTGCGAAGGCAGCTTGCTAAACTATGATTGACGCTGATGCACGAAAGCGTGGGGAGCGAACAGGATTAGATACCCTGGTAGTCCACGCCGTAAACGATCTTTACTAGGTATTGGAATATTCAGTGCCACAGCTAACGCATTAAGTAAAGCGCCTGAGGAGTATGCACGCAAGGGTG
>05499d92eb264f0d7fc4fc906b602c6d
CACCAGCGCCACAAGTGGGAATCAGTATTATTGGGCCTAAAGCGTCCGTAGCCTGTTTGGCAAATCTTTTGTGAAATTTTCGGGCCTAACCTGACAACGTGCAGAAGACACTACCAAACTCGAGACCGGGAGGAGTCAGAAGTATGCAAGGGGGAGCGGTAAAATGTTGTGATCCTTTGTAGACTACCTATGGCGAAGGCATCTGACCAGAACGGATCTGACGGTGAGGGACGAAAGCCAGGGGAGCGAACCGGATTAGATACCCGAGTAGTCCTGGCCGTAAACGCTGCGAGTTAGATGTTGCGAATGCTACGTGCATTTGCAGTATCGAAGGGAAGCCGTTAAACTCGCCGCCTGGGAAGTACGGTCGCAAGGCTG
>054f847ab1a5779d29d133d796ab55e1
TACGTAGGGTGCGAGCGTTATTCGGATTTATTGGGCGTAAAGGGTCCGCAGGGGGTATATTAAGTCAGATGTGAAATCCAACGGCTCAACCGTTGAACTGCATTTGAAACTGATATACTAGAGTATCGGAGAGGTGAATGGAATTCTTGGAGTAGCGGTGGAATGCGTAGATATCAAGAAGAACACCAAAAGCGAAGGCAGTTCACTGGCCGATTACTGACCCTCATGGACGAAAGCGTGGGTAGCGAACAGGATTAGATACCCTGGTAGTCCACGCTGTAAACGTTGTGTACTAGGTGTGGGAGGATTTTACCCCTTCCGTGCCTGAGCTAACGCCGTAAGTACACCGCCTGGGGACTACGGCCGCAAGGCTA
>05504fe332a95fe81917009c010616c9
TACGGAGGGCGCAAGCGTTGTTCGGAATCACTGGGCATAAAGAGCATGTAGGCGGTCTATCAAGTCGGATGTGAAAGCCCTCGGCCCAACCGGGGAACTGCATTCGAAACTGATAGACTTGAGGACAGGAGGGGTGAGTGGAACTTCAGGTGGAACGGTGAAATGTGTAGATATCTGAAGGAACACCGGTGGCGAAAGCGGCTCACTGGCCTGTCTCTGACGCTGAGATGCGAAAGCTAGGGTAGCGAACGGGATTAGATACCCCGGTAGTCCTAGCCGTAAACGATGGGTACTAGGTAGTGGGTTTCCCTATGGAGCTCATTGCCGTAGCTAATGTATTAAGTACCCCGCCTGGGGAGTACGCTCGCAAGGGTA
>05508da2108ddeb0cbf3662557f74056
TACCCGCAGCTCGAGTGGTGGCCGCTTTTATTGGGCCTAAAGCGTCCGTAGCCGGTCTGGTAAATGCCTGGGTAAATCGTCTGGCTCAACCAGACGGCTCCCAGGTAGACTGCCAGACTTGGGACCGGAGGAGGGAGAGGGTACTCCAGGGGTAGGGGTGAAATCAGCAGGGAATCACTGATGATGTGATTTGCCCTGCAAGTCACAATCCTGTAATCCCTGGAGGACCACCGGTGGCGAAGGCGCTCTCCTAGGACGGGTCCGACGGTGAGGGACGAAAGCCAGGGGAGCAAACCGGATTAGATACCCTGGTAGTCCTAGCTGTAAACGTTGTGCACTAGGTGTAGGTAGGTTTATCCTATCTGTGCCGGAGCTAACGCGTTAAGTGCCCCGCCTGGGGAGTACGGTCGCAAGGCTG
>055906ec1575c7ab82b6578d7c7733d8
TACGTAGGGGGCGAGCGTTGTCCGGAATTACTGGGCGTAAAGGGTGCGTAGGCGGCCTTGTAAGTCAGACGTGAAAGGCTTCGGCTCAACCGAGGTAAGCGTTTGAAACTGCAGGGCTTGAGTGCAGGAGAGGAGAGCGGAATTCCTAGTGTAGCGGTGAAATGCGTAGATATTAGGAGGAACACCAGTGGCGAAGGCGGCTCTCTGGACTGTAACTGACGCTGAGGCACGAAAGCGTGGGGAGCAAACAGGATTAGATACCCGGGTAGTCCTGGCTGTAAACGATGCGAGCTAGGTGTCGGGTGAGCTACGGGCTCACCCGGTGCCGGAGGGAAGCCGTGAAGCTCGCCACCTGGGGAGTACGGCCGCAAGGCTG
>055c55dc8d53aad09eb9d2a4ae99d0c6
TACGGAGGATCCAAGCGTTATCCGGATTTATTGGGTTTAAAGGGTGCGCAGGCGGGGCGATAAGTCAGTGGTGAAATCCTACAGCTTAACTGTAGAACTGCCATTGAAACTATCGTTCTTGAGTACAGTTGAAGTGGGCGGAATGTGTTATGTAGCGGTGAAATGCATAGATATAACACAGAACACCGATTGCGAAGGCAGCTCACTAAACTGCAACTGACGCTCATGCACGAAAGCGTGGGGAGCAAACAGGATTAGATACCCTGGTAGTCCACGCCGTAAACTATGATCACTAGTTGTTGGCGATAAAATGTCAGTGACTGAGCGAAAGCATTAAGTGATCCACCTGGGGAGTACGTTCGCAAGAATG
>05604cd504c13de29c632e8b0807682a
CACCGGCGTCCCAAGCGGGGGTCACGTTTATTGGGCTTAAAGCATCCGTAGCCGGATATGTAAGTCTTTCGTGAAATCGGCTAGCTTAACTAGTCGGCGTGCGAAAGATACTGCATATCTAGGGACCGGGGGGTGTCGAGGGAATGCCCGGAGTAGGGGTAAAATCCGTTAATCCCGGGTAGACCACCAGTGGCGAAGGCGCTCGACGAAAACGGGTCCGACGGTGAGGGATGAAAGCTAGGGGAGCGATGTGGATTAGATACCCACGTAGTCCTAGCCGTAAACGCTGCCTGCTAGGTGTTGCACATCCTTCGAGGGTGTGCTGTGCCGAAGGGAAACCGTTAAGCAGGCCGCCTGGGGAGTACGGCCGCAAGGCTG
>0566a3c42368447a239a71f193ee23bd
CACCGGCAGCTCAAGTGGTAGCCATGCTTATTGGGTCTAAAGCGTCCGTAGCCGGCTGGGTAAGTTCCTTGGGAAATTTGACCGCTTAACGGTCAAGCTATCAGGGAATACTACCCTGCTTGGGACCGGGAGAGGTCAGAGGTACTCCAAGGGTAGGGGTGAAATCCATTAATCCTTGGGGGACCACCGGTAGCGAAGGCGTCTGACCAGACCAGGTCCGACGGTGAGGGACGAAGGCTAGGGTCGCGAACCGGATTAGATACCCGGGTAGTCCTAGCAGTAAACGATGCGGGCTAGGTGTTGGCATCACTGCGAGTGGTGCCAGTGCCGAAGGGAAGCCGTTAAGCCCGCCATCTGGGGAGTACGGTCGCAAGGCTG
>056cd94f35e07cc952bf9ab07b047dd0
TACGGAGGGTGCAAGCGTTAATCGGAATTACTGGGCGTAAAGAGTACGTAGGTGGTTCGTTAAGTCAGATGTGAAAGCCCCGGGCTCAACCTGGGAACTGCATTTGATACTGGCAAACTAGAGTATGGTAGAGGGGGGTAGAATTCCTAGTGTAGCGGTGAAATGCGTAGATATTAGGAGGAATACCAGTGGCGAAGGCGGCCCCCTGGACCAATACTGACACTGAGGTACGAAAGCGTGGGGAGCGAACAGGATTAGATACCCTGGTAGTCCACGCCGTAAACGATGTCAACTAGCCGTTGGGACCTTGAGGTCTCAGTGGTGCAGCTAACGCGTGAAGTTGACCGCCTGGGGAGTACGGCCGCAAGGCTA
>056e06e52e1675486f73120a83528248
TCCCAGCAGTCCGAGTCGTGGCCACAATTATTAGGTCTAAAACATTCGTAGCTTGCTTTGCAAGTTCCTTGTGAAATGTTATCGCTTAACGGTAACGCGTGCAAGGAATACTGCATTGCTAGAGACCGGGAGACGTAACGAGTACGATTGGGGTAACGGTAAAATGTTTTAATCCCAGTCGGACTAACAATGGCGAAGGCACGTTACGAGAACGGATCTGACTGTGAGGAATGAAGGCCAGGGGCGCGAAATGGATTAGATACCCATGTAGTCCTGGCAGTAAACCCTGCTCACTAAACATTGTGTTCTCTTCGAGAGAATGCAGTGCTGAAGCGAAGGCGGAAGTGAGCTACCTGGGGAGTATAGCCGCAAGGCCG
>0570a92fc4cb75b158b3ffbffbc1ecae
TACCCGCAGCTCGAGTGGTGGCCACTATTATTGAGCCTAAAGCGTCCGTAGCCGGACCCGTAAATCCCTGGGTAAATCCTGGCGCTCAACGTCAGGAATTCCGGGGAGACTGCGGGTCTTGGGACCGGGAGAGGCCGGAGGTACTCCCGGGGTAGGGGTAAAATCCTGTAATCCCGGGGGGACCACCTGTGGCGAAAGCGTCCGGCTTGAACGGCTCCGACGGTGAGGGACGAAGGCCAGGGGAGCAAACCGGATTAGATACCCGGGTAGTCCTGGCTGTAAACGCTGCCCGCTTGGTGTTGTCGGTCTCTCGGGGGCCGGCAGTGCCGGAGCGAAGGTGTTAAGCGGGCCGCTTGGGGAGTACGGCCGCAAGGCTG
>0572f04c1a8624373bc2b204b4bef2a6
TACGGAGGGTGCAAGCGTTATCCGGAATCATTGGGTTTAAAGGGTCCGTAGGCGGGCAATTAAGTCAGGGGTGAAATCCCACAGCTCAACTGTGGAACTGCCTTTGATACTGATTGTCTTGAGTTATAGTGAAGTAGATAGAATATGTAGTGTAGCGGTGAAATGCATAGATATTACATAGAATACCGATTGCGAAGGCAGTCTACTAACTGTACACTGACGCTAATGGACGAAAGCGTGGGGAGCGAACAGGATTAGATACCCTGGTAGTCCACGCCGTAAACGATGGTCACTAGTTGTTGGGGTCTTGTACCTCAGTGATTAAGAGAAATTGATAAGTGACCCACCTGGGGAGTACGATCGCAAGATTG
>0573421cc37e0b40315f1c26b1ce0b50
TACGTAGGTGGCGAGCGTTACTCGGAATTACTAGGCGTAAAGCGTATGTAGGCGGATATTTAAGTCTGTTGTTAAATCCCACGGCTCAACCGTGGACTGTCAACGGATACTGGGTATCTTGAGTTCGGTAGAGGAAATCGGAATTCCTAGTGTAGCAGTGAAATGCGTAGATATTAGGAAGAACGCCAAAGGCGAAGGCAGATTTCTGGGCCGTTACTGACGCTGAGATACGAAAGCTAGGGGAGCAAACAGGATTAGATACCCTGGTAGTCCACGCCCTAAACGATGGGCACTAGGTGCAGGGGGTGTTGACCCCTCCTGTGCCGCAGCTAACGCATTAAGTGCCCCGCCTGGGGAGTACGGCCGCAAGGTTG
>0573c85c8b640bb096eaa73612f4f82a
TACGGAGGATGCAGGCGTTATCCGGATTTATTAGGTTTAAAGGGTACGTAGGCGGACTTATAAGTCAGTGGTGAAATTCTGTGGCTCAACCATACGAACTGCCATTGATACTGTTAGTCTTGAATTCAGTTGCTGTAGGCGGAATGTATCATGTAGCGGTGAAATGCATAGATATGATACAGAACACCGATTGCGAAGGCAGCTTACAAAACTGATATTGACGCTGATGTACGAAAGCGTGGGTAGCGAACAGGATTAGATACCCTGGTAGTCCACGCCGTAAACGATGATTACTCGTTGTGTGCGATACACTGCACGTGACTGAGCGAAAGCATTAAGTAATCCACCTGGGGAGTACGTTCGCAAGATTG
>0574297421745d9b158c24097ba7c059
CACCGGCAGCCCAAGTGGTAGCCACGTTTATTGGGTCTAAAGCGTCCGTAGCCGGCTGCGCAAGTTCCTTGGGAAATTTGGCCGCTTAACGGTCAACCTTTCAGGGAATACTGCGTGGCTTGGGACCGGGAGAGGTCAGAGGTACTCTAAGGGTAGGGGTGAAATCCATTAATCCTTGGGGGACCACCGGTAGCGAAGGCGTCTGACCAGACCGGGTCCGACGGTGAGGGACGAAGGCTAGGGGCGCGAACCGGATTAGATACCCGGGTAGTCCTAGCTGTAAACGATGCTCGCTAGGTGTCAGATACGGTGCGTCCGTATTTGGTGCCGTAGGGAAACCGTGAAGCGAGCCGCCTGGGAAGTACGGTCGCAAGGCTG
>0575aba360abbe9253550903239a3247
CACCGGCAGCTCGAGTGGTGGCCACTATTATTGGGCCTAAAGCGTTCGTAGCCGGGCAGGTAAGTGCTCTGGTAAATCCCATAACTTAATTATGGGGCTTCAGAACATACTGCCTGCCTTGAGACCGGGAGAGGCTGGAGGTACTTTCGGGGTAGGGGTAAAATCCTATAATCCCGAAGGGACCACCGGTGGCGAAGGCGTCCAGCCAGAACGGGTCTGACGGTGAGGGACGAAACCCAGGGGAGCGAGTCGGATTAGATACCCCGGTAGTCCTGGCTGTAAACGATGCGTGCTGGGTGTTGGTAGGGCTATGAGCCGTATCAGTGCCGTAGGAAAACTGTTAAGCGCGCCGCCTGGGAAGTACGCTCGCAAGAGTG
>057bccf820f16d98ca601b317475333a
CACGGGGGGAGCAAGCGTTGTCCGGAATTACTAGGCGTAAAGGGTAAGTAGGTGGAATTATAAGTCAGGTGTTAAAGGCGTCAGCTCAACTGGCGTATGGCATTTGATACTGTAATTCTAGAGTAAGGTGGGGGAAGACAGAATTCCTGGTGTAGCGGTGGAATGCGCAGATATCAGGAGGAATACCAGAGGCGAAGGCGGTCTTCTATACCATTACTGACGCTCAATTACGAAGGTGTGGGTATCGAACAGGATTAGATACCCTGGTAGTCCACACAGTAAACGATATACACTAGGTGTTGGGGGAGATGATCTTTCAGTGCCGCAGCTAACGCGTTAAGTGTATCGCCTGGGGAGTACGATCGCAAGGTTA
>05841a063a3ecfc0d2f4e63f71753e90
CACCGGCAGCTCAAGTGGTAGCCATGCTTATTGGGTCTAAAGCGTCCGTAGCCGGCTGAGTAAGTTCCTTGGGAAATTTGACCGCTTAACGGTTAAGCTATCAGGGAATACTGCTTGGCTTGGGACCGGGAGAGGTCAGAGGTACTCCAGGGGTAGGGGTGAAATCTATTAATCCTTGGGGGACCACCGGTAGCGAAGGCGTCTGACCAGACCGGGTCCGACGGTGAGGGACGAAGGCTGGGGTCGCGAACCGGATTAGATACCCCTGTAGTCCCAGCTGTAAACGCTGCGGGCTAGGTCTTGCACGACCTTGGGGTCGTGCAGGGTCGTAGCGAAGGCGTTAAGCCCGCCGCCTGGGGAGTACGGTCGCAAGGCTG
>05879a779b85473a2f9d4cf5f787d1fa
TACCGGCAGCCCTAGTGGTGACCCCTATTATTGAGCCTAAAACGTCCGTAGCCGGCCCGGCAAATCTCTGGGCAAATCGGGCAGCTTAACTGTTCGACTTCCAGAGAGACTACCGGGCTTGGGACCGGGAGAGGCCAGAGGTACGTCGGGGGTAGGGGTAAAATCCTTTAATCCTCGACGGACCACCGGTGGCGAAGGCGTCTGGCTAGAACGGATCCGACGGTAAGGGACGAAGGCCAGGGGCGCAAACCGGATTAGATACCCGGGTAGTCCTGGCTGTAAACGCTGCAGGCTTGGTGTTGGGACTCCTTCGGGGGGTCCCATTGCCGTAGCGAAGGTGTTAAGCCTGCTGCTTGGGGAGTACGGCCGCAAGGCTG
>058a75a9f5434fa23e7f396a93585365
TACGGAGGGTGCAAGCGTTAATCGGAATTACTGGGCGTAAAGCGCGCGTAGGCGGTTTAGTCAGTCAGATGTGAAAGCCCCGGGCTCAACCTGGGAACTGCATTTGATACTGCTAAGCTAGAGTATGGTAGAGGCAAGTGGAATTCCAGGTGTAGCGGTGAAATGCGTAGATATCTGGAGGAACATCAGTGGCGAAGGCGACTTGCTGGACCAATACTGACGCTGAGGTGCGAAAGCGTGGGTAGCAAACGGGATTAGAAACCCCGGTAGTCCATGCCGTAAACGATGTGAACTTGATGTCGGTGGTGTAATAATCATCGGTGTCGTAGTTAACGCGATAAGTTCACCGCCTGGGGAGTACGATCGCAAGGTTG
>05963e461db1d83f5516997cdcd92dad
TACGGGAGTGGCAAGCGTTATCCGGAATTATTGGGCGTAAAGCGTCCGCAGGCGGCCTTGTAAGTCTGCTGTCAAAGAGTGGAGCTCAACTCCATAGAGGCAGTGGAAACTGTAAGGCTTGAGTGTGGTAGGGGCAGAGGGAATTCCCGGTGTAGCGGTGAAATGCGTAGATATCGGGAAGAACACCAGTGGCGAAGGCGCTCTGCTGGGCCATAACTGACGCTCATGGACGAAAGCCAGGGGAGCGAAAGGGATTAGATACCCCTGTAGTCCTGGCCGTAAACGATGAACACTAGGTGTCGGGGGAATCGACCCCCTCGGTGTCGTAGCCAACGCGTTAAGTGTTCCGCCTGGGGAGTACGCACGCAAGTGTG
>05975c09f33e1f1a4bc1df888a06424c
TACGGAGGGAGCAAACGTTGTTCGGAATCACTGGGCGTAAAGGGCTCGTAGGCGGCTTTTTAAGTCGGGGGTGAAATCCTGTGGCTCAACCACAGGCCTGCCTCCGAAACTGAAAAGCTTGAGTCCGTGAGGGGAGAGGGGAATTCCTGGTGTAGCGGTGAAATGCGTAGATATCAGGAGGAACACCGGTGGCGAAGGCGGCTTCCTGGACCAATACTGACGCTGAGGCGCGAAGGTGTGGGTAGCAAACAGGATTAGATACCCTGGTAGTCCACACAGTAAACGGTGATCACTAGGTGTTGCGGGTATTGACCCCTGCAGTGCCGGAGCTAACGCATTAAGTGATCCGCCTGGGGAGTACGGTCGCAAGATTA
>0598e67844cbf4cff6dee928c5e98660
TACGGAGGGTGCAAGCGTTGTTCGGATTTACTGGGCGTAAAGCGCACGCAGGCGGACTGTCTAGTCGGATGTGAAAACCAGAGGCTTAACCTCTGGCCTGCATTCGATACTGGCAGTCTTGAGTACCGGAGAGGATGGCGGAATTCTTGGTGTAGCGGTGAAATGCGTAGATATCAGGAAGAACACCGGCGGCGAAGGCGGCCATCTGGACGGATACTGACGCTCAGGTGCGAAGGCTAGGGGAGCAAACAGGATTAGATACCCCGGTAGTCCTAGCTGTAAACGATGGATACTAGGTGTGGGAGGTATCGACCCCTTCTGTGCCGCAGCTAACGCATTAAGTATCCCGCCTGGGGAGTACGGTCGCAAGGCTG
>059b2c46a318cfd42459abc5c75fc640
CACGTAAGGTGCGAGCGTTGTTCGGAATTATTGGGCGTAAAGGGCTCGTAGGTGGCCTGCCAAGTCTCCCGTGAAAGACCAGGGCTCAACCCTGGGGACGCGAGAGAAACTGGCAAGCTGGAATCTTGGAGGGGGTACTGGAATTCCTGGTGTAGGGGTGAAATCTGTTGATATCAGGAAGAACACCGGAGGCGAAGGCGAGTACCTGGCCAAAGATTGACGCTGATGAGCGAAAGCGTAGGGAGCGAACAGGATTAGATACCCTGGTAGTCCACGCCGTAAACGATGTATACTAGGTTGCGGAGGTTCTGACACCGTCGCAGTCGTAGCAAAAGTGTTAAGTATACCGCCTGGGGAGTACGGTCGCAAGGCTA
>059be1b8bd3ecaf5bbb3a5a8af2e7a99
TACGGAGGGTGCGAGCGTTGTTCGGAATTACTGGGCGTAAAGCGGGTGTAGGCGGTTTGTTAAGTCAGATGTGAAATCCCGCAGCTCAACTGCGGAACTGCATTCGAAACTGCCAGGATTGAGTACGGAAGGGGAGAATGGAATTCCCGGTGTAAGGGTGAAATCTGTAGATATCGGGAGGAACACCAGTGGCGAAGGCGATTCTCTGGGCCGATACTGACGCTGAAATGCGAAAGCTAGGGGAGCAAACAGGATTAGATACCCTGGTAGTCCTAGCCGTAAACGATGGGCACTAGGTGTCGGCTCGCAAGGGTCGGTGCCGTAGTTAACGCATTAAGTGCCCCACCTGGGGAGTACGTCGGCAACGATG
>059cac653af1a262d50208a7d8124815
TACCAGCTCCCCGAGTGGTGGGGACGATTATTGGGCCTAAAGCGTCCGTAGCCGGCCCGGCAAGTCTCCCGTTAAATCCAGCGATCTAATCGTTGGACTGCGGGAGATACTGTCGGGCTAGGGGGCGGGAGAGGCCGGCGGTATTCCCGGGGTAGGGGTGAAATCCATTAATCCTTGGGGGACCACCGGTAGCGAAGGCGTCTGACCAGACCAGGTCCGACGGTGAGGGACGAAGGCTAGGGTCGCGAACCGGATTAGATACCCGGGTAGTCCTAGCAGTAAACGATGCGGGCTAGGTGTTGGCATCACTGCGAGTGGTGCCAGTGCCGAAGGGAAGCCGTTAAGCCCGCCATCTGGGGAGTACGGTCGCAAGGCTG
>05a04d079893370369b2c41901652f8c
TACTCGCGGTCCAAGTCGCAGCCATTTTTATTGGGTCTAAAACATCCGTAGCTTGCTTGATAAGTTTCTTGTGAAACTTTGTATCTTAAATACAGAGCGTGCAAGAAGTACTGTCAGGCTAGAGACTGGAAGACGTAGGAAGTACGGTCAAAGTAGTGGTAAAATACTTTAATCTTGATTGGACTCACAATAGCGAAGGCATCCTACGAGGACAGTTCTGACAGTAAGGGATGAAGGCTAGGGTCGCGAAACAGATTAGATACCTGTGTAGTCCTAGCAGTAAACTCTGCACACTAAACATTAGTACCTCTTCGAGAGGTATTAGTGCTGAAGGGAAGCCGAAGAGTGTGCTACCTGGGAAGTATAGTCGCAAGGCCG
>05a118bcd38deac19ad36fae027730d3
TACGGAGGGAGCAAACGTTGTCCGGAATCATTGGGCGTAAAGGGTACGAAGGTTGGGCTTTAAGTCAGTTGTTAAATGTTACGGCTTAACCGTAATTTGCAATTGAAACTGGAGCTCTTGAGTTTGAGAGGGGACAGTGGAATATCTAGTGTAGCGGTGGAATGCGTAGATATTAGATAGAACACCTGAGGCGAAGGCGATTGTCTGGCTCATAACTGACACTCAAGTACGAAAGCATGGGTAGCAAACAGGATTAGATACCCTGGTAGTCCATGCCGTAAACGATGGATACTAGATGTTGGCGATACACAGTCAGCGTCCAAGCGAAAGTGATAAGTAATCCACCTGGGGAGTACGGCCGCAAGGCTG
>05a1f51641e5629d3e8d99400104019c
TACCAGCTCCCCGAGTGGTGGGGACGATTATTGGGCCTAAAGCGTCCGTAGCCGGCCTGGTAAGTCTCCCGTTAAATCTGGCGGCCTAACCGTCAGACTGCGGGAGATACTGCCAGGCTAGGGGGCGGAAGAGGCCGGCGGTACTCCTGGGGTAGGGGTGAAATCCTATAATCCCAGGAGGACCACCAGTGGCGAAGGCGGCCGGCCAGGACGCGCCCGACGGTGAGGGACGAAAGCTGGGGGAGCGAACCGGATTAGATACCCGGGTAGTCCCAGCTGTAAACGATGCGGGCTAAGTGTCAGAACGGCCTTGAGCCGTTCTGGTGCTGCAGGGAAGCCGTTAAGCCCGCCGCCTGGGGAGTACGGCCGCAAGGCTG
>05a7bf02883d0dcf42c6a6c62af9e8ff
TACGGAGGATGCAAGCGTTATCCGGATTTATTGGGTTTAAAGGGTACGTAGGCGGAAAATTAAGTCAGTAGTGAAATCCTGCAGCTTAACTGTAGAACTGTTATTGATACTGGTTTTCTTGAATATAGTTGAGGTAGGCGGAATGTGTAATGTAGCGGTGAAATGCTTAGATATTACACAGAACACCGATTGCGAAGGCAGCTTACTAAGCTATGATTGACGCTGAGGTACGAAAGCGTGGGGAGCGAACAGGATTAGATACCCTGGTAGTCCACGCCGTAAACGATGTCTACTAGCCGTTGGGGGGCTTGTCCCTTTAGTGGCGCAGCTAACGCGATAAGTAGACCGCCTGGGGAGTACGGTCGCAAGATTA
>05ab4cf5499ef8511abb952bf32c11ba
TACCCGCAGCTCGAGTGGTAGTCGATTTTATTGGGCCTAAAGCGTCCGTATCCGGTCTGGTAAATGCCTGGGTAAATCGTCTGGCTTAACCAGACGAATTCCGGGTAGACTGCCAGACTTGGGACCGGTTGAGGAAGAGGGTACTTCAGGGGTAGGAGTGAAATCCTGTAATCCTTGAAGGACCACCAGTGGCGAAGGCGCTCTTCTAGGACGGGTCCGACGGTGAGGGACGAAAGCCAGGGGAGCAAACCGGATTAGATACCCGGGTAGTCCTAGCCGTAAACGATGCCCACTAGGTGTGGGGGAATAATTCCTCCGTGCTGCAGCTAACGCGTTAAGTGGGCCGCCTGGGGAGTATGCCCGCAAGGGTG
>05ae4962e0093040dfd1a14c2736a40f
TACGGAGGGTGCAAGCGTTAATCGGAATTACTGGGCGTAAAGCGCGCGTAGGCGGGTTAATAAGTCAGTGGTGAAATCTTTCGGCTCAACCGGAAAACTGCCATTGATACTGTTAGCCTTGAGTACGGTTGAGGTAGGCGGAATGTGTAATGTAGCGGTGAAATGCTTAGATATTACACAGAACACCAATTGCGTAGGCAGCTTACCAGACCGTAACTGACGCTAAGGCACGAAAGCGTGGGGAGCGAACAGGATTAGATACCCTGGTAGTCCACGCCGTAAACTATGATCACTCGTTGTTGGCGATACACAGTCAGCGGCCAAGCGAAAGCGATAAGTGATCCACCTGGGGAGTACGCTCGCAAGAGTG
>05ae79010ea65c478b059d07766f2b7e
CACCGGCAGCTCAAGTGGTAGCCATGCTTATTGGGTCTAAAGCGTCCGTAGCCGGCTGAGTAAGTTCCTTGGGAAATTTAACCGCTTAACGGTTAAGCTTTCAGGGAATACTGCTTGGCTTGAGACCGGGTGAGGCTAGAGGTACTCCTGGGGTAGAGGTGAAATTCTGTAATCCTAGGGGGACCACCAGTGGCGAAGGCGTCTAGCTAGAACGGGTCTGACGGTGAGGGACGAAGCCCTGGGGCACAAACCGGATTAGATACCCGGGTAGTCCAGGGTGTAAACGCTGCTTGCTTGATGTTAGTTGGGCTCCGAGCCCAACTAGTGTCGGAGAGAAGTTGTTAAGCAAGCTGCCTGGGAAGTACGGTCGCAAGGCTG
>05bd57f4e9dd9802edcca1c7f4c43ba8
TACGTAGGAGGCGAGCGTTATCCGGATTTACTGGGCGTAAAGCGCGTGCAGGCGGTAACGCAAGTTGGATGTGAAAGCTCCTGGCTTAACTGGGAGAGGTCGTTCAAAACTGCGTAACTAGAGAGTGATAGAGGGAGGTAGAATTCCGAGTGTAGTGGTGAAATGCGTAGATATTCGGAGGAATACCAGAGGCGAAGGCGGCCTCCTGGATCACAACTGACGCTGAGACGCGAAAGCTAGGGTAGCAAACGGGATTAGAGACCCCGGTAGTCCTAGCCGTAAACGATGTCAACTAGGCGTTGGTGGGTTAATAGCCATCAGTGCCGCAGCTAACGCATTAAGTGCCCCGCCTGGGGAGTACGGCCGCAAGGTTG
>05be3761c23a0586bce5191ece60ac1b
TACGTAGGGAGCAAACGTTGTCCGGATTTATTGGGCGTAAAGGGCTCGTAGGCGGTTCAACAAGTCGGTCGTGAAAGCCCGGGGCTCAACCCCGGAACTGCCATTGATACTGCTGGTCTTGAATACGGTTGAAGTAGGCGGAATGTAGCATGTAGCGGTGAAATGCATAGAGATGCTACAGAACACCGATCGCGAAGGCAGCTTACTAAGCCGATATTGACGCTCAGGCACGAAAGCGTGGGGAGCGAACAGGATTAGATACCCTGGTAGTCCACGCCCTAAACGATGTTCACTCGATGTGTGGTCCTTGAGGCTGCGCATCCAAGGGAAACCGTTAAGTGAACCACCTGGGGAGTACGACCGCAAGGTTG
>05be8b13cddc87813cb14369f6859b0b
CACCGGCGGCCCGAGTGGTAGCCGCTATTATTGGGTCTAAAGGGTCCGTAGCCGGTTCGGTAAGTCCTCTGGAAAATCTGGCGGCTTAACCGTCAGAATTCCGGGGGATACTGCCAGCCTAGGGACCGGGAGAGGCCGGGGGAATTCCTGGTGTAGCGGTGGAATGCGCAGATATCAGGAAGAACACCAGAAGCGAAGGCGGTTTTCTATACCATTACTGACGCTGAATTGCGAAGGTGTGGGTATCAAACAGGATTAGATACCCTGGTAGTCCACACAGTAAACGATGTGCACTAGATGTTGGGGGAGATGATCTTTCAGTATCGCAGCTAACGCGTTAAGTGCATCGCCTGGGGAGTACGATCGCAAGATTA
>05bf1ef515972bd3ecb09ae8d944e8c2
TACGGAGGGTGCAAGCGTTACTCGGAATCACTGGGCGTAAAGGACGCGTAGGCGGGATGCCAAGTCTGATGTGAAATCCTATGGCTCAACCATAGAACTGCATTGGAAACTGGTAACCTAGAGTATGGGAGGGGGAGATGGAATTAGTGGTGTAGGGGTAAAATCCGTAGATATCACTAGGAATACCTAAAGCGAAGGCGATCTCCTGGAACAATACTGACGCTAAGGCGTGAAAGCGTGGGGAGCAAACAGGATTAGATACCCTGGTAGTCCACGCTGTAAACGATGAGCACTAGCAGGAGTGGTTTCTTCGACCTCTCTTGCGTAGCGAAAGCATTAAGTGCTCCGCCTGGGGAGTACGGTCGCAAGATTA
>05c20d5d18a0bfe26911b7afb221b65a
AACGAAGGTGGCTAGCGTTGTTCGGAATCACTGGGCTTAAAGCGCTCGTAGGCGGCCATGCAAGTCAGGTGTGAAAGCCTGCGGCTCAACCGCAGAATTGCGCTTGATACTGCATGGCTAGAGTGCAGTAGGGGAGAGTGGAACTCTTGGTGTAGCGGTGAAATGCGTAGATATCAAGAGGAACGCCGGTGGCGAAAGCGACTCTCTGGTCTGCTACTGACGCTGAGGAGCGAAAGCTGGGGGAGCAAACAGGATTAGATACCCTGGTAGTCCCAGCTGTAAACGATGGGTGCTAGGTCTGGGGAGGTAAACTCTCTGGGCCGAAGCTAACGCGTTAAGCACCCCGCCTGGGGAGTACGGCCGCAAGGCTG
>05c2cd9a58ea98605f7de40b4f2dd388
TACTGAGGGTGCAAGCGTTAATCGGAATTACTGGGCGTAAAGCGAGTGTAGGCGGCTTCGTAAGTCGGATGTGAAAGCCCCGGGCTTAACCTGGGAATTGCATTCGATACTGCGCGGCTAGAGTCTGATAGAGGGAAGTGGAATTCCAGGTGTAGCGGTGAAATGCGTAGATATCTGGAGGAACACCAGTGGCGAAGGCGGCTTCCTGGATCAAGACTGACGCTGAGGCTCGAAAGCGTGGGGAGCAAACAGGATTAGATACCCTGGTAGTCCACGCCCTAAACGATGTCAACTAGACGTTGGTCCTATTAAAAGGATTAGTGTCGAAGCTAACGCGTTAAGTTGACCGCCTGGGGAGTACGGCCGCAAGGTTG
>05c3892156543118328c4fc62af69058
CACCGGCAGCTCAAGTGGTAGCCATGCTTATTGGGTCTAAAGCGTCCGTAGCCGGCTGAGTAAGTTCCTTGGGAAATTTGACCGCTTAACGGTTAAGCTATCAGGGAATACTGCTTGGCTTGGGACCGGGAGAGGTCAGAGGTACTCCAGGGGTAGGGGTGAAATCTATTAATCCTTGGGGGACCACCGGTAGCGAAGGCGTCTGACCAGACCGGGTCCGACGGTGAGGGACGAAGGCTGGGGTCGCGAACCGGATTAGATACCCTGGTAGTCCACGCCGTAAACGATGCTAACTCGATGTATGCGATATACTGTATGCGTCCAAGCGAAAGCGTTAAGTTAGCCACCTGGGGAGTACGCTCGCAAGAGTG
>05cfed72966e6b3464e61fc12460abdd
TACGGAGGGGGCGAGCGTTGCCCGGACTCACTGGGTGTAAAACGGGTGTAGGCGGGCTGGTAAGTCGGGGGTCAAAGCCCAGGGCTCAACCCTGGTACGGCCTCCGAAACTGCCAGTCTTGAGGGGGGCAGAGGAGAGTGGAACTCCCGGTGTAGCGGTGAAATGCGTTGATATCGGGAGGAACGCCAGGTGCGAAGGCGGCTCTCTGGGCCCTTCCTGACGCTGAGACCCGAAAGCCAGGGGAGCGAAGGGGATTAGATACCCCCGTAGTCCTGGCCGTAAACGATGCTCACTAGGGATGGGAAGGTTAAACTTTCCGTCCCGTAGCTAACGCGTTAAGTGAGCTACCTGGGGAGTACGCCCGCAAGGGTG
>05d03bbad74be65e2e1c78a88dd93254
TACCTGCAGCTCAAGTGGTGATCATTATTATTGGGCCTAAAACGTCCGTAGCCGGTTTAGTAAATGCCTGGGTAAATCGTGTAGCTTAACTATACGACTTCCGGGTAGACTGCTAAACTTGAGACCGGGAGAGGCTAGAGGTACTCCTGGGGTAGAGGTGAAATTCTGTAATCCTAGGGGGACCACCAGTGGCGAAGGCGTCTAGCTAGAACGGGTCTGACGGTGAGGGACGAAGCCCTGGGGCGCAAACCGGATTAGATACCCGGGTAGTCCAGGGTGTAAACGCTGCTTGCTTGATGTTAGTTGGGCTCCGAGCCCAACTAGTGTCGGAGAGAAGTTGTTAAGCAAGCTGCCTGGGAAGTACGGTCGCAAGGCTG
>05d0e89ed56f80f6f3bb3d26102e8a85
GACAGAGGTGCCAAGCGTTAGGCGGAATCACTGGGCTTAAAGCGTGTGTAGGCGGACTTGTAAGTACCTTGTGAAATCCCACGGCTCAACCGTGGAACTGCTTGGTATACTGCTTGTCTTGAGCCACTTAGGGGCTACCGGAACAAATGGTGGAGCGGTGAAATGCGTAGATATCATTTGGAACGCCAATGGTGAAAACAGGTAGCTGGGAGTGTGCTGACGCTGAGACACGAAAGCCAGGGGAGCGAACGGGATTAGATACCCCGGTAGTCCTGGCCGTAAACGATGTCTGCTAGGTGTGGCGCAGGCTACGAGCCTGCGCTGTGCCGTAGGGAAGCCGTGAAGCAGACCGCCTGGGAAGTACGTCTGCAAGGATG
>05d5ec738c4a820ba84bbc61363b9513
CCCCAGCGCCACAAGTGGGAACCAGTTTTATTGGGTCTAAAGCATCCGTAGCCGGCCCAGCAAATTTCCTGTGAAATCATCTTGCTTAACAAGATGGCGTGCAGAAAAGACTACTGGACTTGGGACCAGGAGAGGCTGACAGTATTCTTAGGGGAGCGGTAAAATGCTATAATCCTAAGAGGACTACCGATGGCGAAGGCAGTCAGCCAGAATGGATCCGACGGTGAGGGATGAAAGCTAGGGGAGCAAAACGGATTAGATACCCGAGTAGTCCTAGCTGTAAACGCTGCGAGCCAGATGTTGCATAATCCAAGAGGTTATGCGGTGTCGTAACGAAGGTGTTAAGCTCGCCACCTGGGAATTACGGTCGCAAGGCTG
>05d80c888978b9bbb49ad5b3f96446f3
TACGGAGGGGGCAAGCGTTGTTCGGATTTACTGGGCGTAAAGCGCACGTAGGCGGCGAAGTAAGTCAAAGGTGAAAGCCCTCGGCTCAACCGAGGAACTGCCTTTGAAACTGCTTTGCTTGAGTTCGGGAGGGGGGAGCGGAATACCCAATGGAGCGGTGAAATGCGTAGATATTGGGTAGAACACCGGTGGCGAAGGCGGCTCCCTGGACCGATACTGACGCTGAGGTGCGAAAGCGTGGGTAGCAAACAGGATTAGATACCCTGGTAGTCCAGGCTGTAAACGATGCGGGCTAGGTGTCACCAGAGCTACGAGCTCCGGTGGTGCCGGAGGGAAGCCGTTAAGCCCGCCGCCTGGGAAGTACGGCCGCAAGGCTG
>05e0f9e7bb454725d70f875f93edca2f
TACGTAGGGTGCAAACGTTATCCGGATTTATTGGGCGTAAAGAGCTCGTAGGTGGTTTGACAAGTTGGATATTAAATCTCCCGGCTCAACTGGGAAGCTGTATTCAAAACTGTCTGACTAGAGGTATGTAGGGGCAGATGGAACTTACGGTGTAGCGGTAAAATGCGTAGATATCGTAAGGAACGCCGATGGTGAAGACGATCTGCTGGACATCACCTGACACTGAGGAGCGAAAGCGTGGGTAGCGATCGGGATTAGATACCCCGGTAGTCCACGCCGTAAACGATGCATACTAGGAATTTGGAGTATCGACCCTCTGATTTTCGAAGCTAACGCGTTAAGTATGCCGCCTGGGTAGTACGGCCGCAAGGCTA
>05e247153d894b2bcdc1536a19206519
TACGGGGGGAGCAAGCGTTATCCGGAATTACTGGGCATAAAGGGCGCGTAGGCGGATTAATAAGTCAGTTTTAAAATACAACAGCTTAACTGTTGACCTGGAGCTGAAACTGTTAATCTTGAGTGCGAGAGAAGGAAGTGGAATTCCTGGTGTAGCGGTGAAATGCGTAGATATCAGGAGGAACACCGGTGGCGAAGGCGGCTTCCTAGCTCGTAACTGACGCTGAGGTGCGAAAGCGTGGGTAGCAAACAGGATTAGATACCCTGGTAGTCCACGCCGTAAACTATGATTACTCGTTGTCGGCAATACACAGTCGGTGGCTAAGCGAAAGTGATAAGTAATCCACCTGGGGAGTACGATCGCAAGGTTG
>05e434965ba360666eb273f290628ac3
TACGTAGGGTGCGAGCGTTAATCGGAATTACTGGGCGTAAAGCGTGCGCAGGCGGTTATGTAAGACAGTTGTGAAATCCCCGGGCTCAACCTGGGAATTGCATCTGTGACTGCATAGCTAGAGTACGGTAGAGGGGGATGGAATTCCGCGTGTAGCAGTGAAATGCGTAGATATGCGGAGGAACACCGATGGCGAAGGCAATCCCCTGGACCTGTACTGACGCTCATGCACGAAAGCGTGGGGAGCAAACAGGATTAGATACCCTGGTAGTCCACGCCCTAAACGATGTCAACTGGTTGTTGGGTCTTCACTGACTCAGTAACGAAGCTAACGCGTGAAGTTGACCGCCTGGGGAGTACGGCCGCAAGGTTG
>05e65286da769a69fde684abd4a77cad
CACGTAGGCACCAAGCGTTGTCCGGATTTATTGGGCGTAAAGAGCTCGTAGGCGGTTCGGTAAGTCGGGTGTGAAAACTCTGGGCTCAACCCAGAGCCGCCACCCGATACTGCTGTGACTCGAGTGCGGTAGGGGAGCGGGGAATTCCTGGTGTAGCGGTGAAATGCGCAGATATCAGGAGGAACACCAGTGGCGAAGGCGCCGCTCTGGGCCGTGACTGACGCTGAGGAGCGAAAGCGTGGGTAGCAAACAGGATTAGATACCCTGGTAGTCCACGCCGTAAACGTTGGGCACTAGGTGTGGGTCTCAACCAACGAGATCCGCGCCGTCGCTAACGCATTAAGTGCCCCGCCTGGGGAGTACGGCCGCAAGGCTA
>05e898c113f4d52dd7623c47179fa6e5
TACCAGCAGCCCTAGTGGTGATCGTTATTATTGGGCCTAAAACGTCCGTAGCCGGCTCAGTAAATTCTTGGGTAAATCGGGAGGCTTAACCTTCCGAATTCCGAGGAGACTGCTGGGCTTGGGACCGGGGGAGGTCAGAGGTACTTCGGGGGTAGGGGTGAAATCCTGTAATCCCCGAGGGACCACCAGTGGCGAAGGCGTCTGACTAAAACGGATCCGACGGTAAGGGACGAAGCCTTGGGGCGCAAACGGGATTAGATACCCCGGTAGTCCAAGGTGTAAACGCTGCGGGCTTGGTGTTGGGGGTCCTACGAGGGCGTCCAGTGCCGGAGTGAAGATGTTAAGCCCGCTGCCTGGGGAGTACGGTCGCAAGACTG
>05eabd2378c35d29cee3d979fb33adda
TACGTAGGGTGCAAGCGTTGTTCGGAATTATTGGGCGTAAAGCGGATGTAGGTGGCTTATCAAGCCAGATGTGAAAGCCCGAGGCTTAACCTCGGACGTGCATTTGGAACTGATAGGCTAGAGTGTGTTATGGGAGTGCGGAATTCCTGGTGTAGCGGTGAAATGCGTAGATATCAGGAGGAACATTCGTGGCGAAGGCGGCGCTCTGGGGCGACACTGACACTGAGATCCGAAAGCGTGGGGAGCGAACAGGATTAGATACCCTGGTAGTCCACGCCGTAAACTATGATCACTCGTTGTTGGCAACACATCGTCAGTGACTAAGCGAAAGCGATAAGTTATCCACCTGGGGAGTACGGCCGCAAGGTTG
>05eb9f3dee949631a49d0d3093c9de8c
TACGTAGGTGGCGAGCGTTACTCGGAATTACTGGGCGTAAAGCGCGCGTAGGCGGTTTGGTCAGTCGGATGTGAAAGCCCTAGGCTCAACCTGGGAATTGCATTCGATACTGCCTGACTAGAGTATGGTAGAGGGAAGTGGAATTTCCGGTGTAGCGGTGAAATGCGTAGATATCGGAAGGAACACCAGTGGCGAAGGCGACTGTCTGGACAATTACTGACGCTCAGGGTCGAAAGCGTGGGGAGCAAACAGGATTAGATACCCTGGTAGTCCACGCCCTAAACGATGTCAACTAGACGTTGGGTTCATTAAGGAACTTAGTGTCGAAGCTAACGCGTTAAGTTGACCGCCTGGGGAGTACGGCCGCAAGGTTG
>05f640a020ef16e93691900102e53bfe
TACGGAGGATCCAAGCGTTATCCGGATTTATTGGGTTTAAAGGGTGCGTAGGCGGTACGCTAAGTCAGTGGTGAAATCCCGCAGCTCAACTGCGGAACTGCCATTGATACTGGCGTACTTGAGTACAGACGAGGTAGGCGGAATTTATGGTGTAGCGGTGAAATGCATAGATACCATAAAGAACACCGATAGCGAAGGCAGCTTACTAGACTGTAACTGACGCTCAGGCACGAAAGCGTGGGGAGCGAACAGGATTAGATACCCTGGTAGTCCACGCCGTAAACGATGATCACTCGATGTGTGCAATACACCGTACGCGTCCAAGCGAAAGCGTTAAGTGATCCACCTGGGGAGTACGTTCGCAAGAATG
>05f7e023ef546df0e760cd3660f882c9
TACGGAGGGTGCAAGCGTTGTTCGGAATTATTGGGCGTAAAGAGCATGTAGGCGGTTTGTTAAGTCTGGTGTGAAAGCCCGGGGCTCAACCCCGGAAGTGCATTGGATACTGGCAAACTTGAGTACCGGAGAGGGAAGTGGAATTCCTGGTGTAGGGGTGAAATCCGTAGATATCAGGAGGAACACCGGTGGCGAAAGCGACTTCCTGGACGGATACTGACGCTGAGATCCGAAAGCGTGGGGAGCAAACAGGATTAGATACCCTGGTAGTCCACGCCCTAAACGATGGGCACTAGGTGCAGGGAGTGTTGACCCTTTCTGTGCCGTAGCTAACGCATTAAGTGCCCCGCCTGGGGAGTACGGTCGCAAGGTTG
>05f86732d287a1f7f447cfaa17dbe263
TACGGAGGGTGCGAGCGTTGTTCGGAATTACTGGGCGTAAAGGGGATGTAGGCGGTTTGTTAAGTCAGATGTGAAAGCCCACGGCTCAACCGTGGAAGTGCATCTGAAACTGGCAGACTTGAGTACCGGAGAGGGAAGTGGAATTCCTGGTGTAGGGGTGAAATCCATAGATATCAGGAGGAACACCGGTGGCGAAGGCGACTTCCTGGACGGATACTGACGCTGAGATCCGAAAGCGTGGGGAGCAAACAGGATTAGATACCCTGGTAGTCCAGGGTGTAAACGCTGCTTGCTTGATGTTAGTCGGGCTCCGAGCCCGATTAGTGTCGGAGAGAAGTTGTTAAGCAAGCTGCCTGGGAAGTACGATCGCAAGATTG
>05fb89714ea3ad2f323ffdc9de89fd13
TACGGAGGGTGCAAGCGTTGTTCGGAATCACTGGGCGTAAAGCGCGTGTAGGCGGCCCATTAAGTCAGATGTGAAAGCCCTCGGCTCAACCGAGGAACTGCATCTGAAACTACTGGGCTTGAGTACGGGAGAGGAGAGTGGAATTCCCGGTGTAGAGGTGAAATTCGTAGATATCGGGAAGAACACCGGTGGCGAAGGCGGCTCTCTGGACCGATACTGACGCTGAGACGCGAAAGCGTGGGGAGCAAACAGGATTAGATACCCCGGTAGTCCTGGCCGTAAACGATGCGTGCTAGGTGTTGGTAGGGCTTTGAGCCGTATCAGTGCCGTAGGGAAACTGTTAAGCGCGCCGCCTGGGAAGTACGCTCGCAAGGGTG
>05fd2570d1e30096a78deced7ba4ba74
TACCGGCAGCCCGAGTGGTGGCCGCGTTTATTGGGCCTAAAGGGTCCGTAGCCGGTCGGGTAAGTTCCTCGGGAAACCTCGCCGCTCAACGGTGAGGCTTCCGGGGAATACTGCCCGACTTGGGACCGGGATGGGCCGGAGGTACTCCCGGGGTAGGGGTGAAATCCGTTGATCCCGGGAGGACCACCCGTAGCGAAGGCGTCCGGCTGGAACGGGTCCGACGGTGAGGGACGAAGGCCAGGGGCGCGAACCGGATTAGATACCCCGGTAGTCCTAGCCGTAAACGATGAGCACTAGGTCGAGGGGGCCTCCACACCTTCTCGGCCGTAGCGAAAGTGTTAAGTGCTCCGCCTGGGGAGTATGGTCGCAAGGCTG
>05fdb78a25be01d3e0db18ae0802b192
TACGGAGGGTGCAAGCGTTATCCGGATTTATTAGGTCTAAAGGGTGCGTAGGCTGATGATTAAGTCAGTGGTGAAATCCTACAGCTTAACTGTAGAACTGCCATTGATACTGGTCATCTTGAATTTAGTTGAGGTAGGCGGAATGTGTAGTGTAGCGGTGAAATGCTTAGATATTACACAGAACACCGATTGCGAAGGCAGCTTACTAAGCTATAATTGACGCTGAGGCACGAAAGCGTGGGGAGCGAACAGGATTAGATACCCTGGTAGTCCACGCCGTAAACGATGATCACTCGTTGTATGCCAAATTGATGGCATGTGACCAAGCGAAAGCATTAAGTGATCCACCTGGGGAGTACGTTCGCAAGAATG
>05fe3597a62438eb006020a7347cdd58
CACGGGGGGCGCAAGCGTTATTCGGAATTATTGGGCGTAAAGGGCGCGTAGGCGGTTTTGTCGGTCAGATGTGAAAGCCCAGGGCTCAACCCTGGACGTGCATTTGAAACAGCAAGACTTGAGTACGGGAGAGGAAAGCGGAATTCCTGGTGTAGAGGTGAAATTCGTAGATATCAGGAGGAACACCGATGGCGAAGGCAGCTTTCTGGACCGATACTGACGCTGAGGCGCGAAGGCGTGGGTAGCGAACAGGATTAGATACCCTGGTAGTCCACACCGTAAACGTTGGGTGCTCGTCGTAGCGGGTATTGACCCCTGCTGTGACCAAGCTAACGCATGAAGCACCCCGCCTGGGGAGTACGGTCGCAAGACTA
>05ff9d23cab4cdf07f57b923b0e50823
TACGGAGGGGGCCAGCGTTGTTCGGAATTATTGGGCGTAAAGGGCGCGTAGGCGGCCATGCAAGTCTGAGGTGAAATCCCCCGGCTCAACCGAGGAACTGTCTCAGATACTGCTTGGCTTGAGTCCCGGAGAGGGTAGCGGAATTCCCAGTGTAGCGGTGAAATGCGTAGATATTGGGAGGAACACCAGTGGCGAAGGCGGCTACCTGGACGGGTACTGACGCTGAGGCGCGAAAGCGTGGGGAGCAAACAGGATTAGATACCCTGGTAGTCCACGCTGTAAACGATGGGCACTTGGTGTTGCGGGTATCGACCCCTGCAGTGCCGAAGCTAACGCATTAAGTGCCCCGCCTGGGGAGTACGGTCGCAAGGCTG
>06046a2d1489240edf9d75099676b0a8
TACGGAGGGGGCTAGCGTTGTTCGGAATTACTGGGCGTAAAGCGCGCGTAGGCGGATTGATCAGTTGGGGGTGAAATCCCGAGGCTTAACCTCGGAACTGCCCTCAATACTGTCAGTCTAGAGATCGGAAGAGGTAAGTGGAATTCCTAGTGTAGAGGTGAAATTCGTAGATATTAGGAAGAACACCAGTGGCGAAGGCGGCTTACTGGTCCGATACTGACGCTGAGGTGCGAAAGCGTGGGGAGCAAACAGGATTAGATACCCTGGTAGTCCACGCCGTAAACGATGAATGCCAGTTGTCGGGTAGTATACTATTCGGTGACGCAGCTAACGCATTAAGCATTCCGCCTGGGGAGTACGGTCGCAAGATTA
>0605e7156ffe393d66b6cc699f5156c1
CACGTAAGGAGCGAGCGTTGTTCGGAATTATTGGGCGTAAAGGGCGTGTAGGCGGTTAACTAAGTCTTGTTTGAAAGACCGATGCTCAACATCGGAAACGGACAGGAAACTGGTTAACTAGAATCCGGTAGGGAAATGTGGAATTTCTAGTGTAGGGGTGAAATCTGTTGATATTAGAAAGAACACCAATGGCGAAGGCAACATTTTGGGCCTGGATTGACGCTGAGGCGCGAAAGCATAGGGAGCAAACAGGATTAGATACCCTGGTAGTCTATGCCGTAAACTTTGTACACTTGGTGTCGGGGGTCAAACCTCGGTACCGTAGCTAACGCGATAAGTGTACCGCCTGGGGAGTATGCCGGCAACGGTG
>0606cd05e130d91f0743c9944d9b2ee9
TACCGGCAGCCCGAGTGGTGGCCGCGTTTATTGGGCCTAAAGGGTCCGTAGCCGGTCGGGTAAGTTCCTCGGGAAACCTCGCCGCTCAACGGTGAGGCTTCCGGGGAATACTGCCCGACTTGGGACCGGGAGGGGCCGGAGGTACTCCCGGGGTAGGGGTGAAATCCGTTGATCCCGGGAGGACCACCCGTAGCGAAGGCGTCCGGCTGGAACGGGTCCGACGGTGAGGGATGAAGGCTAGGGGCGCAAAAGGGATTAGATACCCGTGTAGTCCTGGCAGTAAACACTGCACACTAAACATTAGTACCTCCTCGAGAGGTATTAGTGCTGAAGGGAAGCCGAAGAGTGTGCTACCTGGGAAGTATAGTCGCAAGGCCG
>060851ebc00c610cd7dbec30879f258c
GACGGAGGGAGCAAGCGTTGTTCGGATTTACTGGGCGTAAAGGGCGTCTAGGCTGATTGGTAAGTCAGATGTGAAATCCCTCGGCTCAACCGAGGAACTGCTCGGCAAACTGACTTTCTTGAGGCAGGTAGAGGTGCATGGAACTCTAGGTGGAGCGGTGAAATGCGTAGAGATCTAGAGGAACGCCAGTGGTGAAAACGGTGCACTGGGCCTGTCCTGACGCTGAGGCGCGAAAGCGTGGGGAGCAAAAGGGATTAGATACCCCTGTAGTCCCAGCTGTAAACTCTGTGTGTTAGGCGTTGCCTAAACTTCAGGTTTAGGCAGTGCTGTAGGGAAGCCGTTAAACACACCGCCTGGGGAGTACGGTCGCAAGGCTG
>060cc1d3b859decd6112e263c255e442
TACGTAGGTGGCGAGCGTTGTTCGGAATCACTGGGCTTAAAGCGTGTGTAGGCGGAACAGAAAGTGTCGTAGTGAAATCCCTCGGCTTAACCGAGGACCTGCTCGGCAAACTACTGTTCTTGAGGCAAGTAAGGGTGCGTAGAACTCTTGGTGGAGCGGTGGAATGCGTAGATATCAAGAGGAATGCCAGTGGTGAAGACGGCGCACTGGGCTTGTCCTGACGCTGAGACACGAAAGCGTGGGTAGCGAACGGGATTAGATACCCCGGTAGTCCTAGCCGTAAACGATGTTCACTAAGTGTGGGGCACTGAAGTGCTCCGTGCTGCAGCAAACGCGATAAGTGAACCGCCTGGGGAGTACGACCGCAAGGTTG
>060ccf3e623072e4e35e876ce95330db
TACGAAGGGAGCTAGCGTTATTCGGAATTACTGGGCGTAAAGAGCGTGTAGGCGGTTCAACAAGTCGGTCGTGAAAACCCGGGGCTCAACCCCGGGACGCCGGTCGAAACTGTTGTGACTAGAGTTCGGTAGAGGTGAGTGGAATTCTCGGTGTAGCGGTGGAATGCGCAGATATCGAGAGGAACACCAGTAGCGAAGGCGGCTCACTGGGCCTAAACTGACGCTAAGGAGCGAAAGCATGGGGAGCAAACAGGATTAGATACCCTGGTAGTCCACGCTGTAAACGATGTACACTAGGTGTTGCGGGTATTGACCCCTGCAGTGCCGCAGCTAACGCATTAAGTGTACCGCCTGGGGACTACGGTCGCAAGACTA
>060d420c7a6f675b6c866b6a95bb6410
TACGGAGGGTGCGAGCGTTAATCGGAATTACTGGGCGTAAAGCGCGCGTAGGCGGCTATGTAAGTCGGATGTGAAAGCCCCGGGCTCAACCTGGGAATTGCGTTCGATACTGCATGACTAGAGTATGGGAGAGGGAAGTGGAATTTCCGGTGTAGCGGTGAAATGCGTAGATATCGGAAGGAACACCAGTGGCGAAGGCGACTTCCTGGCCCAATACTGACGCTAAGGTGCGAAAGCGTGGGGAGCAAACAGGATTAGATACCCTGGTAGTCCACGCCGTAAACGATGAGAACTAGATGTCGGGAGGGTTTAGCCTTTCGGTGTCGCAGCTAACGCATTAAGTTCTCCGCCTGGGGAGTACGCCGGCAACGGTA
>060dc206489e09f455ff39e9c5bbe1c9
CACGGGGGGAGCAAGCGTTGTCCGGAATCACTGGGCGTAAAGAGCACGTAGGCGTCTTTGTAAGTTTCTGGTGAAATACTTCTGCTTAACGGAAGAACTGCCAGAAAAACTACAAAGATTGAGTTTAGGAGAGGGAAGCGGAATTCCTGGTGTAGCGGTGAAATGCGTAGATATCAGGAGGAACACCGGTGGCGAAGGCGCCCCTCTGGACCGATACTGACGCTGAGACGCGAAAGCGTGGGGAGCAAACAGGATTAGATACCCCGGTAGTCCTAGCCGTAAACGATGGACACTAGGTGTTGGAAGGGTCAAACCTTTCAGTGCCGCAGCTAACGCATTAAGTGTCCCACCTGGGGAGTACGGTCGCAAGGCTG
>061123beca0eb95900141f7b7490f67a
TACGTAGGGGGCGAGCGTTACCCGGATTTACTGGGCGTAAAGGGGGCGTAGGCGGCCTGGTGTGTCGGATGTGAAATCCCACGGCTCAACCGTGGGGCTGCATCCGAAACTACCAGGCTTGGGGGCGGTAGAGGGAGACGGAACTGCCGGTGTAGGGGTGAAATCCGTAGATATCGGGAAGAACACCGGTGGCGAAGGCGGCTCCCTGGCCCGATACTGACGCTGAGGCGCGAAAGCGTGGGGAGCGAACAGGATTAGATACCCTGGTAGTCCACGCCGTAAACGATGTATACTAGGTCGCGGAGGTTCTGACACCGTCGCGGTCGTAGCAAAAGTGTTAAGTATACCGCCTGGGGAGTACGGTCGCAAGGCTA
>0616c393762306fc1bb367f4319ffc17
GACGGAGGATGCAAGCGTTGTCCGGAATCATTGGGCGTAAAGAGTTCGTAGGCGGCATATCAAGTCTGGTGTTAAAGCCCGAGGCTTAACCTCGGTTCGGCGCTGGAAACTGATAAGCTAGAGCATAGTAGAGGCAAGGGGAATTCCCAGTGTAGCGGTGAAATGCGTAGATATTGGGAGGAACACCAGTGGCGTAAGCGCCTTGCTGGGCTAGTGCTGACGCTGAGGAACGAAAGCCAGGGTAGCGAATGGGATTAGATACCCCAGTAGTCCTGGCCGTAAACGATGGATACTAGGTGTAGCGGGTATCGACCCCCGCTGTGTCGTAGTTAACGCGTTAAGTATCCCGCCTGGGGAGTACGCACGCAAGTGTA
>061b5bd5bb24605ed1ec90fc282aa7b7
CACCGGCAGCCCAAGTGGTAGCCACTTTTATTGGGTCTAAAGCGTCCGTAGCCGGTTGAGTAAGTTCCTTGGGAAATTTGGCTGCTTAACAGTCAAGCTTCCAGGGAATACTGCTCGACTTGGGACTGGGAGAGGTCAGAGGTACTCCAGGGGTAGGGGTGAAATCCGTTAATCCCTGGGGGACCACCGGTAGCGAAGGCGTCTGACCAGACCAGGTCCGACGGTGAGGGACGAAGGCTAGGGTCGCGAACCGGATTAGATACCCGGGTAGTCCTAGCAGTAAACGATGCACACTAAGCGTATTTTCTTCGGAGAGTGCGCTATAGCTAACGCGTTAAGTGTGCCGCCTGGGGAGTACGGTCGCAAGGCTG
>06215fbe20ac3ba7a6c2df7bd27f9542
TACGGAGGGTGCAAGCGTTGTTCGGATTCACTGGGTATAAAGGGTGCGCAGGCGGCCTGATAAGTCAGGGGTGAAATATGTCGGCTCAACCGGCAAACTGCCCCTGAAACTGCCAGGCTTGAGTCCGGGAGAGGATGGTGGAATTCCTGGTGTAGCGGTGAAATGCGTAAATATCAGGAGGAACACCAATGGCGAAGGCAGCCATCTGGCCCGGTACTGACGCTCAGGCACGAAAGCTAGGGGAGCGAACAGGATTAGATACCCTGGTAGTCCTAGCCGTAAACGATGGATGCTTGGTGTTGGGGAGGTTGCTTCTCAGTGCCGGAGCTAACGTGTTAAGCATCCCACCTGGGAAGTACGGCCGCAAGGTTA
>0621bae4208352e3c3572f4bd22767ab
TACCGGCGGCCCGAGTGGTGGCCGCTATTATTGGGCCTAAAGCGTCCGTAGCCGGGCCCGTAAGTCCCTGGCGAAATCCCACGGCTCAACCGTGGGGCTTGCTGGGGATACTGCGGGCCTTGGGACCGGGAGAGGCCGGGGGTACCCCTGGGGTAGGGGTGAAATCCTGTAATCCCTGGAGGACCACCGGTGGCGAAGGCGCTCTCCTAGGACGGGTCCGACGGTGAGGGACGAAAGCCAGGGGAGCGAACCGGATTAGATACCCGGGTAGTCCTGGCCGTAAACGATGCGGGCTTGGTATTGGGGATCCCACGAGGGTTCCCAGTGCCGTAGGGAAGCCGTTAAGCCCGCCGCCTGGGGAGTACGGTCGCAAGGCTG
>06266f543685d17c13c44e5707371165
TACGGAGGATCCAAGCGTTATCCGGATTCATTGGGTTTAAAGGGTGCGCAGGCGGAATAATAAGTCAGTGGTGAAATCCTACAGCTTAACTGTAGAACTGCCATTGATACTGTTATTCTTGAGTACAGTTGTAGTGGGCGGAATGTGTTATGTAGCGGTGAAATGCATAGATATGACACAGAACACCGATCGCGAAGGCAGCTCACTAAGCTGTAACTGACGCTCAGGCACGAAAGCGTGGGGAGTAAACAGGATTAGATACCCTGGTAGTCCACGCCGTAAACTATGATTACTCGTTGTTGGCGATATACTGTCAGCGACTGAGCGAAAGCATTAAGTAATCCACCTGGGGAGTACGATCGCAAGATTG
>06284ef236094cfe41354561700f4751
TACCAGCCCCGCGAGTGGTCGGGACGATTATTGGGCCTAAAGCGCCCGTAGCCGGCCCGGTAAGTCCTCCCTTAAAGCCCCGGGCACAACCCGGGGACGGGGAGGATACTGCCGGGCTAGGGACCGGAGGAGGGAGAGGGTACTCCAGGGGTAGGGGTGAAATCAGCAGGGAATCACTGATGATGTGATTTGCCCTGCAAGTCACAATCCTGTAATCCCTGGAGGACCACCGGTGGCGAAGGCGCTCTCCTAGGACGGGTCCGACGGTGAGGGACGAAAGCCAGGGGAGCAAACCGGATTAGATACCCGGGTAGTCCTGGCCGTAAACGATGTGGACTTGGTATTGGGATGGCTACGAGCTGTCCCAGTGTCGTAGGGAAGCCGTTAAGTCCACCGCCTGGGGAGTACGGTCGCAAGGCTG
>062bba2c394d6e581dc3fa9a6a9d70f8
AACCAGCTCTTCGAGTGGTGTCCATGATTATTGAGCTTAAAGCGTTCGTAGCCTGCTTGGTAGGTCCCTGCTTAAATCCGGTCGCTCAACGGTCGGTCTGGTAGGGATACCGCCTTGCTTGGGGACGGGAGACGGCAACGGTATTCCATAGGTAAGGGTGAAATCTAATGATCTATGGAGGACCACCAGTGGCGAAGGCGGTTGTCGAGAACGTGCCCGACGGTGAGGGACGAAACCCAGGGGAGCAAAGGGGATTAGATACCCCCGTAGTCCCAGCTGTAAACGCTGCGAGCTAGGTGCTGCATGACCTACGAGGCCATGCGGTGTCGAAAGGAAGCTGCTAAGCTCGCCACCTGGGGAGTACGGTCGCAAGGCTG
>062d56e7b6eb9f925e85e8fc2031caa2
TACGGAGGGTGCTAGCGTTGTTCGGAATTACTGGGCGTAAAGCGGGTGTAGGCGGTTTGTTAAGTCAGATGTGAAAGCCCACGGCTCAACCGTGGAAGTGCATCTGAAACTGGCAGACTTGAGTACCGGAGAGGGAAGTGGAATTCCTGGTGTAGGGGTGAAATCCGTAGATATCAGGAGGAACACCGGTGGCGAAGGCGACTTCCTGGACGGATACTGACGCTGAGATCCGAAAGCGTGGGGAGCAAACAGGATTAGATACCCTGGTAGTCCACGCCGTAAACGATGCTCACTAGGTGATGGAGGTATTGACCCCTTCATTGCCGTAGTTAACGCGTTAAGTGAGCCGCCTGGGGAGTACGGTCGCAAGATTA
>062e3ef3ef15bee2ef502ced26022e34
TACCCGCAGCTCAAGTGGTGGCCGCTATTATTGGGCCTAAAACGTTCGTAGCCGGTCTGGTAAATGCCTGGGTAAATCGTGAGACTTAACCTTACGAATTCCGGGTAGACTGCCAGACTTGGGACCGGGAGAGGCCAGAGGTACTCCGGGGGTAGGGGTGAAATCCTGTAATCCTCGGGGGACCACCAGTGGCGAAGGCGTCTGGCCAGAACGGGTCCGACGGTGAGGGACGAAGCCCTGGGGCGCAAACCGGATTAGATACCCGGGTAGTCCTAGCTGTAAACGATGCAGGCTAGGTGTTGGCATTACTGCGAGTGATGCCAGTGCCGAAGGGAAGCCGTTAAGCCTGCCATCTGGGGAGTACGGTCGCAAGGCTG
>062e747c78721f89ed6b2973f31d6d67
TACGGAGGGTGCAAGCGTTGTTCGGAATTACTGGGCGTAAAGCGCGTGCAGGCGGTAAGGTAAGTCAGATGTGAAAGCCCCGGGCTCAACCCGGGAAGTGCATTTGATACTGCCTTTCTTGAGTATGGGAGAGGAGAGTGGAATTCCCAGTGTAGAGGTGAAATTCGTAGATATTGGGAGGAACACCCGTGGCGAAGGCGACTCTCTGGACCAATACTGACGCTGAGACGCGAAAGCGTGGGGAGCAAACAGGATTAGATACCCCAGTAGTCCACGCCCTAAACGATGGACACTAGATTTTGGTAGTATCGACCCTATCAGAATCGAAGCTAACGCGTTAAGTGTCCCGCCTGGGGATTACGGCCGCAAGGCTA
>063482646ebfcdcddc345ab48c73b475
TACGTAGGGAGCGAGCGTTGTCCGGAATTACTGGGCGTAAAGGGTGCGTAGGCGGCAATATAAGTCATATGTGAAATCCCCGGGCTTAACCCGGGAGGTGCATGTGAAACTATATAGCTTGAGTATGGTAGAGGAGAATGGAATTCCTAGTGTAGCGGTAAAATGCGTAGATATTAGGAGGAACACCGGTGGCGAAGGCGGTTCTCTGGGCCAAAACTGACGCTGAGGCACGAAAGCGTGGGGAGCAAACAGGATTAGATACCCTGGTAGTCCACGCCGTAAACGATGTTCACTCGCTGTCTGCGATACACAGTAGGCGGCTTAGCGAAAGCATTAAGTGAACCACCTGGGGAGTACGATCGCAAGGTTG
>06371761dbb8b4ace2ef4299f2c1a1f1
TACGGAGGGAGCGAGCGTTAATCGGAATTACTGGGCGTAAAGCGCGCGTAGGCGGCTTTGTTAGTCGGATGTGAAAGCCCTGGGCTTAACCTGGGAATGGCATTCGATACTGCATAACTAGAGTATGGTAGAGGGAAGTGGAATTTCCGGTGTAGCGGTGAAATGCGTAGATATCGGAAGGAACACCAGTGGCGAAGGCGACTTCCTGGGCCAATACTGACGCTGAGGTGCGAAAGCGTGGGGAGCAAACAGGATTAGATACCCTGGTAGTCCACGCCGTAAACGATGAGAACTAGATGTCGGGAGGGTTGCCTTTCGGTGTCGCAGCTAACGCGTTAAGTTCTCCGCCTGGGGAGTACGCCGGCAACGGTA
>063bab8c10bf68bc8f81fae417d1d076
GACGGAGGGAGCTAGCGTTGCTCGGAATTACTGGGCGTAAAGGGCGTGTAGGCGGATTGGAAAGTCTGGCGTGAAATCCCTCGGCTCAACCGAGGAATTGCGTTGGTAACTACCTTTCTTGAGTGTGGGAGAGGAGAGCGGAACTCATGGTGGAGCGGTGAAATGCGTAGATATCTAGAGGAACGCCAGTGGTGAAAACGGGTCGCTGGGCGTATGCTGACACTGAGGTGCGAAAGCGTGGGTAGCGAACGGGATTAGAGACCCCGGTAGTCCTAGCTGTAAACGATGTAGACTTGGCGTTGGTGGGGTAAAATCCATCAGTGTCGTAGCTAACGCGATAAGTCTACCGCCTGGGGACTACGATCGCAAGATTA
>063eca59c175f988e808ceea9a5fd36a
TACGGGGGGTGCAAGCGTTATTCGGAATTATTGGGCGTAAAGGGCGCGCAGGCGGCTGCTTAAGTCAGATGTGAAAGCCCGGGGCTTAACCCCGGAAGTGCATTTGAAACTAAGCAGCTTGAGTATGGGAGAGGGAAGTGGAATTCCTGGTGTAGAGGTGAAATTCGTAGATATCAGGAGGAACACCAGTGGCGAAGGCGACTTCCTGGACCAATACTGACGCTGAGGCGCGAAGGCGTGGGGAGCAAACAGGATTAGATACCCTGGTAGTCCACGCAGTAAACGATGATCACTAGGTGTAGCGGGTATTGACCCCTGCTGTGCCGCAGTTAACGCATTAAGTGATCCGCCTGGGGAGTACGGTCGCAAGATTA
>064356f3cd72d0e28d9f0d9d0c6a791c
TACGGAGGGTGCAAGCGTTATCCGGATTTATTGGGTTTAAAGGGTGCGCAGGCGGAAGAGTAAGTCAGTGGTGAAAGGTTGCCGCTTAACGGTAAGATTGCCATTGATACTGCTTTTCTTGAGTATGGTTGAGGTAGACGGAATGTGTAGTGTAGCGGTGAAATGCATAGATATTACACAGAACACCGATTGCGAAGGCAGTCTACTAAGCCATTACTGACGCTGAGGCACGAAAGCGTGGGTAGCGAACAGGATTAGATACCCTGGTAGTCCACGCCGTAAACGATGTTCACTCGCTGTCTGCGATACACAGTAGGCGGCTTAGCGAAAGCATTAAGTGAACCACCTGGGGAGTACGATCGCAAGGTTG
>064372fbd14ab3244e78232c0f6c2e3d
TACGTAGGGGGCAAGCGTTACCCGGATTCACTGGGCGTAAAGGGTGCGCAGGCGGGGCGATAAGTCAGTGGTGAAATCCTACAGCTTAACTGTAGAACTGCCATTGAAACTATCGTTCTTGAGTACAGTTGAAGTGGGCGGAATGTGTCAAGTAGCGGTGAAATGCATAGATATGACACAGAACACCAATTGCGTAGGCAGCTCACTAGACTATTACTGACGCTGAGGCACGAAAGCGTGGGGAGCGAACAGGATTAGATACCCTGGTAGTCCACGCCGTAAACGATGATTACTCGATGTATGCGATACACAGTATGCGTCTGAACGAAAGTATTAAGTAATCCACCTGGGGAGTACGTCGGCAACGATG
>064431587c7149f2dc65ccbb4c128296
TACGGAGGTGGCAAGCGTTACTCGGAATCACTGGGCGTAAAGGGCGTGTAGGCGGTATGGTAAGTCAGCCGTGAAAGCCCGGGGCTCAACCCCGGAAAGGCCTGCGATACTGTCTGGCTTGAGGGCCGGAGAGGCTGGCGGAATTCCCGGTGTAGGGGTGAAATCCGTAGATATCGGGAGGAACACCGGTGGCGAAGGCGGCCGGCTGGACGGGTACTGACGCTGAGGCGCGAAAGCGTGGGGAGCAAACAGGATTAGATACCCTGGTAGTCCACGCCGTAAACGATGGTCACTCGTTGCTGGTGATATACAATCAGTGACTGAGCGAAAGCATTAAGTGACCCACCTGGGGAGTACGTTCGCAAGAATG
>06474dc298d098e7c8d39b6175c82d72
TACGGAGGGTGCAAGCGTTATTCGGATTTATTGGGCGTAAAGAGCGTGTAGGCGGTTGGGATAGTCAGACGTGAAAGCCTTCTGCTCAACAGAAGAAGTACGTCTGAAACTGCCCAACTTGAGTACGAGAGAGGAAAGTGGAATTCCCAGTGTAGAGGTGAAATTCGTAGATATTGGGAGGAACACCTGTGGCGAAGGCGACTTTCTGGATCGATACTGACGCTGAGACGCGAAAGCGTGGGTAGCAAACAGGATTAGATACCCTGGTAGTCCACGCCGTAAACGATGATCACTAGATGTGGGTTCTGTTTAACAGGATCTGTGTCGTAGCTAACGCGTTAAGTGATCCGCCTGGGGAGTACGGTCGCAAGACTA
>064b7d01af9541cefc4ff5d9266af158
CACCGGCGGCCCGAGTGGTAGCCGCTATTATTGGGTCTAAAGGGTCCGTAGCCGGTTCGATAAGTCCTCTGGGAAATCTGGTTGCTTAACAATCAGACTGCCAAGGGATACTGTCGAACTTGAGACCGGGAGAGGTAAGAGGTACTTCAGGGGTAGGAGTGAAATCTTGTAATCCCTGGGGGACCATCTGTGGCGAAGGCGTCTTACCAGAACGGGTCTGACGGTGAGGGACGAAAGCTGGGGGCGCAAACCGGATTAGATACCCTGGTAGTCCACGCCCTAAACGATGTCAACTAGACGTTGGTCCTATTAAAAGGATTAGTGTCGAAGCTAACGCGTTAAGTTGACCGCCTGGGGAGTACGGCCGCAAGGTTG
>064c500145c4b677b0df7cf0e4a55388
TACGGAGGGAGCAAGCGTTGTCCGGAATCATTGGGCGTAAAGGGCACGTAGGCGGTTTGGTAAGTCGAATGTGAAATCTCATAGCTTAACTGTGAAACTGCGTTCGAAACTATCTAACTTGAGTACGGGAGAGGGAAGTGGAATTCCAAGTGTAGAGGTGAAATTCGTAGATATTTGGAGGAACACCAGTGGCGAAGGCGGCTTCCTGGACGGATACTGACGCTGAGATCCGAAAGCGTGGGGAGCAAACAGGATTAGATACCCTGGTAGTCCACGCCCTAAACGATGGGCACTAGGTGCAGGGGGTGTTGACCCCTCCTGTGCCGCAGCTAACGCATTAAGTGCCCCGCCTGGGGAGTACGGCCGCAAGGTTG
>064d8c493c1f3be0684e5f0e2056d757
TACGGAGGGTCCAAGCGTTATCCGGATTTATTGGGTTTAAAGGGTACGTAGGCGGAAAATTAAGTCAGTAGTGAAATCCTGCAGCTTAACTGTAGAACTGTTATTGATACTGGTTTTCTTGAATATGTTTGAAGTGGGCGGAATATGGCATGTAGCGGTGAAATGCATAGATATGCCATAGAACACCGATAGCGAAGGCAGCTCACTAAGCCATTATTGACGCTAAGGGACGAAAGCGTGGGGAGCGAACAGGATTAGATACCCTGGTAGTCCACGCTGTAAACGATGATCACTCGATATTGGCAACACACAGCCAGTGTCCAAGAGAAATTGATAAGTGATCCACCTGGGGAGTACGATCGCAAGGTTG
>065151b226669bc2571789143a7b995d
TACGGAGGGTGCGAGCGTTATTCGGAATCACTGGGCGTAAAGCGCGCGTAGGCGGCTGATCGAGTCAGGTGTGAAATCCCACGGCTCAACCGTGGAATAGCACTTGATACTGGTTGGCTAGAGTCTGGCAGAGGGTGGCGGAATTCCCGGTGTAGGGGTGAAATCCGTAGATATCGGGAGGAACACCAGAGGCGAAGGCGGCCACCTGGGCCAAGACTGACGCTGAGGTGCGAAAGCGTGGGGAGCGAACAGGATTAGATACCCGGGTAGTCCAGGCTGTAAATGATGCGGGCTAGGTGTCACCAGAGCTACGAGCTCCGGTGGTGCCGGAGGGAAGCCGTTAAGCCCGCCGCCTGGGAAGTACGGCCGCAAGGCTG
>0654a45b6267f820c62f0f4c0951eb54
TACGGAGGGGGCAAGCGTTATTCGGATTTACTGGGCGTAAAGCGCACGTAGGTGGCAAGATAAGTCAAAGGTGAAAGCCCTCGGCTCAACCGAGGAACTGCCTTTGAAACTGTTTTGCTTGAGTTCAGGAGGGGGGAGCGGAATTCCCAGTGTAGCGGTGAAATGCGTAGATACTGGGAGGAACACCGGTGGCGAAGGCGGCTCCCTGGACTGATACTGACACTGAGGTGCGAAAGCGTGGGTAGCAAACAGGATTAGATACCCTGGTAGTCCACGCCGTAAACGATGATCACTAGACGTCAGTTTGGCATTGCCAAATTGGTGTCGGAGCTAACGCGTTAAGTGTTCCGCCTGGGGAGTACGGTCGCAAGATTA
>06562701751d59a7f0b9e13ebb152ccd
AACGTAGGGGGCGAGCGTTGTTCGGAATCACTGGGCGTAAAGCGTGCGTAGGCGGCTGTGCAAGTCACAGGTGAAATCCCTGCTCCCAAGGTAGGAATTGCCTGTGATACTGCATGGCTGGAGGGCAAGAAGGGGAAGCGGAACTCTGGGAGTAGCGGTGAAATGCGTAGATACCCAGAGGAACGCCAGTAGCGAAGGCGGCTTCCTGGCTTGTCCCTGACGCTGAGGCACGAAAGCTAGGGGAGCGATCGGGATTAGATACCCCGGTAGTCCTAGCCGTAAACGATGGGTACTAGGTGTGGGGGGATCAATTACCCTCCGTGCCGAAGCTAACGCGTTAAGTACCCCGCCTGGGGAGTACGGTCGCAAGGCTG
>06573fbd8bb600c1714330fffe8a18db
TACGGAGGGGGCAAGCGTTGTTCGGATTTACTGGGCGTAAAGCGCACGTAGGCGGCAAAGTAAGTCAAAGGTGAAAGCCCTCGGCTCAACCGAGGAACTGCCTTTGAAACTGCTTTGCTTGAGTCCGGGAGGGGGGAGCGGAATACCCAATGGAGCGGTGAAATGCGTAGATATTGGGTAGAACACCGGTGGCGAAGGCGGCTCCCTGGACCGGTACTGACGCTGAGGTGCGAAAGCGTGGGTAGCAAACAGGATTAGATACCCTGGTAGTCCACGCCGTAAACGATGGGCACTAGTTGCAGCGGGTGTCGACCCCTGCTGTGACGAAGTTAACGCATTAAGTGCCCCGCCTGGGGAGTACGGTCGCAAGGCTG
>065bad32d8f3df1a27992b6d18998203
TACCAGCAGCCCAAGTAGGACTCGCTTTTATTTGGTCTAAAACATCCGTAGCTGGTTTCGCAAGTTTTGTGTTAAATCATTACTCTTAAGGTAATGGCTGCACAAAATACTGTGAGGCTAGAGACTGGGAGACGTAGTGAGTATGGTAAGGGTAATAGTAAAATATGTTAATCCATACCAGACTAACAATGGCGAAGGCACACTACGAGAACAGATCTGACGGTCAGGGATGAAGGCCAGGGGCGCAAAACGGATTAGATACCCGGGTAGTCCCAGCCGTAAACGATGCATGCTAGGTGTTGGGTTGGCCACGAGCCACCCCAGTGCCGCAGGGAAGCCGTTAAGCATGCCGCCTGGGGAGTACGATCGCAAGATTG
>066a71e2a2bbedbca3d55524af222339
TACGGAGGGTGCAAGCGTTAATCGGATTTACTGGGCGTAAAGCGTACGTAGGCGGTTTGTTAAGTCAGATGTGAAAGCCCCGGGCTCAACCTGGGAACTGCATTTGATACTGGCAGACTTGAGTTTGGTAGAGGGTAGTGGAATTCCGGGTGTAGCGGTGAAATGCATAGAGATCCGGAGGAACACCAGTGGCGAAGGCGGCTACCTGGACCAAAACTGACGCTGAGGTACGAAAGCGTGGGGAGCAAACAGGATTAGATACCCTGGTAGTCCACGCCGTAAACGATGTCAACTAGCCGTTGGGGGGCTTGACCCCTTAGTGGCGCAGCTAACGCACTAAGTTGACCGCCTGGGGAGTACGGTCGCAAGATTA
>066b06140d894f29fedceebd620a017c
TACGGAGGGTGCAAGCGTTATCCGGATTTATTGGGTTTAAAGGGTGCGCAGGCGGAATGATAAGTCAGTGGTGAAATCCTACAGCTTAACTGTAGAACTGCCATTGATACTGTCGTTCTTGAGTACAGTTGAGGTGGGTGGAATGTGTCATGTAGCGGTGAAATGCATAGATATGACACAGAACACCGATAGCGAAGGCAGCCCACCAAGCTGTAACTGACGCTCAGGCACGAAAGCGTGGGGAGCAAACAGGATTAGATACCCTGGTAGTCCACGCTGTAAACGATGATCACTCGATGTTGGCAATACACCGTCAGCGTCTTAGCGAAAGCTTTAAGTGATCCACCTGGGGAGTACGACCGCAAGGTTG
>066c3e667aa6f4d2e89e549602dc8339
CACGTAAGGTGCGAGCGTTGTTCGGAATTATTGGGCGTAAAGGGCTTGTAGGCGGTTTAAAAAGTCTGAAGTAAAAGATCACAGCTTAACTGTGGGAGTGCTTCGGAAACTGTTAGACTAGAATCCGAGAGGGGAAGGTAGAATTCCTGGTGTAGGGGTGAAATCTGTTGATATCAGGAAGAATACCGGAGGCGAAGGCGACCTTCTGGCTCTGGATTGACGCTGAGGAGCGAAAGCGTAGGTAGCGAACAGGATTAGATACCCTGGTAGTCTACGCCGTAAACGATGTACACTTGGTGGTGGGCTTAAGCTCGCTGCCGAAGCTAACGCGTTAAGTGTACCGCCTGGGGAGTAGGCCGGCAACGGTG
>066d67d695f50624cf475e421e6192f4
TACGGAGGGTGCAAGCGTTACTCGGAATCACTGGGCGTAAAGGACGCGTAGGCGGGATGGTAAGTCTGATGTGAAATCCTACAGCTCAACTGTAGAACTGCATTGGAAACTACTAACCTAGAGTATGGGAGGGGGAGATGGAATTAGTGGTGTAGGGGTAAAATCCGTAGATATCACTAGGAATACCTAAAGCGAAGGCGATCTCCTGGAACAATACTGACGCTAAGGCGTGAAAGCGTGGGGAGCAAACGGGATTAGATACCCCGGTAGTCCACGCCCTAAACGATGAACACTAGTCGTCGGGATGCTTGTCATCTCGGTGATGCACTTAACAGATTAAGTGTTCCGCCTGGGGAGTACGGTCGCAAGATTA
>067260ba2a926b694dd92732f062098a
TACGTAGGTCCCGAGTGTTATCCGGAATTACTGGGCGTAAAGCGTCTGTAGCCTGATACATAAGTCTGTTTTCAAATCCTATGGCTCAACCATAGACAGGGAATAGATACTGTGTATCTGGAGATTACTAGGGGTTAGTGGAATTTCCGGTGGAGCGGTGAAATGCGTTGATATCGGAAGGAACGCCAAAAGCGAAAGCAGCTAACTATAGTAAATCTGACGGTCAGAGACGAAAGCTTGGGGAGCAAACGGGATTAGATACCCCGGTAGTCCAAGCCGTAAATTATGCTTGCTAGGTGTTTTGGACCCTTGTGGTCTGGAGTGCCGTAATCTAACGAGTTAAGCAAGCCGCCTGGGTAGTATATTCGCAAGAATG
>06776a020825ff798ccc51372b07468d
TACGTAGGGGGCGAGCGTTACCCGGATTCACTGGGCGTAAAGGGGGCGTAGGCGGTCTAGTGTGTCAGGTGTGAAATCCCGCAGCTTAACTGTGGAACTGCGCCTGAAACTACTAGACTTGGGGCCGGTAGAGGGAGACGGAACTGCTGGTGTAGGGGTGAAATCCGTAGATATCAGCAGGAACGCCGGTGGGGAAGCCGGTCTCCTGGGCCGAGCCCGACGCTGAGGCCCGAAAGCTAGGGGAGCGAACCGGATTAGATACCCGGGTAGTCCTAGCCCTAAACGATGTCAACTAGACCGGAGTACTTCTGACAGTTTTCCGGTCGGAGCAAAAGTGTTAAGTTGACCGCCTGGGGAGTACGGCCGCAAGGTTA
>067cc6cc1a47a5380c2cf9b2521dd2d7
TACCAGCTCCCCGAGTGGTGGGGACGATTATTGGGCCTAAAGCGTCCGTAGCCGGTCTGGCAAGTCCCCCGTTAAAGCCAACGATTCAATCGTTGGAATGCGGGGGATACTGTCAGACTAGGGGGCGGGAGAGGCCGACGGTACTCCTGGGGTAGGGGTGAAATCCTATAATCCCAGGAGGACCACCAGTGGCGAAGGCGGTCGGCTAGAACGCGCCCGACGGTGAGGGACGAAAGCTGGGGGAGCGATCCGGATTAGATACCCGGGTAGTCCTAGCAGTAAACGATGCGGGCTAGGTGTTGGCATCACTGCGAGTGGTGCCAGTGCCGAAGGGAAGCCGTTAAGCCCGCCATCTGGGGAGTACGGTCGCAAGGCTG
>067f163d3147453de5934b6377902d44
TACGGAGGGGGCGAGCGTTGCTCGGATTTACTGGGCGTAAAGGGTCCGCAGGCGGTTAAGTAAGTTAGATGTGAAAGCTCAAGGCTTAACCTTGAAACTGCATCTAAAACTGCTTGACTAGAGTCCAAGAGGGGTCGGCGGAATTCCCGGTGTAGCGGTGAAATGCGTAGATATCGGGAGGAACACCAGTGGCGAAGGCGGCCGACTGGCTTGGAACTGACGCTCAGGGACGAAAGCGTGGGTAGCGAACCGGATTAGATACCCGGGTAGTCCACGCCCTAAACGATGGATGCTAGGTGTGGGGATTTTATCTCCTTGCCGAAGCTAACGCATTAAGCATCCCGCCTGGGGAGTACGGTCGCAAGGCTG
>068c76c582169bdc5782f69f74432f70
GACAGAGGTGGCAAGCGTTGTTCGGATTTACTGGGCGTAAAGAGAGCGTAGGTGGCCGCATATGTCAGATGTGAAATCCCAGGGCTTAACCCTGGAACGGCATTTGAAACTGTGCGGCTAGAGGACAGGAGGGGGAAGTGGAATTCCCGGTGTAGCGGTGAAATGCGTAGATATCGGGAGGAACACCGGTGGCGAAGGCGGCTTCCTGGACTGTCCCTGACACTGAGGCTCGAAAGCGTGGGTAGCAAACAGGATTAGATACCCTGGTAGTCCACGCCCTAAACGATGGATGCTAAGTGTCGGAGGTATCGATCCCTCCGGTGCCGCACCTAACGGATTAAGCATCCCGCCTGGGGAGTACGGCCGCAAGGTTG
>068e459d964b54080c7681274f4336b7
TACCGGCAGCCCGAGTGGTGGCCGCTTCTATTGAGCCTAAAGCGTCCGTAGCCGGCCCCGTAAATCCCTGGGTAAATCGGCCCGCTCAACGGGCCGCTCCCCGGGGAGACTGCGGGGCTTGGGACCGGGAGAGGCCGAGGGTACTCCCGGGGTAGGGGTAAAATCCTATAATCCCGGGGGGACCACCTGTGGGGAAGCCGCTCGGCTGGAACGGCTCCGACGGTGAGGGACGAAGGCCAGGGGATCAAACCGGATTAGATACCCGGGTAGTCCTGGCTGTAAAGGATGCGGGCTAGGTGTCGGGCGAGCTTCGAGCTCGCCCGGTGCCGAAGGGAAGCCGTTAAGCCCGCCGCCTGGGGAGTACGGCCGCAAGGCTG
>068e5b2f4dd2cb531a06e40cc40ff7ec
TACGGAGGATCCAAGCGTTATCCGGAATCATTGGGTTTAAAGGGTCCGTAGGTGGATAATTAAGTCAGAGGTGAAATCCTGCAGCTCAACTGTAGAATTGCCTTTGAAACTGGTTATCTTGAGTCATTATGAAGTGGTTAGAATGTGTAGTGTAGCGGTGAAATGCATAGATATTACACAGAATACCGATTGCGAAGGCAGATCACTAATAATGTACTGACACTGATGGACGAAAGCGTGGGTAGCGAACAGGATTAGATACCCCGGTAGTCCACGCCCTAAACGATGGATGCTAGGTGTTGGGGGTTCGACCCCCTCAGCGCCGAAGCTAACGCGTTAAGCATCCCGCCTGGGGACTACGGCCGCAAGGCTG
>068f0666c1b9ca5faa9505c2eb34940e
TACGGAGGGCGCGAGCGTTATTCGGAATCATTGGGCGTAAAGCGCGTGTAGGCGGCTGGGTAAGTCGGATGTGAAAGCCCGGGGCTCAACTCCGGAATTGCATACGAAACTGCCCAGCTAGAGTCTCGGAGAGGAGGGCGGAATTCCCGGTGTAGAGGTGAAATTCGTAGATATCGGGAGGAACACCAGTGGCGAAGGCGGCCCTCTGGACGATGACTGACGCTGAGACGCGAAAGCGTGGGGAGCAAACAGGATTAGATACCCTGGTAGTCCACGCCGTAAACGTTGGGTGCTAGGTGTCGCGGGTATTGACCCCTGCGGTGCCGGCGTTAACGCATTTAGCACCCCGCCTGGGGAGTACGGTCGCAAGACTA
>069218fe2ecad61d2aaa9237a713f307
GACGAAGGTGGCGAGCGTTGTTCGGTATCACTGGGCTTAAAGCGTGTGTAGGCGGAAATGTAAGCGTTGCGTGAAATCCCCCGGCTTAACCGGGGAACTGCGCAACGAACTGCTTTTCTTGAGGCAAGTAGGGGTGCATGGAACTCTTGGTGGAGCGGTGGAATGCGTAGATATCGGGAGGAACACCAGTGGCGAAGGCGGCTTTCTGGTCTATCTCTGACGCTGAGGAGCGAAAGCTAGGGGAGCAAACGGGATTAGATACCCCGGTAGTCCTAGCTGTAAACGATGGATACTAGGTGTGGGAGGTATCGACCCCTTCTGTGCCGCAGCTAACGCATTAAGTATCCCGCCTGGGGAGTACGGTCGCAAGGCTG
>0693256e61499a9066caeb641e4852d7
TACGTATGGGGCGAGCGTTGTTCGGAATTATTGGGCGTAAAGGGCGTGTAGGCGGTTTAACAAGCCTGGTGTTAAAATGCACAGCTTAACTGTGTAGGTGCGCTGGGAACTGTTAGGCTTGAGTTTAGGAAGGGAAGCTGGAATTCCTGGTGTAGAGGTGAAATTCGTAGATATCAGGAGGAACACCGGTGGCGAAGGCGACTTCCTGGCTTGTCCCTGACGCTGAGGCACTAAAGCTAGGGGAGCGATCGGGATTAGAGACCCCGGTAGTCCTAGCCCTAAACGATGGGTACTAAGTGTGGGGGGAGCATTACCCTCCGTGCTGAAGCTCACGCGTTAAGTACCCCGCCTGGGGAGTACGGTCGCAAGACTG
>069a2a22e2cecfac1f2e81977da07c97
CACGGGGGGAGCAAGCGTTGTCCGGAATTACTAGGCGTAAAGGGCAAGTAGGCGGAATGTAGCATGTAGCGGTGAAATGCATAGATATGCTACAGAACACCGATCGCGAAGGCAGCTCACTAAGCCAAGACTGACGCTCAGGCACGAAAGCGTGGGTAGCGAACAGGATTAGATACCCTGGTAGTCCACGCCGTAAACGATGATCACTCGTTGTTGGCGATACACAGTCAGCGACCAAGCGAAAGCGATAAGTGATCCACCTGGGGAGTACGTTCGCAAGAATG
>069d0c714b4fe69dc5ff55e854dc2fa0
TACGGAGGATGCAAGCGTTATCCGGATTTATTGGGTTTAAAGGGTGCGCAGGCGGATTAATAAGTCAGTGGTGAAATCCTACAGCTTAACTGTAGAACTGCCATTGATACTGTTAATCTCGAGTATAGTTGAAGTGGGCGGAATGTATCATGTAGCGGTGAAATGCATAGATATGATACAGAACACCGATAGCGAAGGCAGCTCACTAAACTATTACTGACGCTGAGGCACGAAAGCGTGGGGAGCAAACAGGATTAGATACCCTGGTAGTCCACGCCGTAAACTATGGACACTCGTTGTTGGCGATACACGGTCAGTGACTAAGCTAAAGTATTAAGTGTCCCACCTGGGGAGTACGATCGCAAGGTTG
>069dc352a7594800b1d29ec4379c60fc
TACGGGGGGAGCAAGCGTTGTCCGGAATTACTAGGCGTAAAGGGCAAGTAGGCGGAATGGTAAGTCAGATGTTAAAGGCACGGGCTCAACCGGTGTATGGCATTTGATACTGTTATTCTAGAGTAAGGTGGGGGAAGACGGAATTCCTGGTGTAGCGGTGGAATGCGCAGATATCAGGAGGAACACCGGAGGCGAAGGCGGTCTTCTATACCATTACTGACGCTAAATTGCGAAGGTGTGGGTATCAAACAGGATTAGATACCCTGGTAGTCCACACAGTAAACGATATGCACTAGATGTTGGGGTATAAAAGCTTCAGTGTCGAAGCTAACGCGATAAGTGCATCGCCTGGGGAGTACGATCGCAAGGTTA
>06a04d5ae091f31a544a7f855165504c
CACCAGCGCCACGAGTGGCAACCACGTTTATTGGGCCTAAAGCGTCCGTAGTCGGTTTGGTAAATCTCTTGTGAAATCGTCGGGCTTAACCCGACGGCATGCTCGAGACACTACCTTACTTGAGACCGGGAGGAGTGAGAGGTATTCCTGAGGGAGCGGTAAAATGTGATAATCTCAGGAGGATCACCTATGGCGAAGGCATCTCACCAGAACGGATCTGACGATCAGGGACGAAGGCTAGGGGAGCGATCCGGATTAGATACCCGAGTAGTCCTAGCAGTAAACGCTGCGAGCAAGATGTTGCACTTCTTAAGAGGATGTGCAGTGTCGAAGAGAAGTCATTAAGCTCGCCGCCTGGGAAGTACGGTCGCAAGACTG
>06a3fb40031ce373ecb808de2fb283ae
TACGTAGGAGGCAAGCGTTATCCGGAATCACTGGGCGTAAAGAGTGCGTAGGCGGTCTGCCGCATCTGGTCTTAAATCTTAGGGCTTAACCCTAAGGCTGTATCAGAGATGGGTAGACTTGAGGATAGAAGAGGAAAGTGGAATTCCCGGTGTAGCGGTGAAATGCGTAGATATCGGGAGGAACACCAGTGGCGAAGGCGGCTTTCTGGTCTATCTCTGACGCTGAGGAGCGAAAGCTAGGGGAGCAAACGGGATTAGATACCCCGGTAGTCCTAGCTGTAAACGATGGATACTAGGTGTGGGAGGTATCGACCCCTTCTGTGCCGCAGCTAACGCATTAAGTATCCCGCCTGGGGAGTACGGTCGCAAGGCTG
>06a424e86ab91adb37fecf6c63e2b6f5
TACGGAGGGTGCAAGCGTTACTCGGAATTACTGGGCGTAAAGTGCGCGTAGGTGGGAAGGTAAATTAAGCGTGGAAGCCTAGGGCTCAACCCTAGAATTGCGCTTAAAATTGCCTTCCTTGAGTCTTGGAGAGGGAGGCGGAACTCCCGGTGTAGGGGTGAAATCCGTAGATATCGGGAGGAACACCGGTGGCGAAGGCGGCCTCCTGGCCAAGTACTGACACTGAGGCGCGAAAGCGTGGGGAGCGAACCGGATTAGATACCCGGGTAGTCCTGGCCGTAAACGATGTGGGCTTGGTATTGGGATGGCCATGAGCTGTCCCAGTGCCGTAGGGAAGCCGTTAAGCCCACCGCCTGGGGAGTACGGTCGCAAGGCTG
>06a80ab7a3f74959a7510493961ba696
TACCAGCAGTTCAAGTTGCATCCCTTTTTATTGGGTCTAAAACATCCGTAGCTTGCCGTTTAAGTCTCTTGTGAAATCCTACGTCTCAAGCGTAGTGAAGTGCAGGAGATACTGAACGGCTAGAGATCGGTAGACGTAAGGAGTACGCCGGAGGTAATGGTAAAATATGTTAATCTTCGGTGGACTAACAATCAGCGAAGGCACCTTACGAGGACGAATCTGACAGTGAGGGATGAAGGCCAGGGGCGCAAAACGGATTAGATACCCGTGTAGTCCTGGCAGTAAACACTGCTCACTAAACATCGGGCCCTCTTCGGGAGGATTCGGTGCTGAAGCGAAGGCGAAGAGTGAGCTACCTGGGAAGTATAGTCGCAAGATCG
>06a827c3fa6975e438f6273586d8b847
TACCCGCAGCTCGAGTGGTGGCCACTATTATTGGGCCTAAAACGTCCGTAGCCGGCCTGGTAAATGCCCGGGTAAATTGGCCAGCTCAACTGGTCAAATTCCGGGCAGACTGCCAAGCTTGGGACCGGGAGAGGCCGGAGGTACTCCAGGGGTAGGGGTGAAATCCTGTAATCCCTGGGGGACCACCTGTGGCGAAGGCGTCCGGCCAGAACGGGTCCGACGGTGAGGGACGAAGCCCAGGGGCGCAAACCGGATTAGATACCCGGGTAGTCCTGGGTGTAAACGCTGCCCGCTTGATGTTGGGCAAGCTTCGGGCTTGCCCAGTGTCGGAGCGAAGGCGTTAAGCGGGCTGCCTGGGGAGTACGGCCGCAAGGCTG
>06abf69945c7996bf0a7d6a4f4965e2e
TACGGAGGGTGCAAGCGTTATCCGGATTTATTGGGTTTAAAGGGTCCGTAGGCGGACCAATAAGTCAGTGGTGAAATCTTTCGGCTCAACCGGAAAACTGCCATTGATACTGTTGGTCTTGAATATGTTTGAAGTGGGCGGAATATGGCATGTAGCGGTGAAATGCATAGATATGCCATAGAACACCGATAGCGAAGGCAGCTCACTAAGCCATAATTGACGCTAAGGGACGAAAGCGTGGGGAGCGAACAGGATTAGATACCCTGGTAGTCCACGCTGTAAACGATGATCACTCGATATTGGCAACACACAGCCAGTGTCCAAGAGAAATTGATAAGTGATCCACCTGGGGAGTACGATCGCAAGGTTG
>06ac55ba49bde5e4ccb3908833c9d2b4
TACTGAGGGTGCAAGCGTTAATCGGAATTATTGGGCGTAAAGCGGATGTAGGTGGTTTACTAAGCCAGATGTGAAAGCCCAGGGCTCAACCTTGGAACTGCATTTGATACTGGGTACCTTGAGTACAGTAGAGGGAGGTGGAATTTCAGGTGTAGCGGTGAAATGCGTAGATATCTGAAGGAACATCAGTGGCGAAGGCGGCCTCCTGGACTGATACTGACGCTGAGGTGCGAAGGCGTGGGTAGCGAACAGGATTAGATACCCTGGTAGTCCACGCAGTAAACGATGAACACTAGGTGTAGCGGGTATTGACCCCTGCTGTGCCGAAGCTAACGCATTAAGTGTTCCGCCTGGGGAGTACGGTCGCAAGATTA
>06ad2bebbd7ba4aae1bdeb6cd60ff60b
TACGTAGGTGGCGAGCGTTATCCGGATTTACTGGGTGTAAAGAGGGTGCAGGCGGCTTTTCAAGTCGAATATAAAATCTCCTGGCTTAACTGGGAGGGACTATTCGATACTGTTAGGCTAGAGTACAGGAGGGGAGAGGGGAATTCAGGGTGTAGCGGTGAAATGCGTAGATATCCTGAAGAACACCGGTGGCGAAGGCGCCTCTCTGGACTGATACTGACGCTCATGGACGAAAGCTAGGGGAGCGAAGAGGATTAGATACCCTCGTAGTCCTAGCCGTAAACGGTGTGCACTTGATGTTGGAGGTTTACCCCCTTCAGTGTCGGAGCTAACGCGTTAAGTGCACCGCCTGGGAAGTACGGCCGCAAGGTTA
>06ae63fa503450256d3bed9168ed12ab
CACGGGGGTGGCAAGCGTTGTCCGGAATTACTAGGCGTAAAGGGCAAGTAGGTGGAATGGTAAGTCAGATGTGAAAACCAGTGGCTTAACTGCTGGCCTGCATATGATACTGCTGGTCTTGAGTACGGGAGAGGAAAGTGGAATTCCCGGTGTAGCGGTGAAATGCGTAGATATCGGGAGGAACACCAGTGGCGAAGGCGGCTTTCTGGTCTATCTCTGACGCTGAGGAGCGAAAGCTAGGGGAGCAAACGGGATTAGATACCCCGGTAGTCCTAGCTGTAAACGATGGATACTAGGTGTGGGAGGTATCGACCCCTTCTGTGCCGCAGCTAACGCATTAAGTATCCCGCCTGGGGAGTACGGTCGCAAGGCTG
>06bbfcc26cc9bfcebbc4240d92bfff3b
TACGTAAGGAGCGAGCGTTGTCCGGATTTACTGGGCTTAAAGGGTGCGTAGGCTGCGCGGAAAGTTGGGTGTGAAAGCCCTCAGCTCAACTGAGGAATTGCATCCAAAACTGCCGTGCTTGAGGGAGACAGAGGTGAGCGGAACTCAAGGTGGAGCGGTGAAATGCGTTGATATCTTGAGGAACACCGGTGGCGAAAGCGGCTCACTGGGTCTCTTCTGACGCTGAGGCACGAAAGCTAAGGTAGCAAACGGGATTAGATACCCCCGTAGTCCCGGCGGTAAACGATGCGGGCTAGGCGTTGCACTTCCGCGAGGAAGTGCAGTGCCGAAGCGAAGGCGTTAAGCCCGCCGCCTGGGGAGTACGGTCGCAAGGCTG
>06bf6751d3640e03a5d7a4bca4240180
TACGGAGGCAGCGAGCGTTACTCGGTATGACTGGGTGTAAAGGGTCCGCAGGCGGCTGAGTAAGTGGAGGGTGAAATCTTCGGGCTCAACCCGAAGGCTGCTCTCCAAACTGCTCAGCTTGAGGCCGGGAGAGGAGAGCGGAACTGCCGGTGTAAGGGTGAAATCTGTGGATATCGGCAGGAACGCCAGTGGGGAAGCCGGCTCTCTGGCCCGGTCCTGACGCTCAGGGACGAAAGCTGGGGGAGCGAACAGGATTAGATACCCTGGTAGTCCCAGCCGTAAACGATGGGCACTAGGTGTTGGGCCCTTTAAGGGCTCAGTGCCGAAGCTAACGCGTTAAGTGCCCCACCTGGGGACTACGGCGGCAACGCTA
>06c25daec722a263a9ac8c737ed6b2bf
GACGGAGGTGGCGAGCGTTACTCGGATTCACTGGGCTTAAAGCGGGTGTAGGCGGCCAGGCAAGTCCGGTGTGAAAGCCCTCGGCTCAACCGAGGAAGTGCAGTGGAAACTGCCGGGCTTGAGTGCGGGAGAGGGTAGCGGAATTCCCGGTGTAGCGGTGAAATGCGTAGATCTCGGGAGGAACACCGGAGGCGAAGGCGGCTCCCTGGACTGTCCCTGACGCTGAGGCCCGAAAGCCAGGGGAGCAAACGGGATTAGATACCCCGGTAGTCCTGGCCGTAAACGATGGGCACTGGACATGGGGAGGTTTTATCCTCTCTGTGTCGCAGCTAACGCGTTAAGTGCCCCGCCTGGGGAGTACGGTCGCAAGGCTG
>06c39312b02c76b3bf18551af8f04613
TACGGAGGATCCAAGCGTTATCCGGATTTATTAGGTTTAAAGGGTGCGTAGGCGGAAATTTAAGTCAGTGGTGAAATCCTGCAGCTCAACTGTAGAACTGCCATTGATACTGGATTTCTTGAGTATAGATGAAGTGGGCGGAATGTGTCAAGTAGCGGTGAAATGCATAGATATGACACAGAACACCAATTGCGTAGGCAGCTCACTAGACTATTACTGACGCTGAGGCACGAAAGCGTGGGGAGCGAACAGGATTAGATACCCTGGTAGTCCACGCCGTAAACGATGATTACTCGATGTATGCGATACACAGTATGCGTCTGAACGAAAGTATTAAGTAATCCACCTGGGGAGTACGTCGGCAACGATG
>06c844d566f0bc2e7f79a03c6c2b4830
TACGGAGGTGGCAAGCGTTGTTCGGATTTATTGGGTGTAAAGGGTGTGTAGGTGTCCTTATAAGTCGGGTGTGAAATCCTTCAGCTCAACTGGAGAATTGCGCTCGAAACTGCAAGGATTGAGTGTATGAGAGGAGAGGGGAATTCTTGGTGTAAGGGTGAAATCTGTAGATATCAAGAAGAACACCGGCGGCGAAGGCGCCTCTCTGGCATACAACTGACACTGAAACACGAAAGCGTGGGTAGCAAACAGGATTAGATACCCTGGTAGTCCTAGCTGTAAACGATGGATACTAGGTGTGGGAGGTATCGACCCCTTCTGTGCCGCAGCTAACGCATTAAGTATCCCGCCTGGGGAGTACGGTCGCAAGGCTG
>06c8d600ffabcec6484470ef6b80eb73
TACGTAGGGAGCAAGCGTTGTCCGGAATTATTGGGCGTAAAGGGTGCGTAGGCGGCATAGCAAGTCAGATGTGAAATACCCGGGCTTAACCCGGGGCGTGCATTTGAAACTGCTGAGCTTGAGTGCAGGAGAGGTAAGTGGAATTCCTAGTGTAGCGGTGAAATGCGTAGATATTAGGAGGAACACCAGTGGCGAAGGCGACTTACTGGACTGTAACTGACGCTGAGGCACGAAAGCGTGGGGAGCAAACAGGATTAGATACCCTGGTAGTCCACGCTGTAAACGATGGATACTAGGTGTGGGGGACATACAACCTCTGTGCCGGAGCTAACGCATTAAGTATCCCGCCTGGGGAGTACGGTCGCAAGGCTG
>06d2e5af870bb87b09d230c8d9a5fd85
TACGGAGGGTGCGAGCGTTGTTCGGAATTACTGGGCGTAAAGCGGGTGTAGGCGGTGGATCAAGTCAGATGTGAAAGCCCTCGGCTCAACCGAGGAAGTGCATCTGAAACTGGTTCACTAGAGTACGGGAGAGGAGAGTGGAATTCCCAGTGTAGAGGTGAAATTCGTAGATATTGGGAGGAACACCGGTGGCGAAGGCGGCTCTCTGGAACGATACTGACGCTGAGACCCGAAAGCGTGGGGAGCAAACAGGATTAGATACCCTGGTAGTCCACGCCGTAAACGATGGGCATTAGGTGAAGGGAGTATTGACCCTCCCTGTGCCGACGCTAACGCATTAAATGCCCCGCCTGGGGAGTACGGTCGCAAGATTA
>06d437494ce362f59dc3fdb84b5d3be0
TACGGAGGGTGCAAACGTTGTTCGGAATTACTGGGCGTAAAGCGCGCGTAGGCGGTTTGTTAAGTCAGATGTGAAAGCCCAAGGCTCAACCTTGGACGTGCATTTGAAACTGGCAGACTTGAGTACTGGAGGGGATGGTGGAATTCCCGGTGTAGAGGTGAAATTCGTAGATATCGGGAGGAATACCGGTGGCGAAGGCGACCATCTGGCCAGATACTGACGCTGAGGTGCGAAAGCATGGGGAGCAAACAGGATTAGATACCCTGGTAGTCCACGCTGTAAACGATGTGCACTAGGTGTTGGGGAGATATTCTCAGTGCCGTAGCTAACGCGTTAAGTGCACCGCCTGGGGAGTATGCTCGCAAGGGTG
>06d8467808da247f5330ab786b27cda5
TACGGAGGGTGCAAGTGTTGTTCGGATTTACTGGGCGTAAAGAGCACGTAGGCGGATAGGTAAGTCAGGTGTGAAAGCCCGAGGCTTAACCTCGGAATTGCACTTGATACTGCTTGTCTTGAGTATGGTAGAGGGGAGTGGAATTCCCGGTGTAGAGGTGAAATTCGTAGATATCGGGAGGAATACCGGTGGCGAAGGCGACTTTCTGGCTGAATACTGACGCTGAGGCGCGAAAGCGTGGGGAGCAAACAGGATTAGATACCCTGGTAGTCCACGCCGTAAACGATGTGCACTAGATGTAGGAGGTATTGATCCCTTCTGTGTCGCAGCTAACGCATTAAGTGCACCGCCTGGGGAGTACGGTCGCAAGATTA
>06d87d92aff2af03a8e731cd3e9c41a4
TACGGAGGGTGCGAGCGTTATTCGGAATTACTGGGCGTAAAGCGCACGTAGGCGGTGGGGCAAGTCAGATGTGAAAGCCCTCGGCTCAACCGAGGAATTGCATCTGAAACTGCTCCACTAGAGTTCGGGAGAGGACGGCGGAATTCCCGGTGTAGGGGTGAAATCCGTAGATATCGGGAGGAACGCCGGAGGCGAAGGCGGCCGTCTGGCCCGAAACTGACGCTGAGGTGCGAAAGCGTGGGGAGCGAACAGGATTAGATACCCTGGTAGTCCACGCTGTAAACGATGGGCGCTAGATGTGGGTCCTGTAGAAGGGGTCCGTGTCGGAGCTAACGCGTTAAGCGCCCCGCCTGGGGAGTACGGTCGCAAGGCTG
>06d8c9f08c9c455dd8b4aff1b93ada94
TACGGAGGGTGCAAACGTTGCTCGGAATCACTGGGCGTAAAGCGCACGTAGGCGGCCCGGTCAGTCGGGTGTGAAATCCCTGGGCTTAACCTAGGAACTGCATCCGAAACTGCCTGGCTTGAGTACGGGAGAGGGAAACGGAATTCCCGGTGTAGAGGTGAAATTCGTAGATATCGGGAGGAACATCAGTGGCGAAGGCGGTTTCCTGGACCGATACTGACGCTGAGTGTGCGAAAGCGTGGGGAGCAAACAGGATTAGATACCCTGGTAGTCCACGCTGTAAACGATGGGCACTAGGCGTCGCGGGTATTGACCCCTGCGGTGCCGTAGCTAACGCGTTAAGTGCCCCGCCTGGGGAGTACGGCCGCAAGGTTG
>06dc8f78e38c1c35baf1ff0ff5219a90
AACCAGCTCCGCGAGTGGTCGGGATGATTGCTGGGCCTAAAGGGTCCGTAGGCGGCCCCGTGTGTCCGCGGCTAAATCCCGGCTCTTAAGGCCGGGACTGCTGCGGATACTACGGGGCTAGGGACCGGGAGAGGCCGGGGGTACCTCCGGGGTAGGGGCGAAATCCTGAGATCCCGGAGGGACCAACAGTGGCGAAGGCGCCCGGCTGGAACGGCTCCGACGCTGAGGGACGAAAGCCAGGGGAGCGAAGGGGATTAGATACCCGGGTAGTCCTGGCCGTAAACGATGTGGACTAAGTGTTAGGGTGGCTACGAGCCACCCTAGTGCTGAAGGGAAGCCGTTAAGTCCACCGCCTGGGGAGTACGGCCGCAAGGCTG
>06dceb8cbb3fd6d0302cf3fa27edbf99
TACGGAGGGTGCAAGCGTTATCCGGATTTATTGGGTTTAAAGGGTGCGCAGGCGGACCTAGTAAGTCAGTGGTGAAATCCCGGGGCTCAACCCCGGAACTGCCATTGATACTGCTGGTCTTGAATACGGTTGAAGTAGGCGGAATGTAGCATGTAGCGGTGAAATGCATAGAGATGCTACAGAACACCGATCGCGAAGGCAGCTTACTAAGCCGATATTGACGCTCAGGCACGAAAGCGTGGGGAGCGAACAGGATTAGATACCCTGGTAGTCCACGCCGTAAACTATGATCACTCGTTGTTGGCAATAAACCGTCAGTGACTAAGCGAAAGCGATAAGTGATCCACCTGGGGAGTACGATCGCAAGGTTG
>06e5a19508efdb216547fa66a61dc610
CACCGGCAGCCCAAGTGGTAGCCACTTTTATTGGGTCTAAAGCGTCCGTAGCCGGCTCAGCAAGTCCTCGGCTAAATCTCACGGCTCAACCGTGAGCAGGCCGAGGATACTGCTGGGCTAGGGGGCGGGAGAGGCCGAGGGTACTTCCGGGGTAGGGGCGAAATCCTATAATCCCGGAAGGACCACCAGTGGCGAAGGCGCTCGGCTGGAACGCGCCCGACGGTGAGGGACGAAAGCCGGGGGAGCGAAGGGGATTAGATACCCCCGTAGTCCCGGCTGTAAACGATGCGGGCTAGGTGTTGGGTGGGCTTCGAGCCCACCCAGTGCCGCAGCGAAGGCGTTAAGCCCGCCGCCTGGGGAGTACGGCCGCAAGGCTG
>06ecb0e3ace69c37ada583038428fe06
TACGGGGGGTGCAAGCGTTAATCGGAATTACTGGGCGTAAAGCGCGCGTAGGCGGTTTGTTCAGTCGGATGTGAAAGCCCAGGGCTCAACCTTGGAACTGCATTCGATACTGGCAAACTAGAATGTGATAGAGGATAGTGGAATTTCCGGTGTAGCGGTGAAATGCGTAGAGATCGGAAGGAACATCAGTGGCGAAGGCGGCTATCTGGATCAACATTGACGCTGAGGTGCGAAAGCGTGGGTAGCAAACAGGATTAGATACCCTGGTAGTCCACGCCGTAAACGATGTCAACTAGCCGTTGGGAGACTTGATCTCTTAGTGGCGCAGCTAACGCGATAAGTTGACCGCCTGGGGAGTACGGACGCAAGTTTA
>06f06603295639ab5b3a996d49d43f11
TACGGAGGGTGCAAGCGTTGTCCGGATTTATTGGGTTTAAAGGGTGCGTAGGTGGTTTTTTAAGTCAGTGGTGAAAGCCTACAGCTTAACTGTAGAGGTGCCATTGATACTGTTGCCCTTGAGTATAGTTGAAGTGGGCGGAATATGTAATGTAGCGGTGAAATGCATAGAGATTACATAGAACACCAATTGCGAAGGCAGCTCACTAAGCTATCACTGACGCTGAGGCACGAAAGCGTGGGGAGCGAACAGGATTAGATACCCTGGTAGTCCACGCCGTAAACGATGATCACTCGTTGTTGGCAATACATCGTCAGCGACTGAGCGAAAGCATTAAGTGATCCACCTGGGGAGTACGATCGCAAGATTG
>06fa4be45e21330f8612264a0b92fb27
TACGGGGGGTGCAAGCGTTATTCGGAATTATTGGGCGTAAAGGGCGCGCAGGCGGTTACTTAAGTCAGATGTGAAAGCCCGAGGCTTAACCTCGGAAGTGCATTTGAAACTAAGTAACTTGAGTATGGGAGAGGGAAGTGGAATTCCTGGTGTAGAGGTGAAATTCGTAGATATCAGGAGGAACACCAGTGGCGAAGGCGACTTCCTGGACCAATACTGACGCTGAGGCGCGAAGGCGTGGGGAGCGAACAGGATTAGATACCCTGGTAGTCCACGCCGTAAACGATGAGCACTAGGTGTGGGGGAGATTATCTCTTCCGTGCCGCAGCTAACGCATTAAGTGCTCCGCCTGGGGAGTACGGCCGCAAGGTTA
>06fd35f823f7f4b3b97d47a364abb41a
TACGGAGGGGGCTAGCGTTGTTCGGAATTACTGGGCGTAAAGCGCGCGTAGGCGGCTTTGTAAGTCAGAGGTGAAAGCCCGGAGCTCAACTTCGGAATTGCCTTTGAGACTGCATCGCTTGAATCCGGGAGAGGTGAGTGGAATTCCGAGTGTAGAGGTGAAATTCGTAGATATTCGGAAGAACACCAGTGGCGAAGGCGGCTCACTGGACCGGTATTGACGCTGAGGTGCGAAAGCGTGGGGAGCAAACAGGATTAGATACCCTGGTAGTCCACGCCGTAAACGATGATGACTAGCTGTCCGGGCACTTGGTGCTTGGGTGGCGCAGCTAACGCATTAAGTCATCCGCCTGGGGAGTACGGCCGCAAGGTTA
>06fea122f6c547bf55614d250606cb50
AACCAGCTCTTCAAGTGGTCGGGATATTTATTGGGCTTAAAGTGTCCGTAGCTTGTACAATAAGTTCCTGGTAAAATCTAATAGCTTAACTATTAGTATGCTAGGAATACTGTTGTACTAGAGGGCGGGAGAGGTCTGAGGTACTTTAGGGGTAGGGGTGAAATCCTATAATCCTTGAAGGACCACCAGTGGCGAAGGCGTCAGACTAGAACGCGCCTGACAGTGAGGGACGAAAGCCAGGGGAGCGAACCGGATTAGATACCCGGGTAGTCCTGGCCGTAAACGATGCAGGCTAGGTGTTGGCATTACTGCGAGTGATGCCAGTGCCGAAGGGAAGCCGTTAAGCCTGCCATCTGGGGAGTACGGTCGCAAGGCTG
>0701ad0accfbbed0c2d179c04e3ac2df
TACCCGCAGCTCGAGTGGTGGCCACTATTATTGGGCCTAAAACGTCCGTAGCCGGCCTGGTAAATGCCCGGGTAAATCGTGAGGCTCAACCTCACGAATTCCGGGTAGACTGCCAGGCTTGGGACCGGGAGAGGCCGGAGGTACTCCAGGGGTAGGGGTGAAATCCTGTAATCCCTGGGGGACCACCTGTGGCGAAGGCGTCCGGCCAGAACGGGTCCGACGGTGAGGGACGAAGCCCAGGGGCGCAAACCGGATTAGATACCCGGGTAGTCCTGGCCGTAAACGATGTCTACTAGCCGTTGGGAGACTTGATTTCTTAGTGGCGCAGCTAACGCAATAAGTAGACCGCCTGGGGAGTACGGCCGCAAGGTTA
>07049201bc4768b5c5151f052de3b560
TACGTAGGGAGCAAGCGTTGTCCGGATTTACTGGGTGTAAAGGGCGCGCAGGCGGGTCAGAAAGTCAGAGGTGAAATCCTACAGCTCAACTGTAGAACTGCCTTTGATACTGCTGATCTTGAGTATGGAAGAGAGAGACGGAATTCCAGGTGTAGTGGTGAAATACGTAGATATCTGGAAGAACACCAGTTGCGAAGGCGGTCTCTTGGTCCAATACTGACGCTGAGGCGCGAAAGCGTGGGTAGCAAACAGGATTAGATACCCTGGTAGTCCACGCCGTAAACGATGAATACTAGGTGCTGGGTCTTTAGATTCAGTGCCGCAGCTAACGCATTAAGTATTCCACCTGGGGAGTACGATCGCAAGGTTG
>0704f34054ac448aab5d094ed501b717
CACGGGGGGAGCAAGCGTTGTCCGGATTTACTGGGCGTAAAGAGCGTGTAGGCGGGATAATTAGTCAGTGGTGAAATCTTGCGGCTTAACCGTAAGCCTGCTACTGATACTGTTATCCTTGAGTGTGGAAGAGGGAAGTGGAATTCCTGGTGTAGCGGTGAAATGCGTAGATATCAGGAAGAACACCAGTAGCGAAGGCGGCTTCCTGGTCCACTACTGACGCTGAGACGCGAAAGCGTGGGGAGCAAACAGGATTAGATACCCTGGTAGTCCACGCTGTAAACGTTGGGCACTAGGTGTTGGAGGTCTCGACCCCTTCAGTGCCGCAGCTAACGCATTAAGTGCCCCGCCTGGGGAGTACGGTCGCAAGGCTG
>0706f2e18ad99ed0af0880716fdaf99a
TACAGAGGTGGCTAGCGTTGTTCGGATTTACTGGGCGTAAAGGGTGCGTAGGCGGCTCCGTATGTCAGATGTGAAATCTCACCGTTCATCGGTGAACGTGCATTTGAAACTGCGGGGCTAGAGTACGGGAGAGGAGAGCGGAATTCTCGGTGTAGCGGTGAAATGCGTAGATATCGAGAAGAACGCCGGAGGCGAAGGCGGCTCTCTGGAACGTAACTGACGCTGAGGCACGAAAGCTGGGGGAGCAAACAGGATTAGATACCCTGGTAGTCCCAGCCGTAAACGTTGTACACTTGGTGTAGGGAGGTTTGTCCCTCCCTGTGCCGAAGCTAACGCATTAAGTGTACCGCCTGGGGAATACGGCCGCAAGGCTA
>0707192d076a64dc50b4450c8e3c17da
TACCAGCTCTCCGAGTGGTAGGGATGATTATTGGGCTTAAAGCGTCCGTAGCCGGCTTAGCAAGTCTCCTGTCAAATTCAGCGACCTAATCGTTGAGCCGCGGGAGACACTACTAGGCTAGGAGGCGGGAGAGGCCGACGGTATTCTCGGGGTAGGGGTGAAATCCTATAATCCCGGGAGGACCATCAGTGGCGAAGGCTGTCGGCTGGAACGCGCTCGACGGTGAGGGATGAAAGCTGGGGGAGCGAACCGGATTAGATACCCGGGTAGTCCAGGGTGTAAACGCTGCGGGCTTGGTGTTGGAGGTCCTACGAGGGCGTCCAGTGCCGGAGAGAAGTTGTTAAGCCCGCCGCCTGGGGAGTACGGTCGCAAGACTG
>070fe053b77c333b86056f41f75e4c4a
GACGAAGGTGGCAAGCGTTGTTCGGTGTTACTGGGCTTAAAGCGTGTGTAGGCGGAAAAGTAAGCGTCCTGTGAAATCCCCCGGCTTAACCGGGGAACTGCTCGACGAACTGTTTTTCTTGAGGCAAGTAGGGGTGCATGGAACTCTTGGTGGAGCGGTGGAATGCGTAGATATCAAGAGGAACGCCAGTGGTGAAAACGGTGCACTAGGCTTGTTCTGACGCTGAGACACGAAAGCGTGGGGAGCGAACGGGATTAGATACCCCGGTAGTCCACGCTGTAAACGATGTCTACTAGGTTGTGGTGGTTCTGACACCAGCACAGCCGAAGCAAAAGTGTTAAGTAGACCGCCTGGGGAGTACGGTCGCAAGGCTA
>071b8e86c1f94f393db4fb7a1008670d
TACGGAGGGTGCAAGCGTTATTCGGAATTATTGGGCGTAAAGGGCGCGCAGGCGGTCTCTTAAGTCAGATGTGAAAGCCCAGGGCTTAACCCTGGAAGTGCATTTGAAACTAAGGGACTTGAGTATGGGAGAGGGAAGTGGAATTCCTGGTGTAGAAGTGAAATTCGTAGATATCAGGAGGAACACCGGTGGCGAAGGCGACTTCCTGGACCAATACTGACGCTGAGGCGCGAAGGCGTGGGGAGCAAACAGGATTAGATACCCTGGTAGTCCACGCAGTAAACGATGAACACTAGGTGTAGCGGGTATTTACCCCTGCTGTGCCGCAGTTAACGCATTAAGTGTTCCGCCTGGGGAGTACGATCGCAAGATTA
>071fcd542f43fae629603f28769a5048
TACGGAGAGTGCGAGCGTTATCCGGATTTACTAGGCGTAAAGAGAGCGTAGGCGTCCTGTCAAGTTCCCGGTAAAATCTTTGGGCTCAACCCAGAGTTCGCTGGGAATACTGGCAGGATTGAGTTAAAGAGGGGAGAGTGGAATTCCCGGTGGAGCGGTGAAATGTGTAGATATCGGGAAGAATACCGATGGCGAAGGCAACTCTCTGGCTTTAAACTGACGCTGAGGCTCGAAAGCGTGGGGAGCGAACAGGATTAGAGACCCTGGTAGTCCACGCCCTAAACGATGAGTACTAGATGTCGGTGGTAACCATTCCATCGGCATCGCAGCTAACGCGGTAAGTACTCCGCCTGGGGACTACGGTCGCAAGGCTA
>0727799106d1a9cb20452e70d88e7960
AACGTAGGAGGCGAGCGTTATCCGGATTCATTGGGCGTAAAGGGCAAGTAGGCGGTGGCTCAAGTTGGGCGTGACATCTCCCGGCCTAACTGGGAGGGGTCGTCCAAAACTGGGTCACTAGAGGGCAGGAGAGGGAAGTGGAACTCCTAGTGTAGCGGTGGAATGCTCAGATACTAGGAAGAACACCAGTGGCGAAGGCGGCTTCCTGGCCTGTACCTGACGCTGAGAGGCGAAAGCTAGGGGAGCAAACGGGCTTAGATACCCCGGTAGTCCTAGCCGTAAACTATGGACACTAGGTATAGGGAGTATCGACCCTCTCTGTGCCGAAGCTAACGCATTAAGTGTCCCGCCTGGGGACTACGGCCGCAAGGCTA
>07296cf544fae043ebf6eb97dd339d6c
CACCGGCAGCCCAAGTGGTAGCCACTTTTATTGGGTCTAAAGCGTCCGTAGCCGGTCGAGTAAGTTCCTTGGGAAATTTGGCTGCTTAACAGTCAAGCTTCCAGGGAATACTGCTCGACTTGGGACTGGGAGAGGTCAGAGGTACTCCAGGGGTAGGGGTGAAATCCGTTGATCCCGGGAGGACCACCCGTAGCGAAGGCGTCCGGCTGGAACGGGTCCGACGGTGAGGGACGAAGGCCAGGGGCGCGAACCGGATTAGATACCCGGGTAGTCCTGGCTGTAAACGATGTACACTAGGTGTTGCTGGTATTGACCCCTGCAGTGCCGCAGCTAACGCATTAAGTGTACCGCCTGGGGACTACGGTCGCAAGACTA
>072b0b28fda75bf6beb6ffd6007bd8cf
TACGGAGGGTGCAAGCGTTGTCCGGATTTATTGGGTTTAAAGGGTGCGTAGGCGGTACGCTAAGTCAGTGGTGAAATCCCGCAGCTCAACTGCGGAACTGCCATTGATACTGGCGTACTTGAGTACGGGAGAGGAAAGCGGAATTCCTGGTGTAGAGGTGAAATTCGTAGATATCAGGAGGAACACCGATGGCGAAGGCAGCTTTCTGGACCGATACTGACGCTGAGGCGCGAAGGCGTGGGTAGCGAACAGGATTAGATACCCTGGTAGTCCACGCAGTAAACGATGTTCACTAGGTGTAGCGGGTATTAAAATCTGCTGTGCCGGAGCTAACGCATTAAGTGAACCGCCTGGGGAGTACGGTCGCAAGACTA
>072c5547d3e97d8fef4e1d478e17b03d
GACGAAGGTGGCGAGCGTTGTTCGGAATCACTGGGCTTAAAGAGCACGTAGGCGGCCTGATAAGCGCCGAGTGAAATCCCTCGGCCTAACCGAGGAACTGCTCGGCGAACTGTCAGGCTTGAGGCAGGTAGAGGCGTGCGGAACTCTTGGTGGAGCGGTGAAATGCGTAGATATCAAGAGGAACGCCGGTGGCGAAGGCGGCACGCTGGGCCTGTCCTGACGCTGAGGTGCGAAAGCCAGGGGAGCAAACGGGATTAGATACCCTGGTAGTCCTAGCAGTAAACGATGGATATTAGGTGTCGGGAAGGACTTCTTCTCGGTGCCGTAGTTAACGCGTTAAATATCCCACCTGGAAAGTACGGCCGCAAGGTTG
>072f772d55e36ab59a6604e9157ac612
TACGGAGGGTGCGAGCGTTACTCGGAATTACTGGGCGTAAAGGGCGCGTAGGCGGGAAGGCAAGTTGAGCGTGTAAGCCTGAGGCTCAACCTCAGAATGGCGCTCAAAACTGCCTTTCTTGAGTCCCGGAGAGGCCGGCGGAATTCCCGGTGTAGGGGTGAAATCCGTAGATATCGGGAGGAACACCGGTGGCGAAGGCGGCCGGCTGGACGGGTACTGACGCTGAGGCGCGAAAGCGTGGGGAGCAAACAGGATTAGATACCCTGGTAGTCCACGCCGTAAACGATGAGCACTAGGTGTGGGAGAGATCATCTCTTCCGTGCCGCAGCTAACGCATTAAGTGCTCCGCCTGGGGAGTACGGCCGCAAGGTTA
>07310a7b64285db0cddf897df19fe9b5
TACGTAAGAGGCTAGCGTTGTCCGGAATCACTGGGCGTAAAGCGCGTGTAGGTGGCTTGGTAAGTCGGATGTGAAATCCCCGGGCTCAACCCGGGAACTGCGTCCGAAACTGCCTCGCTTGAGAGCAGGAGAGGAGAGTGGAATTCCTGGTGTAGCGGTGGAATGCGTAGATATCAGGAAGAACACCAATGGCGAAGGCAGTACACTGGCCTGAAACTGACGCTGAGGTGCGAAAGCGTGGGGAGCAAACAGGATTAGATACCCTGGTAGTCCACGCTGTAAACGATGGGTACTAGGTTTTGGGGGTCTCAACCCCTTCAGAGCCGTAGCTAACGCGTTAAGTACCCCGCCTGGGGAGTACGATCGCAAGGTTG
>073a69584c796091345eb50b8590f1c7
TACGGAGGGTGCAAGCGTTATCCGGATTTATTGGGTTTAAAGGGTCCGCAGGCGGACTAATAAGTCAGTGGTGAAATCTCTCGGCTCAACCGAGAAACTGCCATTGATACTGTTAGTCTAGAGTGTAGTTGGCGTAGGCGGAATGTATCATGTAGCGGTGAAATGCTTAGATATGATACAGAACACCGATCGCGAAGGCAGCTTACGAAACTACAACTGACGCTCAGGGACGAAAGCGTGGGGAGCGAACAGGATTAGATACCCTGGTAGTCCACGCCCTAAACGATGAACACTAGTCGTCGGGATGCTAGTCATCTCGGTGATGCACTTAACAGATTAAGTGTTCCACCTGGGGAGTACGGTCGCAAGATTA
>073e351bae669377a7bf813f43c08f80
TACGGGGGGTGCAAGCGTTATTCGGAATTATTGGGCGTAAAGGGCGCGTAGGCGGTCTCTTAAGTCAGATGTGAAAGCCCGGGGCTCAACCCCGGAAGTGCATTTGAAACTAAGGGACTTGAGTATGGGAGAGGGAAGTGGAATTCCTGGTGTAGAGGTGAAATTCGTAGATATCAGGAGGAACACCGGTGGCGAAGGCGACTTCCTGGACCAATACTGACGCTAAGGCGCGAAGGCGTGGGGAGCAAACAGGATTAGATACCCTGGTAGTCCTAGCTGTAAACGTTGGGCACTAAGTACTGGCAGTTTTTTCTGTCAGCGCTGCAGTTAACACATTAAGTGCCCCACCTGGGGAGTACGGTCGCAAGGTTG
>074304112d3b5a00baa38fcb2fa7f364
TACGGAGGGTGCAAACGTTGTTCGGAATTACTGGGCGTAAAGCGCGCGTAGGCGGTTTGTTAAGTCAGATGTGAAAGCCCAAGGCTCAACCTTGGACGTGCATTTGAAACTGGCAGACTTGAGTACTGGAGGGGATGGTGGAATTCCCGGTGTAGAGGTGAAATTCGTAGATATCGGGAGGAATACCGGTGGCGAAGGCGACCATCTGGCCAGATACTGACGCTGAGGTGCGAAAGCATGGGGAGCAAACAGGATTAGATACCCTGGTAGTCCACACCGTAAACGATGAATGCCAGTCGTCGGGTAGCATGCTATTCGGTGACACACCTAACGGATTAAGCATTCCGCCTGGGGAGTACGGTCGCAAGATTA
>07493b3b020de87ae2d83bb53187cca7
TACAGAGACTGCAAGCGTTATTCGGATTCACTGGGCGTAAAGGGTGCGCAGGCGGCCAGATGTGTCAGGTGTGAAAGCTCGAGGCTCAACCTCGAAACGGCGCCTGAAACTATCTGGCTAGAGTATCGGAGAGGGAAGCGGAATTCATGGTGTAGCAGTGAAATGCGTAGATATCATGAGGAACACCAGAGGCGAAGGCGGCTTCCTGGACGATTACTGACGCTCAGGCACGAAAGCGTGGGTAGCGAAAGGGATTAGATACCCCTGTAGTCCACGCCCTAAACGGTGCATACTAGGTGTTGGCGGATTCGATCCCGTCAGCGCTCAAGCTAACGCATTAAGTATGCCGCCTGAGGACTACGGCCGCAAGGCTA
>074f7263c4404911acd54169d58f0178
TACGGAGGGTGCAAGCGTTATCCGGAATCATTGGGTTTAAAGGGTCCGTAGGCGGGCGATTAAGTCAGAGGTGAAATCCCACAGCTCAACTGTGGAACTGCCTTTGATACTGGTTGTCTTGAGTTACAGTGAAGTAGATAGAATGTGTAGTGTAGCGGTGAAATGCATAGATATTACACGGAATACCGATTGCGAAGGCAGTCTACTAACTGTATACTGACGCTAATGGACGAAAGCGTGGGGAGCGAACAGGATTAGATACCCTGGTAGTCCACGCCGTAAACGATGTCAACTAGCCGTTGGGCCTATATACAGGTTTAGTGGCGGAGCTAACGTATTAAGTTGACCGCCTGGGGAGTACGGCCGCAAGGTTA
>07583c46808bf13037e96d317e46daca
TACGGAGGGTGCGAGCGTTAATCGGAATTACTGGGCGTAAAGCGTGCGTAGGCGGCACGGCAAGTCAGGTGTGAAAGCCCTCGGCCCAACCGAGGAACTGCACTTGAAACTGCCGAGCTTGAGATCGGGAGAGGGTGGCGGAATTCCGGGTGTAGGGGTGAAATCCGTAGATATCCGGAGGAACACCGGTGGCGAAGGCGGCCACCTGGACAGATACTGACGCTGAGACGCGAAAGCGTGGGGAGCAAACAGGATTAGATACCCTGGTAGTCCACGCAGTAAACGATGAACACTAGGTGTAGCGGGTATTGACCCCTGCTGTGCCGCAGTTAACGCATTAAGTGTTCCGCCTGGGGAGTACGGTCGCAAGATTA
>0759e4671c0bcd0162fca592afe0010c
CACGTAAGGGGCAAGCGTTGTTCGGAATTATTGGGCGTAAAGGGCGCGTAGGCGGTTTTACAAGTCTGGTGTGAAAGATCTCAGCTTAACTGAGGGACCGCGCTGGAAACTGTAAGACTAGAATCTAGGAGGGGAAGCTGGAATTCCTGGTGTAGGGGTGAAATCTGTAGATATCAGGAAGAACACCGGTGGCGAAGGCGAGCTTCTGGCCATAGATTGACGCTGAGGCGCGAAAGCGTGGGGAGCGAACAGGATTAGATACCCTGGTAGTCCACGCCGTAAACGATGTCAACTAGCCGTTTGTGTCCTTGAGACGTGAGTGGCGTAGCTAACGCACTAAGTTGACCGCCTGGGGAGTACGGTCGCAAGATTA
>075f2dbca2baadcf393790179142febb
TACGGAGGGTGCAAGTGTTGTTCGGATTTACTGGGCGTAAAGAGCACGTAGGCGGATAGGTAAGTCAGGTGTGAAAGCCCGAGGCTCAACCTCGGAATTGCACTTGATACTGCTTGTCTTGAGTATGGTAGAGGGGAGTGGAATTCCCGGTGTAGAGGTGAAATTCGTAGATATCGGGAGGAACACCAGCGGCGAAGGCGACTCCCTGGGCCATTACTGACGCTGAGGTGCGAAAGCGTGGGTAGCGAACAGGATTAGATACCCTGGTAGTCCACGCAGTAAACGATGTACACTAGGTGTGGCGGATATTAAAATCTGCTGTGCCCAAGCTAACGCATTAAGTGTACCGCCTGGGGAGTACGGTCGCAAGACTA
>07600186facc0f3d58fb68e6a8e83326
TACATAAGGAGCAAGCGTTATCCGGAATTATTGGGCGTAAAGAGCTCGTAGGCGGTCTTAAAAGTCAGGTGTGAAATTAACAGGCTCAACCTGTTAAGGTCATCTGAAACTTTAAGACTTGAGGATAGAAGAGGAAAGTGGAATTCCCGGTGTAGCGGTGAAATGCGTAGATATCGGGAGGAACACCAGCGGCGAAGGCGGCTTCCTGGGACGGTACCGACGCTGAGGCGCGAAAGCGTGGGGAGCAAACAGGATTAGATACCCTGGTAGTCCTAGCTGTAAACGATGGATACTAGGTGTGGGAGGTATCGACCCCTTCTGTGCCGCAGCTAACGCATTAAGTATCCCGCCTGGGGAGTACGGTCGCAAGGCTG
>0760443605580031363ffd9ef1ccb128
TACGGAGGGTGCAAGCGTTATCCGGATTCATTGGGTTTAAAGGGTACGTAGGCGGATATATAAGTTAGTGGTGAAATCCCGAAGCTCAACTTCGGAACTGCCATTAAAACTGTTTATCTTGAATTTGGTTGAAGTGGGCGGAATATGACATGTAGCGGTGAAATGCATAGATATGTCATGGAACACCGATAGTGAAGACAGCTCACTAAGCCAATATTGACGCTGAGGTACGAAAGCATGGGTAGCGAACAGGATTAGATACCCTGGTAGTCCATGCCGTAAACGATGATTACTAGCTATTAGCGATACAATGTTAGTGGCAAAGCGAAAGCATTAAGTAATCCACCTGGGAAGTACGGTCGCAAGATTG
>076cbbe822570c4c87e34c7fb66d654b
AACGTAGGGGGCGAGCGTTATCCGGATTCACTGGGCGTAAAGCGCGCGCAGGCGGCTTCCTAAGTCGGGCGTGAAATCTCCCGGCTCAACCGGGAGGGGCCGCTCGATACTGGGAGGCTTGAGGGCAGGAGAGGGAGGTGGAATTCCTGGTGTAGCGGTGAAATGCGTTGATATCAGGAAGAACGTCGGTGGCGAAGGCGACTGGCTAGCCTGTTTCTGACGCTGAGGGACGAAAGCCGGGGGAGCGAACCGGATTAGATACCCGGGTAGTCCCAGCTGTAAACGATGCTCGCTAGGTGTCAGATACGGTGCGTCCGTATTTGGTGCCGTAGGGAAACCGTGAAGCGAGCCGCCTGGGAAGTACGGTCGCAAGGCTG
>076d5b1d78819d5292528e4434bd1b6e
AACGTAGGAGGCGAGCGTTATCCGGATTTACTGGGCGTAAAGCGCGTGCAGGCGGCTTGGTAAGTCGGACGTGAAAGCTCCCGGCTCAACTGGGAGAGGCCGTTCGAAACTACCAGGCTAGAGGACAGTAGAGGGAGGTGGAATTCCGGGTGTAGCGGTGAAATGCGTAGATATCCGGAGGAACACCAGTGGCGAAGGCGGCCTCCTGGACTGCTCCTGACGCTCAGACGCGAAAGCTAGGGGAGCGAACGGGATTAGACACCCCGGTAGTCCTAGCCGTAAACGATGCAGACTTGGTGTTGGTCGTTTAAAAACGATCAGTGCCGAAGCTAACGCGATAAGTCTGCCGCCTGGGGACTACGGCCGCAAGGCTA
>076f2de13b6bb296d119430e054e7cc8
TACTAGCGGTCCAAGTCGCAGCCATTTTTATTGGGTCTAAAACATCCGTAGCTTGCTTAATAAGTTTCCTGTGAAATTTTATGTCTTAAGCATGAAGCGAGCAAGAAGTACTATTAAGCTAGAGACTGGAAGACGTAAGAAGTATGTTCGAAGTAATGGTAAAATATGTTAATCTCGAACAGACTAACAACAGCGAAGGCATCTTACGAGGACAGTTCTGACAGTAAGGGATGAAAGCTAGGGGCGCAAAACGGATTAGATACCCGTGTAGTCCTAGCAGTAAACACTGCACACTAAACATTAGTACCTCCTCGAGAGGTATTAGTGCTGTAGGGAAGCCGAAGAGTGTGCTACCTGGGAAGTATAGTCGCAAGGCCG
>07728d72b833cb3a24dac2343c594bfc
TACGGAGGGTGCAAGCGTTGTCCGGATTTATTGGGTTTAAAGGGTGCGTAGGTGGCGTGTTAAGTCAGTGGTGAAAGCCTGCAGCTCAACTGTAGAGGTGCCATTGATACTGACATGCTTGAGTATGGACGAGGTAGGCGGAATTTGTGGTGTAGCGGTGAAATGCATAGATACCACAAAGAACACCGATAGCGAAGGCAGCTTACTGGACCATAACTGACACTGAGGCACGAAAGCGTGGGGAGCGAACAGGATTAGATACCCTGGTAGTCCACGCTGTAAACGATGATCACTCGATGTTGGCAATACACCGTCAGCGTCTTAGCGAAAGCTTTAAGTGATCCACCTGGGGAGTACGACCGCAAGAGTG
>077517f9c26fd35d903de601e3f9736a
GACGAAGGTGGCAAGCGTTGCTCGGAATTACTGGGCTTAAAGCGGGCGCAGGCGGCCCGGTCAGTCGGATGTGAAATCCCTCGGCTCAACCGAGGAATGGCACCCGATACTGCCGGGCTTGAGGCAAGTAGGGGTGCATGGAACTCTTGGTGGAGCGGTGGAATGCGTAGATATCAAGAGGAACGCCAGTGGAGAAATCGGTGCACTGGACTTGTCCTGACGCTGAGACACGAAAGCGTGGGTAGCGAACGGGATTAGATACCCCGGTAGTCCACGCCGTAAACGATGCCTACTAGGTTGTGAAAGTTCTGACACTGGCACAGCCGAAGCAAAAGTGTTAAGTAGGCCGCCTGGGGAGTACGGTCGCAAGGCTA
>07751ef1fbf0f739bf9cf29d29319260
TACGGGGGGAGCGAGCGTTGTCCGGAATCATTGGGCGTAAAGGGCGTGTAGGCGGTCTTGTCAGTCAGTTGTGAAATGTCACGGCTTAACCGTGGAGTTGCAATTGAAACTTCAAGACTTGAGTGTCGTAGGGGATGATGGAATTCCTGGTGTAGCGGTGAAATGCGTAGATATCAGGAAGAACACCGGTGGCGAAGGCTGTCATCTGGGCGATCACTGACGCTGAGGCGCGAAAGCGTGGGTAGCAAACAGGATTAGATACCCCGGTAGTCCTGGCCCTAAACGATGTCCACTAGGTCGATGGTTCTCTGACGGATTGTCGGCCGAAATAAAAACGTTAAGTGGACCGCCTGGGGAGTACGGTCGCAAGGCTA
>0777d686e8498438ded92238fc60ef0b
TACGGAGGGAGCGAGCGTTGTCCGGAATTACTAGGCGTAAAGGGCTAGTAGGTGGCTAATTAAGTTATATGTTAAATCCTACGGCTTAACCGTAGTTCAGCATATAATACTGGTTAGATAGAGTACTGTAGAGGAAGGCGGAATTCCTGGAGTAGCGGTGGAATGCGCAGATATCAGGAAGAACACCAAAAGCGAAGGCAGCCTTCTGGGCAGTAACTGACGCTGAATAGCGAAGGTGTGGGTAGCAAACAGGCTTAGATACCCTGGTAGTCCACACAGTAAACGATGCAGGCTAGGTGTTGGCATCACTGCGAGTGGTGCCAGTGCCGAAGGGAAGCCGTTAAGCCCGCCATCTGGGGAGTACGGTCGCAAGGCTG
>0778fe208f22fc63a1962fa79cc8c0e3
CACGTAGGAGACGAGCGTTATCCGGATTTACTGGGCGTAAAGGGCAAGTAGGCGGTTGCTCAAGTTGGGCGTGACAACCTCTGGCTTAACTAGAGGAGGACGTTCAATACTAAGCGACTAGAGGGCAGGAGAGGGAAGCGGAATTCCTGGTGTAGCGGTGGAATGCTCAGATACCAGGAGGAACACCAGTGGCGAAGGCGGCTTTCTGGCCTGCACCTGACGCTGAGAGGCGAAAGCTAGGGGAGCGAACGGGCTTAGATACCCCGGTAGTCCTAGCTGTAAACGGTGGATACTGGGTATTGGGGGCTAACAGGCTTTCAGTGCCGAAGCAAACGCGTTAAGTATCCCGCCTGGGGACTACGGCCGCAAGGCTG
>0779c446971a5f3a650a25a3bd7f63dc
CACGGGGGTGGCAAGCGTTGTCCGGAATTACTAGGCGTAAAGGGCAAGTAGGTGGAATGGTAAGTCAGATGTTAAAGGCACCGGCTCAACCGGTGTACGGCATTTGATACTGTCATTCTAGAGTAAGGTGGGGGAAGACGGAATTCCTGGTGTAGCGGTGGAATGCGGAGATATCAGGAGGAACACCAGCGGCGAAGGCGGTCTTCTATACCATTACTGACGCTAAATTGCGAAGGTGTGGGTATCAAACAGGATTAGATACCCTGGTAGTCCACACAGTAAACGATATGCACTAGATGTTGGGAGAGTTAATCTTTCAGTGTCGTAGTTAACGCGTTAAGTGCATCGCCTGGGGAGTACGATCGCAAGGTTA
>077d1e49adda8f385c64aa487f2fc44f
TACGGGGGATGCAAGCGTTATTCGGAATCATTGGGCGTAAAGGGCACGCAGGCGGCCTTGTCAGTCAGATGTGAAAGCCCGGGGCTTAACCCCGGACGTGCATTTGAAACAGCAGGGCTTGAGTATGGTAGAGGAAAGGGGAATTCCTGGTGTAGAGGTGAAATTCGTAGATATCAGGAGGAACACCGGTGGCGAAGGCGCCTTTCTGGACCAATACTGACGCTGAGGTGCGAAGGCGTGGGTAGCGAACGGGATTAGATACCCCGGTAGTCCACGCAGTAAACGTTGTATGCTAGGTGTAGCGGGTATTGACCCCTGCTGTGCCGCAGTTAACACATTAAGCATACCGCCTGGGGAGTACGGTCGCAAGACTA
>07856e4d2608f76b97d207a63c0097a7
TACGTAGGGTGCGAACGTTGTTCGGATTGACTGGGTATAAAGGGTTCGTAGGCGGGCTAATTAGTCTGAGGTGAAAGCCAGCGGCTCAACCGTTGAATTGCCTCCGATACTGTTAGTCTTGAGTCCGTTAGAGGGTGGTGGAATTCCTGGTGTAGAGGTGAAATTCGTAGATATCAGGAGGAACACCGATGGCGAAGGCAGCTTTCTGGACCGATACTGACGCTGAGGCGCGAAGGCGTGGGTAGCGAACAGGATTAGATACCCTGGTAGTCCACGCAGTAAACGATGTTCACTAGGTGTAGCGGGTATTAAAATCTGCTGTGCCGGAGCTAACGCATTAAGTGAACCGCCTGGGGAGTACGGTCGCAAGACTA
>07865e9e5ecf19a63626a7bb8fcfbe1e
GACGAAGGTGGCAAGCGTTATTCGAAATCACTGGGCTTAAAGCGCACGTAGGCGGAAATGCAAGTGTCTTGTGAAATCCCCCGGCTTAACCGGGGAATTGCTTGGCAAACTGTATTTCTTGAGGCAAGTAGGGGCGAGTGGAACTCTTGGTGGAGCGGTGGAATGCGTAGATATCAAGAGGAACGCCGATGGTGAAGACAGCTCGCTGGGCTTGTCCTGACGCTGAGGTGCGAAAGCGTGGGGAGCAAACAGGATTAGATACCCTGGTAGTCCACGCTGTAAACGATGCCTACTAGGTTTTGGCTGTTCTGACGCAGTCAGAGCCGAAGCAAAAGTGTTAAGTAGGCCGCCTGGGGAGTACGGTCGCAAGGCTA
>07881980a90090ff039fcbb570fa486e
AACGTAGGAGGCGAGCGTTATCCGGATTTATTGGGCGTAAAGGGCAAGTAGGCGGTGGCAAAAGTTGGGCGTGACAGTCCTTGGCTTAACCAAGGGAAGTCGTTCAAAACTAGGTCACTAGAGGGCAGGAGAGGGAGGCGGAATTCCTAGTGTAGCAGTGAAATGCTTAGAGATTAGGAAGAACACCAGTGGCGAAGGCGGCCTCCTGGTCTGCACCTGACGCTGAGAGGCGAAAGCTAGGGTAGCAAACGGGCTTAGATACCCCGGTAGTCCTAGCTGTAAACGATGGATACTAGATATTGGGGGTTAAAACACCCTCAGTGACGAAGCTAACGCGATAAGTATCCCGTCTGGGGAGTACGGCCGCAAGGTTA
>078f86728fa0d63d80273a90fa03de4c
TACGGAGGGTGCAAGCGTTAATCGGAATTACTGGGCGTAAAGCGCGCGTAGGCGGTTTGATAAGTCGGATGTGAAAGCCCTGGGCTCAACCTGGGAACTGCATTCGAAACTGTTCGACTAGAGTATGGTAGAGGTAAGTGGAATTCCAGGTGTAGCGGTGAAATGCGTAGATATCTGGAGGAACATCAGTGGCGAAGGCGACTTACTGGACCAATACTGACGCTGAGGTGCGAAAGCGTGGGGAGCAAACAGGATTAGATACCCTGGTAGTCCACGCCGTAAACGATGTCAACTAGCCGTTGGGCCTATTAAAAGGTTTAGTGGCGCAGCTAACGCGATAAGTTGACCGCCTGGGGAGTACGGTCGCAAGATTA
>079049be10cd8d6f8c310fced564a1b9
TACGGAGGGTGCAAGCGTTACTCGGAATTACTGGGCGTAAAGGGCGCGTAGGCGGGCAGGTAAGTGCTCTGGTAAATCCCATAACTTAATTATGGGGCTTCAGAACATACTGCCTGCCTTGAGACCGGGAGAGGCTGGAGGTACTTTCGGGGTAGGGGTAAAATCCTATAATCCCGAAGGGACCACCGGTGGCGAAGGCGTCCAGCCAGAACGGGTCTGACGGTGAGGGACGAAACCCAGGGGAGCGAGTCGGATTAGATACCCGGGTAGTCCTGGGCGTAAATGATGTGGGCTAGGTGCAAAGCTACCTAAGTGGTAGCTTGGTGCCGATGGGAAGCCGTTAAGCCCACCGCCTGGGGAGTACGGTCGCAAGGCTG
>07963430bcff5d8d67c26aeca1ae2149
TACGGAGGGTGCTAGCGTTGTTCGGAATTACTGGGCGTAAAGGGCTCGTAGGCGGCTTCCTAAGTCAGTGGTGAAATCCTGTGGCTCAACCACAGGCCTGCCCCTGAAACTGGGAAGCTTGAGGCTGTGAGGGGAGAGGGGAATTCCTGGTGTAGGGGTGAAATCCGTAGATATCAGGAGGAACACCGGTGGCGAAGGCGACTTCCTGGACGGATACTGACGCTGAGATCCGAAAGCGTGGGGAGCAAACAGGATTAGATACCCTGGTAGTCCACGCCCTAAACGATGGGCACTAGGTGCAGGGGGTGTTGACCCCTCCTGTGCCGCAGCTAACGCATTAAGTGCCCCGCCTGGGGAGTACGGCCGCAAGGTTG
>079ac53f01ede23f6fbe8f56255479b3
TACGGAGGGTGCGAGCGTTACTCGGAATCACTGGGCGTAAAGGGCGCGTAGGCGGGAAGGCCAGTTGAGCGTGTAAGCCTGAGGCTTAACCTCAGAATGGCGCTCAAAACTGCCTTTCTTGAGTCCCGGAGAGGCCGGCGGAATTCCCGGTGTAGGGGTGAAATCCGTAGATATCGGGAGGAACACCGGTGGCGAAGGCGGCCGGCTGGACGGGTACTGACGCTGAGGCGCGAAAGCGTGGGGAGCAAACAGGATTAGATACCCTGGTAGTCCACACAGTAAACGGTGATCACTAGGTGTTGCGGGTATTGACCCCTGCAGTGCCGGAGCTAACGCATTAAGTGATCCGCCTGGGGAGTACGGTCGCAAGGCTG
>079fbb555e844e23113377af52249e1b
TACGTAGGGGGCAAGCGTTGCTCGGATTTACTGGGCGTAAAGGGGGCGTAGGCGGCCCTGCAAGTCGGCGGTGAAATCCCTCGGCTCAACCGAGGAATTGCCTCCGAAACTGCAGGGCTTGAGGGCAGGAGAGGGGGGCGGAATTCCCGGTGTAGCGGTGAAATGCGTAGATCTCGGGAGGAACACCGGAGGCGAAGGCGGCTCCCTGGACTGTCCCTGACGCTGAGGCTCGAAAGCGTGGGGAGCAAACAGGATTAGATACCCTGGTAGTCCACGCCCTAAACGATGTCAACTAGACGTTGGGTTCATTAAGGAACTTAGTGTCGAAGCTAACGCGTTAAGTTGACCGCCTGGGGAGTACGGCCGCAAGGTTG
>07a7654e2fac979f8fb739c02f7c4636
TACGGAGGGTGCAAGCGTTACTCGGAATTACTGGGCGTAAAGGACGCGTAGGCGGTTTGATAAGTTAGATGTGAAATCCTATGGCTTAACCATAGAACTGCATCTAAAACTGCCAAACTAGAATGAGGGAGAGGTCAGTGGAATTAGTGGTGTAGGGGTAAAATCCGTAGAGATCACTAGGAATACTCATAGCGAAGGCGACTGACTGGAACTTTATTGACGCTGAGGCGTGAAAGCGTGGGGAGCAAACAGGATTAGATACCCTGGTAGTCCACGCCCTAAACGATGTACACTAGTTGTTGCGGTGCAAGTCATCGCAGTAATGCAGCTAACGCATTAAGTGTACCGCCTGGGGAGTACGGTCGCAAGATTA
>07ae0906fde7aed2b1b66ddef5f27ee5
TACGGAGGGTGCAAGCGTTATTCGGAATCACTGGGCGTAAAGGACGCGTAGGCGGGAAGCCAAGTCTGATGTGAAATCCTACAGCTCAACTGTAGAACTGCATTGGAAACTGGTTACCTAGAGTATGGGAGGGGGAGATGGAATTAGTGGTGTAGGGGTAAAATCCGTAGATATCACTAGGAATACCGAAAGCGAAGGCGATCTCCTGGAACAATACTGACGCTAAGGCGTGAAAGCGTGGGGAGCAAACAGGATTAGATACCCTGGTAGTCCACGCCGTAAACGATGATCACTGGTTGTGTGCGATATATTGTACGTGACTGAGCGAAAGCATTAAGTGATCCACCTGGGGAGTACGTTCGCAAGAATG
>07ae5da9916aa86f835b260e107ea551
TACGGAGGATGCAAGCGTTATCCGGATTTATTAGGTTTAAAGGGTGCGTAGGCTGAAAATTAAGTCAGTGGTGAAATCTTGTAGCTTAACTACAAAACTGCCATTGATACTGGTTTTCTTGAGTATAGTTGAGGTAGGCGGAATGTGTAGTGTAGCGGTGAAATGCATAGATATTACACAGAACACCAATTGCGAAGGCAGCTTACTAAACTATAACTGACGCTGATGCACGAAAGCGTGGGTAGCGAACAGGATTAGATACCCTGGTAGTCCTAGCTGTAAACGATGTACACTAGGTGTAGGAGATTCATTTCTTCTGTGCCGACGCTAACGCATTAAGTGTACCGCCTGGGGACTACGATCGCAAGATTG
>07b310e540c468ac74a546251c87acb6
TACGGAGGGTGCAAGCGTTAATCGGAATTACTGGGCGTAAAGCGTTCGTAGGCGGTTATTTAAGTTAGATGTGAAAGCCCCGGGCTTAACCTGGGAACTGCATTTAAAACTGGGTAACTAGAGTTTAGGAGAGGGAAGTGGAATTTCAGGTGTAGCAGTGAAATGCGTAGAGATCTGAAGGAACACCAGTGGCGAAGGCGACTTCCTGGACTAAAACTGACGCTGAGGAACGAAAGCGTGGGGAGCGAACGGGATTAGATACCCCGGTAGTCCACGCCCTAAACGATGTGCACTAGCTTTGGGAGCTTCTGACAGCTTCCGGAGCGTAGGGAAACCGTTAAGTGCACCGCCTGGGGAGTACGGCCGCAAGGTTG
>07b40d3eb98c835dedfaa405e16ae12b
TACGGAGGGTGCAAGCGTTACTCGGAATTACTGGGCGTAAAGTGCGCGTAGGTGGGAAGGTAAATTAAGCGTGGAAGCCTAGGGCTCAACCCTAGAATTGCGCTTAAAATTGCCTTCCTTGAGTCTTGGAGAGGGAGGCGGAACTCCCGGTGTAGGGGTGAAATCCGTAGATATCGGCAAGAACGCCGGTGGGGAAGCCGGTCTCCTGGGCTGTTACTGACGCTGAGGCCCGAAAGCTGGGGGAGCGAACCGGATTAGATACCCTGGTAGTCCACGCCGTAAACGGTGAGGACTAGGTGTGGTAGGGGTTATGCCCTGCCGTGCCGAAGCTAACGCGTTAAGTCCTCCGCCTGGGGACTACGGCCGCAAGGCTA
>07b45ee666441eed23c22a80b1b9ae8d
TACGGAGGGTGCAAGCGTTATCCGGAATCATTGGGCGTAAAGCGTCCGTAGGCTGTTTGTTAAGTTGGATGTTAAATTTTACAGCTCAACTGTGAAAATGTGTCCAAAACTAGCAAACTAGAGTTTTGCAGAGGTGCGTAGAATTCTGTATGTAGGGGTAAAATCCGTAGATATACAGAGGAATACCAAAAGCGAAGGCAGCGCACTGGGCAACAACTGACGCTCAGGGACGAAAGCGTGGGGAGCGAACGGGATTAGATACCCCGGTAGTCCACGCCGTAAACGATGGATACTAGGTGTTGGGGGACTCGACCCCCTCAGTGCCGACGCTAACGCATTAAGTATCCCGCCTGGGGAGTACGATCGCAAGGCTG
>07bc75724e4ab44dbd8828a6d3e7536d
CACCAGCGCCACGAGTGGGAACCATGTTTATTGGGCCTAAAGCGTCCGTAGCTGGTTCGATAAATCCTTTGTGAAATCATTTGGCTTAACCAAATGGCGTGCAGGGGAGACTGTCGAACTCGAGACCGGGAGGAGTCAGGGGAATTTTGAGGGGAGCGGTAAAATGCAATAATCCTCAGAGGACCACCTGTGGCGAAGGCGCCTGACTAGAACGGTTCTGACAGTGAGGGACGAAAGCTAGGGGAGCGATCCGGATTAGATACCCGAGTAGTCCTAGCTGTAAACGCTGCGAGCAAGGCGTTGCATGTTCCACGTGAATATGCAGTGTCGAAGAGAAGTCGTTAAGCTCGCCGCCTGGGAAGTATGGTCGCAAGACTG
>07bef0b1f4287170684647b289eb2bce
TACGAAGGTGGCAAGCGTTGTTCGGAATCACTGGGCTTAAAGCGCACGCAGGCGGAAAAGAAAGTGTGGAGTGAAATCCCTCGGCTTAACCGGGGAACTGCTCTGCAAACTACTTTTCTTGAGGCAAGTAGGGGTACATGGAACTCTTGGTGGAGCGGTGGAATGCGTAGATATCAAGAGGAACGCCGATGGTGAAGACAGTGTACTGGGCTTGTCCTGACGCTGAGGTGCGAAAGCGTGGGGAGCGAACGGGATTAGATACCCCGGTAGTCCACGCCCTAAACGATGTCAACTAGACGTTGGGTTCATTAAGGAACTTAGTGTCGAAGCTAACGCGTTAAGTTGACCGCCTGGGGAGTACGGCCGCAAGGTTG
>07c19ff25503a3d8375c77049915a14c
TACCAGCCCCGCGAGTGGTCGGGACGTTTATTGGGCCTAAAGCGTCCGTAGCCGGCCCAATAAGTCCTCGGCTAAATCCCACGGCTCAACCGTGGGACGGCCGAGGATACTGTTGGGCTAGGGGGCGGGAGAGGCCGAGGGTACTCCCGGGGTAGGGGCGAAATCCTATAATCCCGGGAGGACCACCAGTGGCGAAGGCGCTCGGCTGGAACGCGCCCGACGGTGAGGGACGAAAGCCGGGGGAGCGAAGGGGATTAGATACCCCCGTAGTCCCGGCTGTAAACGATGCGGGCTAGGTGTTGGGTGGGCTTCGAGCCCACCCAGTGCCGCAGCGAAGGCGTTAAGCCCGCCGCCTGGGGAGTACGGCCGCAAGGCTG
>07c218a094e5497eb0a1bbe6cced4636
TACGGAGGGTGCAAGCGTTATCCGGATTCATTGGGTTTAAAGGGTACGTAGGCGGATAGATAAGTTAGTGGTGAAATCCCGAAGCTCAACTTCGGAACTGCCATTAAAACTGTTTATCTTGAATTTGGTTGAAGTGGGCGGAATATGACATGTAGCGGTGAAATGCATAGATATGTCATGGAACACCGATAGTGAAGACAGCTCACTAAGCCAATATTGACGCTGAGGTACGAAAGCATGGGTAGCGAACAGGATTAGATACCCTGGTAGTCCATGCCGTAAACGATGATTACTAGCTATTGGCGATACAATGTCAGTGGCAAAGCGAAAGCATTAAGTAATCCACCTGGGAAGTACGGTCGCAAGATTG
>07c3f830a03b6d64a0174ebac76a1e85
TACGGGGGGGACAAGCGTTGTTCGGATTCACTGGGCGTAAAGGGCGCGTAGGCGGACCCTCAAGTCGGGTGTGAAAACTGGCGGCTTAACTGCCAGCCTGCACTCGATACTGTCGGTCTTGAGTACAGTAGAGGAAAGCGGAATTCCAGGTGTAGCGGTGAAATGCGTAGATATCTGGAAGAACACCAGTAGCGAAGGCGGCTTTCTGGGCTGATACTGACGCTGAAGCGCGAAGGCTTGGGTAGCAAACAGGATTAGATACCCTGGTAGTCCAAGCGGTAAACGATGGGTACTAGGTGTCGGGGGTATCGACCCCTTCGGTGCCGCAGCTAACGCATTAAGTACCCCGCCTGGGGAGTACGATCGCAAGGTTA
>07d0c43958c2805f99943bfdd5941f7e
TACGGAGGGTGCAAGCGTTGTTCGGAATTATTGGGCGTAAAGAGCATGTAGGCGGTTCGTCAAGTCTGATGTGAAAGCCCTGGGCTCAACCCAGGAAGTGCATTGGAAACTGACGAACTTGAGTACGGGAGAGGAAAGTGGAATTTCGAGTGTAGGGGTGAAATCCGTAGATATTCGAAGGAACACCAGTGGCGAAGGCGGCTTTCTGGACCGATACTGACGCTGAGATGCGAAAGCGTGGGGAGCAAACAGGATTAGATACCCTGGTAGTCCACGCCGTAAACGATGGGTACTAGGTGTTGCGGGTATTGACCCCTGCAGTGCCAAAGCTAACGCATTAAGTACCCCGCCTGGGGAGTACGGCCGCAAGGCTA
>07d6ada11a00310e13a20c5b901295bb
TACGGAGGGTGCAAGCGTTATCCGGATTTATTGGGTTTAAAGGGTACGTAGGCGGAATATTAAGTCAGTGGTGAAATCCTGCAGCTTAACTGTAGAATTGCCATTGATACTGGTCTTCTTGAATTTAGTTGAGGTGGGCGGAATGTGTAATGTAGCGGTGAAATGCTTAGATATTACACAGAACACCGATTGCGAAGGCAGCTCACTAAACTAACATTGACGCTAAGGTACGAAAGCGTGGGGAGCGAACAGGATTAGATACCCTGGTAGTCCACGCCCTAAACGATGCATGCTTGGTGTTGGAACGCAAGTTTCAGTGCCGGAGGTAACCCGTTAAGCATGCCACCTGGGGAGTACGATCGCAAGGTTG
>07d7feed22bff84306eb377ea9e036d0
CACCGGCAGCTCAAGTGGTAGCCATGCTTATTGGGCCTAAAGCGCCCGTAGCCGGCCTGGCGCGTCCCCTCCTAAAGCCCCGGGCTTAACCCGGGGATTGGGGGGGATACGGCCAGGCTAGGGGGCGGGAGAGGCCGAGGGTACTCCCGGGGTAGGGGTGAAATCCGTTAATCCCTGGGGGACCACCGGTAGCGAAGGCGTCTGACCAGACCAGGTCCGACGGTGAGGGACGAAGGCTAGGGTCGCGAACCGGATTAGATACCCGGGTAGTCCTAGCAGTAAACGATGCGGGCTAGGTGTTGGCATCACTGCGAGTGGTGCCAGTGCCGAAGGGAAGCCGTTAAGCCCGCCATCTGGGGAGTACGGTCGCAAGGCTG
>07d8f76b8ad73b4202f7d675c6c4fca6
AATACGCAGGTGGCGAGCGTTGCCCGGAATCACTGGGCGTAAAGGGTGCGTAGGCGGCTTTCTGGACCGATACTGACGCTGAGGCGCGAAGGCGTGGGTAGCGAACAGGATTAGATACCCTGGTAGTCCACGCAGTAAACGATGTTCACTAGGTGTAGCGGGTATTGACCCCTGCTGTGCCGAAGCTAACGCATTAAGTATCCCGCCTGGGGAGTACGGTCGCAAGGCTGAA
>07e6354d7a6b83e30ecc2547cc66cbc8
GACGTAGGTGGCGAGCGTTATCCGGATTTACTGGGCGTAAAGGGTGTGTAGGCGGTTTGTTAAGTCAGATGTGAAAGCCCACGGCTCAACCGTGGAAGTGCATCTGAAACTGGCAGACTTGAGTACCGGAGAGGGAAGTGGAATTCCTGGTGTAGGGGTGAAATCCGTAGATATCGGGAAGAACACCAGCGGCGAAGGCGGCTTCCTGGTCCACTACTGACGCTGAGACGCGAAAGCGTGGGGAGCAAACAGGATTAGATACCCCGGTAGTCCTAGCTGTAAACGATGGATACTAGGTGTGGGAGGTATCGACCCCTTCTGTGCCGCAGCTAACGCATTAAGTATCCCGCCTGGGGAGTACGGTCGCAAGGCTG
>07eb815871fcb26890289dbd484bfab6
TACGGAGGTGGCAAGCGTTACTCGGAATTACTGGGCGTAAAGCGCGCGTAGGCGGGAAGATAAGTTGAGCGTTTAAGCCCGAGGCTCAACCTCGGAATTGCGCTCAAAACTGTCTTCCTTGAGTCTCGGAGAGGGAGGCGGAATTCCCGGTGTAGGGGTGAAATCCGTAGATATCGGGAGGAACACCGGTGGCGAAGGCGGCCTCCTGGACGGGTACTGACGCTGAGGCGCGAAAGCGTGGGGAGCAAACAGGATTAGATACCCTGGTAGTCCACGCTGTAAACGATGATCACTCGATATTGGCAACACACAGCCAGTGTCCAAGAGAAATTGATAAGTGATCCACCTGGGGAGTACGATCGCAAGATTA
>07ebbbbdfec19d685e66306bf419591e
TACGGAGGATGCAGGCGTTATCCGGATTTATTAGGTTTAAAGGGTCCGCAGGCGGATAATTAAGTCAGTGGTGAAATCCCGAAGCTCAACTTCGGAACTGCCATTGATACTGGTTATCTTGAGTATAGATGAGGTAGGCGGAATGTGTAGTGTAGCGGTGAAATGCTTAGATATTACACAGAACACCAATTGCGAAGGCAGCTTACTAAACTATAACTGACGCTGATGGACGAAAGCGCGGGTAGCGAACAGGATTAGATACCCTGGTAGTCCGCGCCGTAAACGATGATTACTCGTTGTGTGCAATATACTGCACGTGACTGAGCGAAAGCATTAAGTAATCCACCTGGGGAGTACGTTCGCAAGAATG
>07eca654ea2b5701c6b1205f9b9ed189
TACGTAGGGTGCAAGCGTTGTCCGGATTTATTGGGCGTAAAGAGTTCGTAGGCGGATAAGAAGGTTATTGGTTAAAGACTCCGACTCAATCGGAGAAAGGCGAGTAATACCGTTTATCTAGTCCACGAGAGGGGGTGCTAGAACTTATCATGTAGGGGTGAAATCCGTTGATATGGTAAGGAATGCCAACGGCGAAGGCGGGCACCTGGTTCGATGGAGACGCTGAGGAACGAAAGCTAGGGGAGCAAACCGGATTAGATACCCTGGTAGTCTCAGCCGTAAACGATGGACACTAGGTGTGGGCCATAAGGTCCGTGCCGTAGCTAACGCGTTAAGTATCCCGCCTGGGGAGTACGGTCGCAAGGCTG
>07ef6a15eebfdae2504de8f5c3aa2b37
GACGGAGGGGGCGAGCGTTGTTCGGAATTACTGGGCGTAAAGGGAGCGCAGGCGGAAAGATCAGTCTGAAGTGGAATCCCGGGGCTCAACCTCGGAAGTGCTTTGGATACTGTCTTTCTTGAGTCAGTGAGAGGAGAGCGGAATTCAGGGTGTAGCGGTGAAATGCTTAGATATCCTGAGGAACACCAATGGCGAAAGCAGCTCTCTGGTGCTTGACTGACGCTGAGGCTCGAAAGCGTGGGTAGCGAACGGGATTAGATACCCCGGTAGTCCACGCCGTAAACGTTGTGCACTAGGTGTAGGAGGTATCGACCCCTTCTGTGCCGCAGCTAACGCAATAAGTGCACCGCCTGGGGAGTACGCACGCAAGTGTG
>07f46552fd72ebaf3b08b48549a82b1b
TACGGAGGCGCCGAGCGTTACTCGGTTTGACTGGGTGTAAAGGGTCCGCAGGCGGCCAAGCAAGTGGAAGGTGAAAGCCCTCGGCTCAACCGAGGAATTGCCTTCCAAACTGCTTGGCTTGAGGCTGGGAGAGGAGAGTGGAACTGCCGGTGTAAGGGTGAAATCTGTGGATATCGGCAGGAACGCCAGTGGCGAAGGCGACTCTCTGGCCCAGTCCTGACGCTCAGGGACGAAAGCTAGGGGAGCAAACCGGATTAGATACCCGGGTAGTCCTAGCCGTAAACGATGGGCACTAGGTGTTCGCCCTTTTAAGGGTGAGTGCCGAAGCTAACGCGTTAAGTGCCCCACCTGGGGACTACGGCCGCAAGGCTA
>07f4a351504146a73e8ca94a579917f0
TACGGAGGGTGCAAGCGTTAATCGGAATTACTGGGCGTAAAGCGCGCGTAGGCGGTTAGTTAAGTTAGATGTGAAAGCCCCGGGCTCAACCTGGGAACTGCATTTAAAACTGGCTAACTAGAGTGTGGTAGAGGAGAGTGGAATTTCAGGTGTAGCGGTGAAATGCGTAGAGATCTGAAGGAACACCAGTGGCGAAGGCGACTCTCTGGACCAACACTGACGCTGAGGTGCGAAAGCGTGGGTAGCAAACGGGATTAGATACCCCGGTAGTCCTAGCCGTAAACGATGGATACTAGGTGTGGGAGGTATCGACCCCTTCTGTGCCGCAGCTAACGCGTTAAGTTCTCCGCCTGGGGAGTACGCCGGCAACGGTA
>07f818e367316806a91287af7179c349
TACAGAGGTGGCAAACGTTGTTCGGATTTACTGGGCGTAAAGGGTCCGCAGGCGGATCGGTGTGTCGGATGTGAAAGCTCACAGCTTAACTGTGGAATTGCATTCGAAACTGCCGGTCTAGAGTACTGGAGGGGAGAAGGGAACACTTGGTGTAGCGGTGAAATGCGTAGATATCAAGTGGAACACCGGAGGCGAAGGCGCTTCTCTGGACAGATACTGACGCTCATGGACGAAAGTTAGGGTAGCGAAAGGGATTAGATACCCCTGTAGTCCTAACCGTAAACGGTGTGCACTAGACGTGGGAGGCTTTACCCCCTTCCGTGTCTGAGCTAACGCATTAAGTGCACCGCCTGGGGAGTACGGTCGCAAGATTA
>07fadf047068d7cc07a8ca55226d04ad
TACGGAGGGTGCAAGCGTTATTCGGAATCACTGGGCGTAAAGGACGCGTAGGCGGGAAGCCAAGTCTGATGTGAAATCCTATGGCTCAACCATAGAACTGCATTGGAAACTGGTTACCTAGAGTATGGGAGGGGGAGATGGAATTAGTGGTGTAGGGGTAAAATCCGTAGATATCACTAGGAATACCGAAAGCGAAGGCGATCTCCTGGAACAATACTGACGCTAAGGCGTGAAAGCGTGGGGAGCAAACGGGATTAGATACCCTGGTAGTCCACGCCCTAAACGATGGGCACTAGGTGCAGGGGGTGTTGACCCCTCCTGTGCCGCAGCTAACGCATTAAGTGCCCCGCCTGGGGAGTACGGCCGCAAGGTTG
>07fd83bb9e566a7b582c62fd593afffa
TACGGAGGTGGCAAGCGTTGCTCGGATTTACTGGGCGTAAAGGGTGCGTAGGTGGCCAGATAAGTCATCTGTGAAATCCTTCCGCTTAACGGAAGAACTGCGGGTGAAACTGTTTGGCTTGAGGCCGGTAGAGGAAGGCGGAATTCCCGGTGTAGCGGTGGAATGCGTAGATATCGGGAAGAACACCGGTGGCGAAGGCGGCCTTCTGGTTTGATACTGACACTGAGGCGCGAAAGCGTGGGGAGCAAACAGGATTAGATACCCTGGTAGTCCACGCTGTAAACGATGGGCACTGGGTGTTGGTCCGTAAGGATCAGTGCCGCAGCTAACGCGTTAAGTGCCCCGCCTGGGGAGTACGACCGCAAGGTTG
>0802ede66514b5466d2687ff5499dac5
TACATATGTCTCAAGCGTTACCCGGAATCACTGGGTGTAAAGGGTTCGTAGGCGGTTTAATAAGTTGGATATGAAAGACCGGAGCTCAACTCCGTGTTGGTGTTCAAAACTGTTAAACTAGAATCAGGGAGAGGTAAGTGGAATTCTGTGTGTAGGGGTGCAATCCGTAGATACACAGAGGAACACCAAAAGCGAAGGCAACTTACTGGAACTGTATTGACGCTCATGAACGAAAGCGTGGGTAGCGAAAAGGATTAGATACCCTGGTAGTCCACGCCGTAAACGATGACAACTAGACGTTGGGCTCCTTAGAGGGCTTAGTGTCGAAGCTAACGCGTTAAGTTGTCCGCCTGGGGAGTACGGTCGCAAGATTA
>0807fbd57ffb03a7697399b9ffe470f5
TACGGAGGGTGCAAGCGTTATCCGGATTTATTGGGTTTAAAGGGTCCGCAGGCGGACTAATAAGTCAGTGGTGAAATCTCTCGGCTCAACCGAGAAACTGCCATTGATACTGTTAGTCTAGAGTGTAGTTGGCGTAGGCGGAATGTATCATGTAGCGGTGAAATGCTTAGATATGATACAGAACACCGATCGCGAAGGCAGCTTACGAAACTACAACTGACGCTCAGGGACGAAAGCGTGGGGAGCGAACAGGATTAGATACCCTGGTAGTCCACGCTGTAAACGATGTCAACTAGGTGTATGGGAGTTTAACTCCTGTGTATCGAAGCTAACGCGATAAGTTGACCGCCTGGGGAGTACGGTCGCAAGACTA
>080820d6c7ca6ebbbcebb98b60100604
TACGGGGGGAGCAAGCGTTATCCGGAATTACTGGGCATAAAGGGCGCGTAGGCGGATTGGTAAGTCAGTTTTAAAATACAACAGCTTAACTGTTGGTTGGGAACTGAAACTGTTAATCTTGAGTACGAGAGAAGGAAGTGGAATTCCTGGTGTAGCGGTGAAATGCGTAGATATCAGGAGGAACACCGGTGGCGAAGGCGGCTTCCTAGCTCGTAACTGACGCTAAGGTGCAAAAGCGTGGGTAGCAAACAGGATTAGATACCCTGGTAGTCCACGCCGTAAACGATGTATACTTGATGTTGGGGGATCTAACCCCCTCAGTGTCGTAGCTAATGCGATAAGTATACCGCCTGGGGACTACGGTCGCAAGGCTG
>0811525e22b30f95f637e162df15207c
CACGGGGGGCGCAAGCGTTATTCGGAATTATTGGGCGTAAAGGGCGCGTAGGCGGTTTTGTCGGTCAGATGTGAAAGCCCAGGGCTCAACCCTGGACGTGCATTTGAAACAGCAAGACTTGAGTACGGGAGAGGAAAGCGGAATTCCTGGTGTAGAGGTGAAATTCGTAGATATCAGGAGGAACACCGATGGCGAAGGCAGCTTTCTGGACCGATACTGACGCTGAGGCGCGAAGGCGTGGGTAGCGAACAGGATTAGATACCCTGGTAGTCCACGCAGTAAACGATGTTCACTAGGTATAGCGGATATTAAAATCTGCTGTGTCGTAGCTAACGCATTAAGTGAACCGCCTGGGGAGTACGGTCGCAAGACTA
>081cc77e004d98a875526b1bc5adf828
AACCAACTCCCTGAGTGGTGGGGACGATTATTGGGCCTAAAGCGTTCGTAGCCGGCCTGATTAGTCCCGCGTCAAATCCAGCGACCTAATCGTTGGGTTGCGGGGGATACGGTCGGGCTTGGGAGCGGGAGAGGTTAGCGGTATTCCCGGGGTAGGGGCGAAATCCTGTAATCCCGGGAGGACCACCAGTGGCGAAGGCGACTAACTAGAACGCGTCTGACGGTGATGGACGAAAGCTGGGGGAGCGATCCGGATTAGATACCCGAGTAGTCCCAGCTGTAAACGATGCAGGCTAGCTGTTGGGGTGGCTACGGGCCATCTCGGTGGCGCAGGGAAGCCGTTAAGCTTGCCGCCTGGGAAGTACGATCGCAAGACTG
>0821b673f6c74150485abc79c64a116d
TACCAGCTCCGCGAGTGGTCGGGACGTTTATTGGGCCTAAAGCGTCCGTAGCCGGCCCGGCAAGTCCTCGGCTAAATCTCACGGCTCAACCGTGAGCAGGCCGAGGATACTGCTGGGCTAGGGGGCGGGAGAGGCCGAGGGTACTTCCGGGGTAGGGGCGAAATCCTATAATCCCGGAAGGACCACCAGTGGCGAAGGCGCTCGGCTGGAACGCGCCCGACGGTGAGGGACGAAAGCCGGGGGAGCGAAGGGGATTAGATACCCCCGTAGTCCCGGCTGTAAACGATGCGGGCTAGGTGTTGGGTGGGCTTCGAGCCCACCCAGTGCCGCAGCGAAGGCGTTAAGCCCGCCGCCTGGGGAGTACGGCCGCAAGGCTG
>082f60b91e2a759259914d03e88693f4
GACGGAGGTGGCAAACGTTGCTCGGAATCACTGGGCTTAAAGGGCGTGTAGGCGGTCGACAAAGTCGGATGTGAAATCTCTCGGCTCAACCGAGAAACAGCACCCGATACTGGTTGACTAGAGTGCGAGAGGGGTGAGTGGAACTCCAGGTGTAGCGGTGAAATGCGTAGATATCTGGAGGAACGCCGGTGGCGAAAGCGACTCACTGGCTCGCAACTGACGCTGAGGCGCGAAAGCTAGGGGAGCGAACGGGATTAGATACCCCGGTAGTCCTAGCCCTAAACGATGAGCACTTGGCTGTGGGTCCTTCCACGGATTCACAGCCGTAGCGAAAGTGTCAAGTGCTCCGCCTGGGGAGTACGGTCGCAAGGCTG
>0834ae2d25eaa0dc7353e61d23cb7ed2
TACCGGCGGCCCGAGTGGTGGCCGCTATTATTGGGCCTAAAGCGTCCGTAGCCGGGCTGGTAAGTCCTCCGGGAAATCTGGCGGCTTAACCGTCAGACTGCCGGAGGATACTGCCAGCCTAGGGACCGGGAGAGGCCGGGGGTATTCCCGGGGTAGGGGTGAAATCCTGTAATCCCGGGAGGACCACCTGTGGCGAAGGCGCCCGGCTGGAACGGGTCCGACGGTGAGGGACGAAGGCCAGGGGAGCGAACCGGATTAGATACCCGGGTAGTCCTGGCTGTAAACGATGCGGACTAGGTGTCACCGAAGCTACGAGCTTCGGTGGTGCCGGAGGGAAGCCGTTAAGTCCGCCGCCTGGGGAGTACGGCCGCAAGGCTG
>08372053eaa6194f053eec39cfeca316
GACGAAGGTGGCGAGCGTTGTTCGGAATCACTGGGCTTAAAGAGCACGTAGGCGGCCTGATAAGCGCCGAGTGAAATCCCTCGGCCTAACCGAGGAACTGCTCGGTGAACTGTCAGGCTTGAGGCAGGTAGAGGCGTGCGGAACTCTTGGTGGAGCGGTGAAATGCGTAGATATCAAGAGGAACGCCGGTGGCGAAGGCGGCACGCTGGGCCTGTCCTGACGCTGAGGTGCGAAAGCCAGGGGAGCGAACGGGATTAGATACCCCGGTAGTCCTGGCCCTAAACGATGTCCACTAGGTCGGAGGCTATTGACGGGCTTTCGACCGAAGCGAAAGCGTTAAGTGGACCGCCTGGGGAGTACGGTCGCAAGGCTA
>083bbb0176cf590d7355cd9332291fe4
TACGGAGGATGCAAGCGTTATCCGGATTTATTGGGTTTAAAGGGTGCGCAGGCGGGAAATTAAGTCAGTGGTGAAATCCTACAGCTTAACTGTAGAACTTCCATTGAAACTGTTAATCTTGAATTTAGTTGAGGTGGGCGGAATGTGTCAAGTAGCGGTGAAATGCATAGATATGACACAGAACACCAATTGCGTAGGCAGCTCACTAAACTATTACTGACGCTCAGGCACGAAAGCGTGGGGAGCGAACAGGATTAGATACCCTGGTAGTCCACGCTGTAAACGATGATTACTCGATGTATGCGATACACAGTATGCGTCTGAACGAAAGTATTAAGTAATCCACCTGGGGAGTACGTCGGCAACGATG
>083fdffb6dcf2d53e8c33ae6aed44954
TACGGAGGATCCAAGCGTTATCCGGATTTATTAGGTTTAAAGGGTGCGCAGGCGGAAATATAAGTCAGTGGTGAAATCCTACAGCTCAACTGTAGAACTGCCATTGATACTGTGTTTCTTGAGTATAGTTGAGGTAGGCGGAATGTGTAGTGTAGCGGTGAAATGCGTAGATATCGGGAAGAACACCAGTGGCGAAAGCGCTCTGCTGGGCCATCACTGACGCTCATGGACGAAAGCCAGGGGAGCGAAAGGGATTAGATACCCCTGTAGTCCTGGCCGTAAACGATGAACACTAGGTGTCGGGGGAATCGACCCCTCCGGTGTCGTAGCCAACGCGTTAAGTGTTCCGCCTGGGGAGTACGCACGCAAGTGTG
>084639664c044e525885c4ab63c5a010
TACCGGCGGTCCAAGTCGCATCCACAATTATTGGGTCTAAAACATCCGTAGCTTGTTTTATAAGTCTCTTGTGAAATTCCATGTCTCAAGCATGGAGCGGGCAAGAGATACTATATTGCTAGAGACCGGAAGACGTAAGGAGTACAATCAAGGTAGCGGTAAAATGTGTTAATCTTGATTGGACTAACAATGGCGAAGGCACCTTACGAGTACGGATCTGACAGTGAGGGATGAAGGCTAGGGGCGCAAAAGGGATTAGATACCCCTGTAGTCCTAGCAGTAAACACTGCTCACTAAACATAGGTGCCTCTTAGAGAGGCATCTGTGCTGCAGAGAAGTCGAAGAGTGAGCTACCTGGGAAGTATAGTCGCAAGGCCG
>0848ae5a23c4f0ce8ccd0bfea08baae4
TACGGGGGGTGCAAGCGTTATTCGGAATTATTGGGCGTAAAGGGCGCGTAGGCGGTCTCTTAAGTCAGATGTGAAAGCCCGGGGCTTAACCCCGGAAGTGCATTTGAAACTAAGGGACTTGAGTATGGGAGAGGGAAGTGGAATTCCTGGTGTAGAGGTGAAATTCGTAGATATCAGGAGGAACACCGGTGGCGAAGGCGACTTCCTGGACCAATACTGACGCTGAGGCGCGAAGGCGTGGGGAGCAAACAGGATTAGATACCCTGGTAGTCCACGCAGTAAACGGTGAACACTAGGTGTAGCGGGTATTGACCCCTGCTGTGCCGTAGCTAACGCATTAAGTGTTCCGCCTGGGGAGTACGGTCGCAAGATTA
>084aa791cf5cfe80f7a038189573f33d
TACCGGCAGCCCGAGTGGTGGCCGCGTTTATTGGGCCTAAAGGGTCCGTAGCCGGTCGGGTAAGTTCCTCGGGAAACCTCGCCGCTCAACGGTGAGGCTTCCGGGGAATACTGCCTGACTTGGGACCGGGATGGGCCGGAGGTACTCCCGGGGTAGGGGTGAAATCCGTTGATCCCGGGAGGACCACCCGTAGCGAAGGCGTCCGGCTGGAACGGGTCCGACGGTGAGGGACGAAGGCCAGGGGCGCGAACCGGATTAGATACCCTGGTAGTCCACGCCGTAAACGATGAGAACTAGATGTCGGGAGGGTTTACCTTTCGGTGTCGCAGCTAACGCGTTAAGTTCTCCGCCTGGGGAGTACGGTGGCAACACTA
>084b0ef0e3d74c3837d0ee9e5ad1bf0a
TACGGAGGGTGCAAGCGTTGTCCGGATTTATTGGGTTTAAAGGGTGCGTAGGCGGTACGTTAAGTCAGTGGTGAAATCCCGCAGCTCAACTGCGGAACTGCCATTGATACTGGCGTACTTGAGTACAGACGAGGTAGGCGGAATTTATGGTGTAGCGGTGAAATGCATAGATACCATAAAGAACACCGATAGCGAAGGCAGCTTACTAGACTGTAACTGACGCTCAGGCACGAAAGCGTGGGGAGCGAACAGGATTAGATACCCTGGTAGTCCACGCCCTAAACGATGAATGCTAGTCGTCGGGGAGCTCGTCTCTTCGGTGATGCACTTAACAGATTAAGCATTCCGCCTGGGGAGTACGGTCGCAAGATTA
>0852544e79eb6bfd038aea24a6a4249f
TACGGAGGGTGCTAGCGTTGTTCGGAATTACTGGGCGTAAAGGGCGCGTAGGCGGCCATTTAAGTCAGATGTGAAAGCCCACGGCTCAACCGTGGAACTGCATTTGAAACTGGATGGCTTGAGTATGAGAGGGGACAGAGGAATACCTAGTGTAGCGGTGGAATGCGTAGATATTAGGTAGAACACCCGAGGCGAAGGCGTCTGTCTGGCTCATTACTGACACTGAAATGCGAAAGCATGGGTAGCGAACAGGATTAGATACCCTGGTAGTCCATGCCGTAAACGATGGATACTAGGTGTCGGGGGACTAGCCCCCTCGGTGCCGTAGCAAACGCGTTAAGTATCCCGCCTGGGGAGTACGATCGCAAGGTTG
>08581a98579aa0c4a09765334dfb7604
TACGGGGGGGGCAAGCGTTGTCCGGAATTACTGGGCGTAAAGGGCGCGTAGGCGGGCAAATAAGTCGAGGGTGAAATCCTATCGCTTAACGATATGGACTGCCTTCGATACTGTTTGTCTTGAGTGCGGGAGAGGGAAGCGGAATTCCCGGTGTAGCGGTGAAATGCGTAGATATCGGGAAGAACACCGGTAGCGAAGGCGGCTTCCTAGCCCGTAACTGACGCTGAAGCGCGAAAGCGTGGGGAGCAAACAGGATTAGATACCCGGGTAGTCCCAGCTGTAAACGATGCGGGCCAGGTGTTGGCATTACTGCGAGTGATGTCAGTGCCAAAGGGAAGCCGTTAAGCCCGCCATCTGGGGAGTACGGTCGCAAGGCTG
>085b6968bab4775e54c2b5a01b5d612b
TACATAAGGAGCAAGCGTTATCCGGAATTATTGGGCGTAAAGAGCTCGTAGGCGGTCTTAAAAGTCAGGTGTGAAATTATCAGGCTTAACCTGATAAGGTCATCTGAAACTTTAAGACTTGAGGATAGAAGAGGAAAGTGGAATTCCCGGTGTAGCGGTGAAATGCGTAGATATCGGGAGGAACACCAGTGGCGAAGGCGGCTTTCTGGTCTATTTCTGACGCTGAGGAGCGAAAGCTAGGGGAGCAAACAGGATTAGATACCCTGGTAGTCCACGCCGTAAACGATGAGAACTAGGTGCAGCGGATATTGACCTCTGCTGTGCCGTAGCTAACGCGTTAAGTTCTCCGCCTGGGGAGTACGGCCGCAAGGCTA
>085dca1c8901840e8f84e2d8c0aa07b3
TACGGAGGATCCAGGCGTTATCCGGATTTATTAGGTTTAAAGGGTGCGTAGGCGGAATTGTAAGTCAGTGGTGAAATCCTGCAGCTTAACTGTAGAATTGCCATTGATACTGGTCTTCTTGAATTTAGTTGAGGTGGGCGGAATGTGTAATGTAGCGGTGAAATGCTTAGATATTACACAGAACACCGATTGCGAAGGCAGCTCACTAAACTAACATTGACGCTAAGGTACGAAAGCGTGGGGAGCGAACAGGATTAGATACCCTGGTAGTCCACGCCGTAAACGATGATCACTCGCTGTTGGCAATACATCGTCAGCGGCTAAGCGAAAGCATTAAGTGATCCACCTGGGGAGTACGGTCGCAAGATTG
>085fdf964d1e2d95087f4c6d473002c8
TACGGGGGGGGCGAGCGTTGTCCGGAATCACTGGGCGTAAAGGGCACGTAGGCGGACAAGTAAGTCGAAGGTGAAATCCTATCGCTTAACGATATGGACTGCCTTCGATACTGCTTGTCTTGAGTGCGGGAGAGGGAGGCGGAATTCCCGGTGTAGCGGTGAAATGCGTAGATATCGGGAAGAACACCAGTAGCGAAGGCGGCTTCCTAACCCGTAACTGACGCTGAAGTGCGAAAGCGTGGGGAGCGAACAGGATTAGATACCCTGGTAGTCCACGCCGTAAACGATGGGCACTAGGTGTTGGCCGAGCACCTAAATTGCTTAAATACGAAGTCAAATGCGTAGTGAGCAATTTAGGTGCTCGGTCAGTGCCGAAGTTAACGCATTAAGTGCCCCGCCTGGGGAGTACGATCGCAAGGTTG
>086344fc944d5497ebc74f0d318d449f
GACCGGCGGCCCGAGTGGCGGCCGTGATTATTGGGCCTAAAGGGTCCGTAGCCGGCCCCGTAAGTCTCCCGGTAAATCGGGCGGCTCAACCGTCCGCATCCGGGAGATACTGCGGGGCTAGGGACCGGGAGAGGCCGGGGGTACTCCCGGGGTAGGGGTAAAATCCTGTAATCCCGGGGGGACCACCTGTGGCGAAGGCGCCCGGCTGGAACGGGTCCGACGGTGAGGGACGAAGGCCGGGGGAGCGAACCGGATTAGATACCCGGGTAGTCCCGGCTGTAAACGCTGCGGGCTAGGTGTCGAGGATCCTACGGGGATCCTCGGTGCCGAAGGGAAGCCGGAAGCCCGCCGCCTGGGGAGTACGGCCGCAAGGCTG
>0865d0eccf7014deead5972ea294929e
TACGAAGGTGGCAAGCGTTATTCGAAATCACTGGGCTTAAAGGGCGCGTAGGCGGATATGTAAGTGTTAGGTGAAATCCCTCGGCTTAACCGAGGAATTGCCTGGCAAACTGCATATCTTGAGTCAAGTAGGGGTGTGTGGAACTCTTGGTGGAGCGGTGGAATGCGTAGATATCAAGAGGAACGCCGAAGGTGAAGACAGCACACTGGGCTTGAACTGACGCTGAGGCGCGAAAGCGTGGGGAGCAAACAGGATTAGATACCCTGGTAGTCCACGCCCTAAACGATGAATGCTAGTCGTCGGGGAGCTAGTCTCTTCGGTGATGCACTTAACAGATTAAGCATTCCGCCTGGGGAGTACGGTCGCAAGATTA
>086c86e6446e0ffab6fa21c94c7105d3
TACGGAGGGTGCGAGCGTTAATCGGAATTACTGGGCGTAAAGCGCGCGTAGGCGGTTTGGTCAGTCGGATGTGAAAGCCCTAGGCTCAACCTGGGAATGGCATTCGATACTGCCTGACTAGAGTATGGTAGAGGGAAGTGGAATTTCCGGTGTAGCGGTGAAATGCGTAGATATCGGAAGGAACACCAGTGGCGAAGGCGACTTCCTGGGCCAATACTGACGCTGAGGTGCGAAAGCGTGGGGAGCAAACAGGATTAGATACCCTGGTAGTCCACGCCGTAAACGATGAGAACTAGATGTCGGGAGGGTTGCCTTTCGGTGTCGCAGCTAACGCGTTAAGTTCTCCGCCTGGGGAGTACGCCGGCAACGGTA
>086fd05c843a5b4c1cf0cd8f220ddc9c
TACGTAGGGAGCGAGCGTTGTTCGGATTTACTGGGCGTAAAGAGTGCGTAGGCGGTCGTATAAGTCAAAAGTGAAATCCCTATTCCCAAGATAGGAATTGCTTTTGATACTGTATGACTAGAGTACAGGAAAGGGAAACGGAACTCTGAGAGTAGCGGTGAAATGCGTAGATATTCAGAGGAACGCCAGTGGCGAAGGCGGTTTCCTGGCCTGTTTCTGACGCTGAGGCACGAAAGCTAGGGGAGCGATCGGGATTAGAGACCCCGGTAGTCCTAGCCGTAAACGATGGATACTAAGTGTGGGGGGAGCATTACCCTCTGTGCTGAAGCTAACGCGTTAAGTATCCCGCCTGGGGAGTACGGTCGCAAGACTG
>08712478095d043627d790ff237d4f3a
TACATAAGGAGCAAGCGTTATCCGGAATTATTGGGCGTAAAGAGCTCGTAGGCGGTCTTAAAAGTCAGGTGTTAAATTATCAGGCTTAACCTGATAAAGTCATCTGAAACTCTAAGACTTGAGGGTAGGAGAGGAAAGTGGAATTCCCGGTGTAGCGGTGAAATGCGTAGATATCGGGAGGAACACCAGTGGCGAAGGCGGCTTTCTGGTCTATCTCTGACGCTGAGGAGCGAAAGCTAGGGGAGCAAACGGGATTAGATACCCCGGTAGTCCTAGCTGTAAACGATGGATACTAGGTGTGGGAGGTATCGACCCCTTCTGTGCCGCAGCTAACGCATTAAGTATCCCGCCTGGGGAGTACGGTCGCAAGGCTG
>087777f61d51d7dd8ea4795df59c3b5d
CACCAGCAGCCCAAGTGGTGCTCGCGTTTATTGGGCCTAAAGCGCTCGTAGCCGGGCCGGTAAGTCCCTTGTGAAATCGGACGGCTTAACCGTTCGACTTGCAAGGGAAACTGCCGACCTCGGGGCCGGGAGACGCCGAGGGTACTCCGGGGGTAGCGGTGAAATGCTGTAATCCTCGGGGGACCACCAGTGGCGAAGGCGCTCGGCGAGAACGGACCCGACGGTGAGGGGCGAAGGCTAGGGGAGCGAACCGGATTAGATACCCGGGTAGTCCTAGCTGTAAAGCATGCGGGTTAGGTGTAGGGCGTCCCATGAGGGCGCTCGGTGCCGTAGGGAAGCCGTTAAACCCGCCGCCTGGGGAGTACGGCCGCAAGGCTG
>0877c8b4108c75a211af21586080e4c6
TCCCGGCGCCACAAGCAGTGATCGCGTTTATTGGGCCTAAAGCATCCGTAGCCGGTCTAGTAAGTTTCTGGTGAAATCCAACAGCTTAACTGTTGGGCGTGCCAGAAATACTGCTAGGCTTGAGACCGGGAGGAGTCAGAGGAATTCCTTGGGGAGCGGTAAAATGTTGTAATCCAAGGAGGACCATCAGTGGCGAAGGCGTCTGACTAGAACGGGTCTGACGGTGAGGGATGAAAGCTACGGGAGCAAACCGGATTAGATACCCGGGTAGTCCTAGCTGTAAACGCTGGGCACTAGACGTTTCTATTTTATATGGGAGTGTCGTAGTTAACGCGATAAGTGCCCCGCCTGGGGACTACAGTCGCAAGGCTG
>08866cb07f6f3f53e09a76bde4892f5e
TACAGAGGGTGCGAGCGTTGTCCGGAATTACTGGGCGTAAAGGGCGCGTAGGCGGCCCGGTGCGCGTGCCGTGAAAGCCCTGGGCTCAACCCCGGGTCGGCGGTGCGGACGGCCGGGCTGGAGCACATCAGAGGCAGGCGGAATTCCGGGTGTAGCGGTGGAATGCGTAGAGATCCGGAAGAACACCGGTGGCGAAGGCGGCCTGCTGGGGTGTGGCTGACGCTGAGGCGCGACAGCGTGGGGAGCAAACAGGATTAGATACCCTGGTAGTCCTAGCTGTAAACGATGGATACTAGACGTAGGAACTGGATTGACGGTTTCTGTGTCGCAGCTAACGCGTTAAGTATCCCGCCTGGGGAGTACGGTCGCAAGGCTG
>08874248e16cc174f61d6c8ca13f3d48
TACCAGCAGTTCAAGTTGCATCCCTTTTTATTGGGTCTAAAACATCCGTAGCTTGCTGTTTAAGTCTCCTGTGAAATCCTACGTCTCAAGCGTGGGGCTTGCGGGAGATACTGGATGGCTAGAGATCGGTAGACGTAAGGAGTACGCCGAGGGTAGTGGTAAAATACGTTAATCCTTGGTGGACTAACAATGAGCGAAGGCACCTTACGAGGACGAATCTGACAGTGAGGGATGAAGGCCAGGGGCGCAAAACGGATTAGATACCCGTGTAGTCCTGGCAGTAAACACTGCTCACTAAACATTAGTACCTCCTCGAGAGGTATTGGTGCTGAAGGGAAGCCGAAGAGTGAGCTACCTGGGAAGTATAGTCGCAAGGCCG
>08935df1f43c8ec837943a0de336e793
TACAGAGGTGGCGAACGTTGTTCGGATTTACTGGGCGTAAAGGGTCCGCAGGCGGTCCGGTGTGTCGGATGTGAAAGCTCACAGCTTAACTGTGGAATTGCATTCGAAACTGCCGGACTAGAGTACTGGAGGGGAGAAGGGAACACTTGGTGTAGCGGTGAAATGCGTAGATATCAAGTGGAACACCGGAGGCGAAGGCGCTTCTCTGGACAGATACTGACGCTCATGGACGAAAGCTTGGGTAGCGAAAGGGATTAGATACCCCTGTAGTCCAAGCCGTAAACGGTGTGCACTAGACGTGGGTGGATTTACCCCCATCCGTGTCTGAGCTAACGCATTAAGTGCACCGCCTGGGGAGTACGGTCGCAAGATTA
>08952066c468a110d801ecdcdcdf8c0b
CACGTAAGGGGCAAGCGTTGTTCGGATTTATTGGGCGTAAAGGGCGTGTAGGCGGTGATATAAGTCTGGTGTTAAATACCTCGGCTCAACCGAGGAGGTGCGCTGGAAACTGTGTTACTAGAGTGATGGAGGGGGAGCTGGAATTCCTGGTGTAGGGGTGAAATCTGTAGAGATCAGGAAGAACACCGGAGGCGAAGGCGAGCTCCTGGCCATTAACTGACGCTGAGGCGCGAAAGCGTGGGGAGCGAACAGGATTAGATACCCTGGTAGTCCACGCTGTAAACGATGTGCACTGGGTGTTGGTCCGTTGAGGATCAGTGCCGTAGCTAACGCGTTAAGTGCACCGCCTGGGGAGTATGCTCGCAAGGGTG
>08958998152e18c2ce9693b6274ea1ca
TACGGAGGGTGCAAGCGTTACTCGGAATCACTGGGCGTAAAGCGCGCGCAGGCGGCCCGATAAGTTGGATGTGAAAGCCTACAGCTCAACTGTAGAACTGCATCCAAAACTGTCGGGCTAGAGTCTGGGAGGGGAAGATGGAATTAGTTGTGTAGGGGTAAAATCCGTAGAGATAACTAGGAATACCAAAAGCGAAGGCGATCTTCTGGAACAGTACTGACGCTGAGGCGCGAAAGCGTGGGGAGCAAACAGGATTAGATACCCTGGTAGTCCACGCCCTAAACGATGAATGTTAGTCGTCGGGGTCCTAGTGACTTCGGTGATGCAGCTAACGCATTAAACATTCCGCCTGGGGAGTACGGTCGCAAGATTA
>089662c193661412107eed292605d8d6
TACCAGCGCCACGAGTGGGGACCACGTTTATTGGGCCTAAAGCGTCCGTAGCCGGTTTATTAAATCTTTTGTGAAATCGTGAGGCTTAACCTTGCGGCTTGCAAGAGACACTGATAAACTAGGAACTGGGAGGGGCAAGAGGTATTCCTTGGGTAGCGGTAAAATGTTATAATCCAAGGAGGACCACCTGTGGCGAAGGCGTCTTGCTAGAACAGATTCGACGGTGAGGGACGAAAGCCAGGGGAGCGATCCGGATTAGATACCCGAGTAGTCCTAGCAGTAAACGCTGCGAGCTAGGCGTTGCAGGATCTTCGGGATTCTGCAGTGTCGTAGTGAAGACGTTAAGCTCGCCGCCTGGGAAGTACGGTCGCAAGGCTG
>0899391e113d408ba297e2be8586569f
TACCAGCGCCACGAGTGGGGATCATAATTATTGGGCCTAAAGCGTCCGTAGCTGGTTAGATAAATCTTTTGTGAAATCGTGGAGCTTAACTTCACGGCGTGCAGAAGACACTATTTGACTTGGAACCGGGAGGAGTAAGAGGTATTCTGGGGGGAGCGGTAAAATGTTATAATCCCTGGAGGACCACCGATAGCGAAGGCATCTTACTAGAACGGATTCGACAGTGAGGGACGAAAGCCAGGGGAGCGAACCGGATTAGATACCCGGGTAGTCCCAGCCGTAAACGATGCTCGCTATGTGTCAGGTACGGTGTGACCGTATCTGGTGCCGTAGGGAAGCCGTGAAGCGAGCCACCTGGGAAGTACGGTCGCAAGACTG
>08a094844a0029401971db6fa732d4d3
CACCGGCAGCTCAAGTGGTAGCCATGCTTATTGGGTCTAAAGCGTCCGTAGCCGGCTGAGTAAGTTCCTTGGGAAATTTGACCGCTTAACGGTTAAGCTATCAGGGAATACTGCTTGGCTTGGGACCGGGAGAGGTCAGAGGTACTCCAGGGGTAGGGGTGAAATCTATTAATCCTTGGGGGACCACCGGTAGCGAAGGCGTCTGACCAGACCGGGTCCGACGGTGAGGGACGAAGGCTGGGGTCGCGAACCGGATTAGATACCCGGGTAGTCCCAGCTGTAAACGATGAGCACTGGGTGGGAGGGTCCTCCATAGCCTTCCCACCGAAGCGAAAGTGATAAGTGCTCCGCCTGGGGAGTATGGTCGCAAGGCTG
>08afeca0fb367de790e983c3980e1070
CACCGGCAGCTCGAGTGGTGGCCACTATTATTGGGCCTAAAGCGTTCGTAGCCGGGCAGGTAAGTGCTCTGGTAAATCCCATAACTTAATTATGGGGCTTCAGAACATACTGCCTGCCTTGAGACCGGGAGAGGCTGGAGGTACTTTCGGGGTAGGGGTGAAATCCGTTAATCCCTGGGGGACCACCGGTAGCGAAGGCGTCTGACCAGACCAGGTCCGACGGTGAGGGACGAAGGCTAGGGTCGCGAACCGGATTAGATACCCGGGTAGTCCTAGCAGTAAACGATGCGGGCTAGGTGTTGGCATCACTGCGAGTGGTGCCAGTGCCGAAGGGAAGCCGTTAAGCCCGCCATCTGGGGAGTACGGTCGCAAGGCTG
>08b1ec27ac4ef32ec761d687a4fc8b69
TACAGAGGGTGCAAGCGTTATTCGGAATTACTGGGCGTAAAGCGCATGTAGGTGGAATATCAAGTCAGGTGTGAAATCCCGGAGCTCAACTCCGGAACTGCATTTGAAACTGGTATTCTTGAGTTCGGGAGAGGAAGGCGGAATTCCAGGTGTAGAGGTGAAATTCGTAGATATCTGGAAGAACATCGGAGGCGAAGGCGGCTTTCTGGTCCGACACTGACACTGAGATGCGAAAGCGTGGGGAGCAAACAGGATTAGATACCCTGGTAGTCCACGCTGTAAACGATGTTAACTAGCTGTTTGAGGAATTGACCCCTTGAGTGGCACAGCTAACGCTTTAAGTTAACCGCCTGGGGAGTACGGTCGCAAGACTA
>08b6c383908c8c4ceeebe531b0191c86
TACGGAGGGTCCAAGCGTTATCCGGATTTATTGGGTTTAAAGGGTGCGCAGGCGGACCTGTCAGTCAGTGGTGAAATCTCCCGGCTCAACCGGGAAACTGCCATTGATACTGCAGGACTTGAATACGGTTGAGGTAGGCGGAATGTAGCATGTAGCGGTGAAATGCATAGATATGCTACAGAACACCGATCGCGAAGGCAGCTCACTAAGCCAAGACTGACGCTCAGGCACGAAAGCGTGGGTAGCGAACAGGATTAGATACCCTGGTAGTCCACGCCGTAAACGATGGGCACTAGGTGCAGCGGGTGTCGACCCCTGCTGTGCCGTAGTTAACGCATTAAGTGCCCCGCCTGGGGACTACGGTCGCAAGGCTG
>08baf9e6ec62761604b39291b5316706
TACGGAGGGTGCAAGCGTTGTTCGGAATTACTGGGCGTAAAGCGCGCGTAGGCGGCTTGTTAAGTCGGATGTGAAAGCCCTGGGCTCAACCTGGGAACTGCATTCGAAACTGGCTAGCTAGAGTATGGTAGAGGTAAGTGGAATTCCGGGTGTAGCGGTGAAATGCGTAGATATCCGGAGGAACATCAGTGGCGAAAGCGGCATACTGGGGTTTGTCTGACGCTGAGGCACGAAAGCTAGGGGAGCGAACAGGATTAGATACCCTGGTAGTCCTAGCTGTAAACGATGAGAGCTAGACGTCGGGCAGCATGCTGTTCGGTGTCGCAGTTAACGCATTAAGCTCTCCGCCTGGGGAGTACGGTCGCAAGATTA
>08bd334e436cb470597474245c4df56f
TACGGAGGGGGCTAGCGTTGTTCGGAATTACTGGGCGTAAAGCGCGCGTAGGTGGTCTGTTATGTCAGATGTGAAAGTCCACGGCTCAACCGTGGAAGTGCATTTGAAACTGGTAGACTTGAGTTTGGGAGGGGTAAGCGGAATTCCGTGTGTAGCAGTGAAATGCGTAGATATACGGAGGAACACCTGAGGCGAAGGCGGCTTACTGGACCAATACTGACACTGAGGATCGAAAGCGTGGGTAGCAAACAGGATTAGATACCCTGGTAGTCCACGCCCTAAACGATGTCAACTAGCCGTTGCGGGTATCGACCCCTGCAGTGGCGAAGCTAACGCGATAAGTTGACCGCCTGGGGAGTACGGTCGCAAGATTA
>08bf55bc3ea411a870d2637cdacbda1d
TACGGAGAGGGCGAGCGTTGTTCGGATTCATTGGGCGTAAAGAGCACGTAGGTGTCCCGACAAGTTTCTGGTGAAATCCTTTTGCTTAACAAAAGAACTGCCAGAAAAACTGTTGGGATTGAGTATGGGTAAGGAAAGCGGAACCTCCGGTGTAAGGGTGAAATCTGTAGATATCGGGAGGAACACCAGTGGCGAAGGCGGCTTTCTGGCCTAACTCTGACGCTGAGGAACGAAAGCTAGGGGAGCAAACGGGATTAGATACCCCGGTAGTCCTAGCTGTCAACGATGCACACTAGATGTATCTCGATTTTCGGGATGTGTTGAAGCGAAGGCGTTAAGTGTGCCGCCTGGGGAGTACGACCGCAAGGTTG
>08c1678aea483a60e1009387e5d9668e
TACCAGCAGTTCAAGTTGCATCCCTTTTTATTGGGTCTAAAACATCCGTAGCTTGCTGTTTAAGTCTTTTGTGAAATCCTACGTCTCAAGCGTGGGGCTTGCAGAAGATACTGGATGGCTAGAGATCGGTAGACGTAAGGAGTACGCCGGAGGTAATGGTAAAATATGTTAATCTTCGGTGGACTAACAATGAGCGAAGGCACCTTACGAGGACGAATCTGACAGTGAGGGATGAAGGCCAGGGGCGCAAAACGGATTAGATACCCGTGTAGTCCTGGCAGTAAACACTGCTCACTAAACATCGGGCCCTCTTCGGGAGGATTCGGTGCTGAAGCGAAGGCGAAGAGTGAGCTACCTGGGAAGTATAGTCGCAAGATCG
>08c78a7539eff415a81bb5cb9bfe9412
TACCTGCAGCCCGAGTGGTGATCGATATTATTGAGCCTAAAGCGTCCGTAGCCGGACCGGTAAACCCTTGGGTAAATCGGGCAGCTCAACTGTCCGAATTCCGAGGGGACTGCCGGTCTTGGGACCGGGTGAGGTCAGAGGTACTCCAGGGGTAGGGGCTAAATCCTGTAATCCTTGGGGGACCACCAGTGGCGAAGGCGTCTGACTAGAACGGATCCGACGGTAAGGGACGAAACCCTGGGTCGCAAACCGGATTAGATACCCGGGTAGTCCAGGGCGTAAACGCTGCAGGCTTGGTGTTGGGGATCCTACGAGGATGCCCAGTGCCGGAGTGAAGATGTTAAGCCTGCCGCTTGGGGAGTACGTCCGCAAGGATG
>08ca3455469e7a75cad092342db0f9dd
CACGGGGGGAGCAAGCGTTGTCCGGAATTACTCGGCGTAAAGGGCAAGTAGGCGGATATCTAAGTCGGTTGTTAAATCATACGGCTTAACCGTATTTATGCGATTGAAACTAGATATCTTGAGTTTTCCAGAGGAAGGAGGAATTCCTGGAGTAGCGGTGGAATGCGTAGATAACAGGAAGAAGGCCAATAGCGAAAGCATCCTTCTAGGGAAAAACTGACGCTGAATTGCGAAGGTGTGGGGAGCAAACAGGCTTAGATACCCTGGTAGTCCACACAGTAAACGATGAACACTAGATGTTGGTGGTTTAATTCCATTAGTGTCGTAGCTAACGCGTTAAGTGTTCCGCCTGGGGAGTACGGTCGCAAGGCTG
>08ccab58b3978dd6ff5aca2ac28b17c8
TACAGAGGTGGCAAGCGTTGTTCGGATTTACTGGGCTTAAAGGGCGTGTAGGCGTCCCGATCAGTCAGATGTGGAAGCCCTGGGCTTAACCCAGGAAGTGCATTTGAAACTGTCGGGATTGAGTCGTGCAAGGGAGGGCGGAATTCCTGGTGTAGCGGTGGAATGCGCAGATATCAGGAGGAACACCAGTGGCGAAAGCGACTTTCTGGCTCGATATTGACGCTCATGGACGAAAGCGTGGGTAGCAAACAGGATTAGATACCCTGGTAGTCCACGCCGTAAACGATGAATGCTAGCTAATGGACCTTCTACCGGTTTATCGGCGTCGCTAACGCATTAAGCATTCCGCCTGGGAAGTACGGCCGCAAGGCTA
>08d42ca8caeb9167504a31ecabd154ff
TACGGGGGGCGCAAGCGTTATTCGGAATTATTGGGCGTAAAGGGCGCGTAGGCGGTTTTGTCGGTCAGATGTGAAAGCCCAGGGCTTAACCCTGGACGTGCATTTGAAACAGCAAGACTTGAGTACGGGAGAGGAAAGCGGAATTCCTGGTGTAGAGGTGAAATTCGTAGATATCAGGAGGAACACCGATGGCGAAGGCAGCTTTCTGGACCGATACTGACGCTGAGGCGCGAAGGCGTGGGTAGCGAACAGGATTAGATACCCTGGTAGTCCACGCCGTAAACGATGAGCACTAGGTAGCCGGAGGATCCGACCTCTGGCTGCTGTAGATAATTCACTAAGTGCTCCGCCTGGGGAGTATGGTCGCAAGGCTG
>08e3d0079f4c8b443e5a59621b8ef293
CACGGGGGGCGCAAGCGTTATTCGGAATTATTGGGCGTAAAGGGCGTGTAGGCGGTCTTATCGGTCAGATGTGAAAGCCCAGGGCTCAACCCTGGACGTGCATTTGAAACAGTAAGACTTGAGTACGGTAGAGGAAAGCGGAATTCCTGGTGTAGAGGTGAAATTCGTAGATATCAGGAGGAACACCGATGGCGAAGGCAGCTTTCTGGACCGAAACTGACGCTGATGCGCGAAGGCGTGGGTAGCGAACAGGATTAGATACCCTGGTAGTCCACGCCGTAAACGTTGGGTGCTCGTCGTAGTGGGTATTGACCCCTGCTGTGACCAAGCTAACGCAAGAAGCACCCCGCCTGGGGAGTACGGCCGCAAGGTTA
>08e53ace08461ef338fbab71c6135a8e
TACGGAGGGTGCGAGCGTTACTCGGAATTACTGGGCGTAAAGGGCGCGTAGGCGGGAAGGCAAGTTGAGCGTGTAAGCCTGAGGCTCAACCTCAGAATGGCGCTCAAAACTGCCTTTCTTGAGTCCCGGAGAGGCCGGCGGAATTCCCGGTGTAGGGGTGAAATCCGTAGATATCGGGAGGAACACCGGTGGCGAAGGCGGCCGGCTGGACGGGTACTGACGCTGAGGCGCGAAAGCGTGGGGAGCAAACAGGATTAGATACCCTGGTAGTCCACGCTGTAAACGATGAGAACTAGGTGTAGCGGGTATTGACCCCTGCTGTGCCGAAGTTAACGCGATAAGTCCGCCGCCTGGGGACTACGGCCGCAAGGCTA
>08e83b5b2ab46deeff7e4e59f9e8b7ef
TACGGAGGATCCAGGCGTTATCCGGATTTATTAGGTTTAAAGGGTGCGTAGGCGGAAATTTAAGTCAGTGGTGAAATCCTGCAGCTCAACTGTAGAACTGCCATTGATACTGGATTTCTTGAGTATAGATGAGGTGGGCGGAATGTGTCAAGTAGCGGTGAAATGCATAGATATGACACAGAACACCAATTGCGTAGGCAGCTCACTAGACTATTACTGACGCTGAGGCACGAAAGCGTGGGGAGCGAACGGGATTAGATACCCCGGTAGTCCTGGCCCTAAACGATGTCCACTAGGCCGATGTATCTCTGACGGTTTGTCGGCCGAAGAAAAAGTGGTAAGTGGACCGCCTGGGGAGTACGGTCGCAAGGCTA
>08ec2122643912fc156837bf38800171
GACGGAGGGAGCGAGCGTTGTCCGGAATCACTGGGCGTAAAGAGCTCGTAGGCGGGGGCTTAAGTCTGGGAGTAAAGGCGTCGGCTCAACCGGCGATTCATCTCAGATACTAGGCCTCTTGAGGACAGGAGGGGAAAGGGGAATTCCTGGTGTAGCGGTGAAATGCGTAGATATCAGGAGGAACACCTGTGGCGAAGGCGCCTTTCTGGCCTGATCCTGACGCTGAGGAGCGAAAGCCAGGGGAGCGAACGGGATTAGATACCCCGGTAGTCCTGGCTGTAAACGATGGACACTAGGTGTAGGTGGTATCGACCCCATCTGTGCCGCAGCTAACGCAATAAGTGTCCCGCCTGGGGAGTACGGCCGCAAGGTTG
>08f2f96c369f87a5e24b7a75cd6c50bb
TACGGAGGGTGCAAGCGTTACTCGGAATCACTGGGCGTAAAGAGCGCGTAGGCGGGTTGTTAAGTTAGACGTGAAAGCCCACAGCTCAACTGTGGAACTGCTTCTAAAACTGGCAACCTAGAGTTTGGGAGAGGCAAGTGGAATTCCTGGTGTAGGGGTGAAATCCGTAGAGATCAGGAGGAATACCGAAAGCGAAGGCGACTTGCTGGAACAATACTGACGCTGATGCGCGAAAGCGTGGGGAGCAAACAGGATTAGATACCCTGGTAGTCCACGCCCTAAACGATGGATGTTTGGTGTTGGGAGGATCTCTTCTCAGTGCCGTAAGCTAACGCGTTAAACATCCCGCCTGGGGAGTACGGTCGCAAGATTA
>08f79d60ae2196767f99bd5a1e6fab4a
TACGTAGGGTGCGAGCGTTGTCCGGAATTATTGGGCGTAAAGGGCTCGTAGGCGGTTTGTCGCGTCGGGAGTGAAAACCTTGGGCTTAACTCAGGGCTTGCTTTCGATACGGGCAGACTAGAGGTATGCAGGGGAGAACGGAATTCCTGGTGTAGCGGTGAAATGCGCAGATATCAGGAGGAACACCGGTGGCGAAGGCGGTTCTCTGGGCATGATCTGACGCTGAGGAGCGAAAGTGTGGGGAGCGAACAGGATTAGATACCCTGGTAGTCCACACCGTAAACGTTGGGCGCTAGGTGTGGGATCCATTCCACGGGTTCCGTGCCGCAGCTAACGCATTAAGCGCCCCGCCTGGGGAGTACGGCCGCAAGGCTA
>08fac8492c0979ffcf3a66884d88e23f
TACGGAGGGTCCAAGCGTTATCCGGATTCATTGGGTTTAAAGGGTGCGCAGGCGGGCTTGTAAGTCAGTGGTGAAATACTGCCGCTCAACGGTAGAACTGCCATTGATACTGCAAGTCTTGAATATGGTTGAGGTAGGCGGAATGTGTTGTGTAGCGGTGAAATGCATAGATATGACACAGAACGCCAATTGCGAAGGCAGCTTACTAAACCATTATTGACGCTGAGGCACGAAAGCGTGGGGAGCGAACAGGATTAGATACCCTGGTAGTCCACGCCGTAAACGATGAGAACTAGATGTTGGGGGAAATTGTCCTTCAGTGTCGCAGCTAACGCGTTAAGTTCTCCGCCTGGGGAGTACGCCGGCAACGGTA
>08faea425a7ba2ee7d09fa0111f37368
TACGTAGGTGGCGAGCGTTACTCGGAATTACTAGGCGTAAAGCGTGTGTAGGCGGATATTTAAGTCTGTTGTTAAATCCCACGGCTCAACCGTGGACTGTCAACGGATACTGGGTATCTTGAGTTCGGTAGAGGAAATCGGAATTCCTAGTGTAGCAGTGAAATGCGTAGATATTAGGAAGAACGCCAAAGGCGAAGGCAGATTTCTGGGCCGTTACTGACGCTGAGACACGAAAGCTAGGGTAGCAAACAGGATTAGATACCCTGGTAGTCCTAGCTGTAAACGATGTAGACTAGGTGTGGGAGGTATCGACCCCTTCCGTGCCGTCGCTAACGCATTAAGTCTACCGCCTGGGGAGTACGGCCGCAAGGTTA
>09009a5740629cfc66c8923ac7d0d492
TACGGAGGGTCCAAGCGTTATCCGGATTCATTGGGTTTAAAGGGTGCGCAGGCGGGCTTGTAAGTCAGTGGTGAAATACTGCCGCTTAACGGTAGAACTGCCATTGATACTGCAAGTCTTGAATATGGTTGAGGTAGGCGGAATGTGTTGTGTAGCGGTGAAATGCATAGATATGACACAGAACGCCAATTGCGAAGGCAGCTTACTAAGCCATTATTGACGCTGAGGCACGAAAGCGTGGGGAGCGAACAGGATTAGATACCCTGGTAGTCCACGCCGTAAACGATGTTCACTCGCTGTTTGCGATACACAGCAAGCGGCTTAGCGAAAGCATTAAGTGAACCACCTGGGGAGTACGATCGCAAGGTTG
>090a43cc9a35f83ce0886d26cd42e47c
TACGGAGGGTGCAAGCGTTATTCGGATTTACTGGGCGTAAAGAGCGTGTAGGCGGCTAGGTAAGTCATATGTGAAAGCCCTCGGCTCAACTGAGGAAGTGCATGTGATACTGCTTAGCTTGAGTCCCGGAGAGGGGTGTGGAATTCCCGGTGTAGAGGTGAAATTCGTAGATATCGGGAGGAACACCAGTGGCGAAGGCGACACTCTGGACGGTGACTGACGCTGAGGCGCGAAAGCTAGGGGAGCAAACAGGATTAGATACCCTGGTAGTCCTAGCTGTAAACGATGGGCACTAGATGGAGGGAGTTCCGATGCTTTCTCTGTCGAAGCAAATGCGTTAAGTGCCCCGCCTGGGGAGTATGGTCGCAAGGCTA
>090ca4ab0dcf4527a18c91cb2ccac737
TACGAGGAGGGCAAACGTTGTTCGGAATTACTGGGCTTAAAGGGCGCGTAGGCGGCCGGGTATGTTGGGGTTGAAATCCCTCGGCTTAACCGAGGAATTGGCTTCAAAACCACCCGGCTTGAGAGCATCAAGAGTGTGTGGAACTCACGGTGTAGCGGTGGAATGCGTAGATATCGTGAGGAACACCGGCGGCGAAAGCGACACACTGGGGTGATTCTGACGCTGAGGCGCGAAAGCTAGGGGAGCAAACAGGATTAGATACCCTGGTAGTCCTAGCCCTAAACGATGAATACTAGGTAGTGGTCTCTCCGATGGGATCGCTGCTGCAGCGAAAGCATTAAGTATTCCGCCTGGGGAGTACGGCCGCAAGGCTA
>090cde4b53b0068e7ca81bf0886bbcc7
TACGGAGGGAGCGAGCGTTGTCCGGAATTACTAGGCGTAAAGGGCTAGTAGGTGGCTAATTAAGTTATATGTTAAATCCTACGGCTTAACCGTAGTTCAGCATATAATACTGGTTAGATAGAGTACTGTAGAGGAAGGCGGAATTCCTGGAGTAGCGGTGGAATGCGCAGATATCAGGAAGAACACCAAAAGCGAAGGCAGCCTTCTGGGCAGTAACTGACGCTGAATAGCGAAGGTGTGGGTAGCAAACAGGCTTAGATACCCTGGTAGTCCACACAGTAAACGATGGGCACTAGGTGTCGGCTCTTAAGGGTCGGTGCTGCAGTTAACACATTAAGTGCCCCACCTGGGGAGTACGTCGGCAACGATG
>091099964839c975e6e6bb8be47dfba1
TACAGAGGGTGCTAGCGTTAATCGGAATTACTGGGCGTAAAGCGCGCGTAGGCGGCTTGGTCAGTCGGATGTGAAAGCCCCGGGCTTAACCTGGGAATTGCATTCGATACTGCCAGGCTAGAATGTAGTAGAGGGAAGTGGAATTCCGGGTGTAGCGGTGAAATGCGTAGATATCCGGAGGAACATCAGTGGCGAAGGCGACTTCCTGGACTAACATTGACGCTGAGGTGCGAAAGCGTGGGGAGCAAACAGGATTAGATACCCGAGTAGTCCTGGCTGTAAACGCTGCGAGCTAGGTGTTGCGTATTCTTCGTGGATGCGCAGTATCGGAGCGAAGGTGTTAAGCTCGCCGCCTGGGAAGTACGGTCGCAAGGCTG
>091388391479129f323be2a412ec7464
TACGGAGGGTGCAAACGTTGTTCGGAATTACTGGGCGTAAAGCGCGCGTAGGCGGTTTGTTAAGTCAGATGTGAAAGCCCAAGGCTCAACCTTGGACGTGCATTTGAAACTGGCAGACTTGAGTACTGGAGGGGATGGTGGAATTCCCGGTGTAGAGGTGAAATTCGTAGATATCGGGAGGAACACCAGTGGCGAAGGCGGCTCTCTGGCCTGTCCCTGACGCTGAGGAGCGAAAGCCAGGGGAGCGAACCGGATTAGATACCCGGGTAGTCCTGGCCGTAAACGATGGGTACTAGGTGTGGGAGGTTCGACCCCTTCCGTGCCGAAGCTAACGCATTAAGTACCCCGCCTGGGGAGTACGGCCGCAAGGTTG
>091a1cc520556377d7a6106ed087644e
TACGGGGGGTGCAAGCGTTATTCGGAATTATTGGGCGTAAAGGGCACGCAGGCGGTCCTGTCAGTCAGATGTGAAAGCCCGGGGCTCAACCCCGGACGTGCATTTGAAACAGCAGGACTTGAGTACGGGAGAGGAAAGGGGAATTCCTGGTGTAGAGGTGAAATTCGTAGATATCAGGAGGAACACCGGTGGCGAAGGCGCCTTTCTGGACCGATACTGACGCTGAGGTGCGAAGGCGTGGGTAGCGAACGGGATTAGATACCCCGGTAGTCCACGCAGTAAACGTTGTATGCTAGGTGTAGCGGGTATTGACCCCTGCTGTGCCGCAGTTAACACATTAAGCATACCGCCTGGGGAGTACGGTCGCAAGACTA
>091aa240e45c7a683c1166adba0b62c9
TACGTAGGGGGCAAGCGTTGTTCGGAATTACTGGGCGTAAAGCGTGCGTAGGCGGCTGTGTAAGTCACAGGTGAAATCCCTACTTCCAAGGTAGGAACTGCCTGTGATACTGCACAGCTAGAGGGCAAGAAGGGGAAGCGGAACTCTGGGAGTAGCGGTGAAATGCGTAGATACCCAGGGGAACGCCAGTAGCGAAGGCGGCTTCCTGGCTTGCTCCTGACGCTGAGGCACGAAAGCTAGGGGAGCGATCGGGATTAGAGACCCCGGTAGTCCTAGCCGTAAACGATGGGTACTAGGTGTGGGGGGAGCATTACCCTCCGTGCCGAAGCTAACGCGTTAAGTACCCCGCCTGGGGAGTACGGTCGCAAGGCTG
>091f4c98338ac14020469aef6711fad9
TACGTAGGGAGCGAGCGTTGTTCGGATTTACTGGGCGTAAAGGGTGTGTAGGCGGTTATACAAGTCAAAGGTGAAATCCCTGCTCTCAAGGTAGGAACTGCCTTTGATACTGTATAACTAGAGAACAAAAGGGGGAAATGGAACTCTGGGAGTAGCGGTGGAATGCGTAGATATCCAGAGGAACGCCGGTAGCGAAAGCGGTTTCCTAGTTTGCTTCTGACGCTGAAACACGAAAGCCAGGGGAGCGATCGGGATTAGAGACCCCGGTAGTCCTGGCTGTAAACGATGAGTACTAAGTGTAGGGGGAGCATTACCCTCTGTGCTGAAGCTAACGCGTTAAGTACTCCGCCTGGGGAGTACGGCCGCAAGGCTG
>0921dfa84d5ecf5812ab0b73cf457a08
CACGTAAGGGGCAAGCGTTGTTCGGAATTATTGGGCGTAAAGGGCGCGTAGGCGGTTTTACAAGTCTGGTGTGAAATACCTCAGCTTAACTGAGGGACCGCGCTGGAAACTGTAAGACTGGAATCTAGGAGGGGAAGCTGGAATTCCTGGTGTAGGGGTGAAATCTGTAGATATCAGGAAGAACACCGGTGGCGAAGGCGAGCTTCTGGCCATAGATTGACGCTGAGGCGCGAAAGCGTGGGGAGCGAACAGGATTAGATACCCTGGTAGTCCACGCTGTAAACGATGTGCACTAGGTGTTGGACCTTAAGGTTCAGTGCCGCAGCTAACGCGTTAAGTGCACCGCCTGGGGAGTATGCCCGCAAGGGTG
>0924ea9ab26bbe36c17195408f3f2e58
TACGGAGGGGGCTAGCGTTGTTCGGAATTACTGGGCGTAAAGCGCGCGTAGGCGGGCTGGTTAGTTGGGGGTGAAATCCCGAGGCTCAACCTCGGAACTGCCCTCAATACTGCCAGTCTTGAGTTCGAGAGAGGTGAGTGGAATTCCTAGTGTAGAGGTGAAATTCGTAGATATTAGGAAGAACACCAGTGGCGAAGGCGGCTCACTGGCTCGATACTGACGCTGAGGCGCGAAAGCGTGGGGAGCAAACAGGATTAGATACCCTGGTAGTCCACGCCGTAAACGATGGGTGCTAGTTGTCAGGCAGCTTGCTGTTTGGTGACGCAGCTAACGCGTTAAGCACCCCGCCTGGGGACTACGGTCGCAAGACTA
>092a1e06d547999a906e5d843b2d57e7
TACGAAGGGGGCTAGCGTTGCTCGGAATTACTGGGCGTAAAGGGCGCGTAGGCGGACATTTAAGTCAGGGGTGAAATCCCAGAGCTCAACTCTGGAACTGCCTTTGATACTGGGTGTCTTGAGTGTGAGAGAGGTATGTGGAACTCCGAGTGTAGAGGTGAAATTCGTAGATATTCGGAAGAACACCAGTGGCGAAGGCGACATACTGGCTCATTACTGACGCTGAGGCGCGAAAGCGTGGGGAGCAAACAGGATTAGATACCCTGGTAGTCCACGCCGTAAACGATGATTGCTAGTTGTCGGGCTGCATGCAGTTCGGTGACGCAGCTAACGCATTAAGCAATCCGCCTGGGGAGTACGGTCGCAAGATTA
>09318f1e35ef000ce0b81119e2d06267
GACGAAGGTGGCAAGCGTTGTTCGGAATTACTGGGCTTAAAGAGCACGTAGGCGGTCTGTTAAGCGTTTTGTGAAATCCCTCGGCTCAACCGAGGAATTGCTTGGCGAACTGACAGACTTGAGGCAGGTAGAGGTGCGCGGAACTCTTGGTGGAGCGGTGAAATGCGTAGATATCAAGAGGAACGCCAGCGGCGAAAGCGGCGCACTGGGCCTGATCTGACGCTGAGGTGCGAAAGCCAGGGGAGCGAACGGGATTAGATACCCCGGTAGTCCTGGCCGTAAACGATGTCCACTAGGTGTGGGAGGCTCTTGCCTTCCGTGCCGAAGGGAAACCATTAAGTGCCCCGCCTGGGGAGTACGCCCGCAAGGGTG
>0932fc65659400cb182a308319eed31c
GACGGAAGGTGCAAATGTTGTTCGGTGTCACTGGGCATAAAGGGTGCGTAGGCGGCCTGGCAAGTCAAGTGTGAAAGCCCCCGGCTCAACCGGGGAAGTGCGCTCGATACTGCCAAGCTCGAGGACCGCAGGGGTGAGGGGAACTCCAGGTGTAGCGGTGAAATGCGTAGATATCTGGGGGAAGGCCGGAGGCGAAGGCGCCTCACTGGGCGGTTTCTGACGCTGAGGCACGAAAGCTGGGGGAGCAAACAGGATTAGATACCCCGGTAGTCCTAGCTGTAAACGATGGATACTAGGTGTGGGAGGTATCGACCCCTTCTGTGCCGCAGCTAACGCATTAAGTATCCCGCCTGGGGAGTACGGTCGCAAGGCTG
>093516c1b20da16f97963459f70a2b97
GTCGGAGGAGGCTAGCGTTGTTCGGAATTACTGGGCTTAAAGAGCGTGTAGGCGGATCGGTAAGTACCGAGTGAAAGCCCCCGGCTCAACCGGGGAACTGCTCGATAAACTATCGGTCTTGAGGCAGGTAGGGGCGAGTGGAACTCTAGGTGGAGCGGTGAAATGCGTAGATATCTGGAAGAACACCAGAGGCGAAAGCGGTTCTCTGGCCTGTTGCTGACGCTGAGGTCGCGAAAGCTAGGGGAGCAAATGGGATTAGATACCCCAGTAGTCCTAGCCGTAAACGTTGGATACTAGGTGTGGGAGATATAGAAATCTTCCGTGCCGAAGCTAACGCATTAAGTATCCCGCCTGGGGACTACGACCGCAAGGTTG
>09359db09ebb9c312aa018cf866178c1
AACCAGCTCCGCGAGTGGTCGGGACGATTGCTGGGCTTAAAGGGTCCGTAGGCGGCCCCGTACGTCCGCGGCTAAATCCCGGGTCTCAAGCCCGGAAATGCTGCGGATACTACGGGGCTAGGGACCGGGAGAGGCCGGGGGTACCTCCGGGGTAGGGGCGAAATCCTGAGATCCCGGGGGGACCAACGGTGGCGAAGGCGCCCGGCTGGAACGGCTCCGACGCTGAGGGACGAAAGCCAGGGGAGCGAAGGGGATTAGATACCCCCGTAGTCCTGGCTGTAAACGATGCCCGCTAGGTGTTGCACCGGCTTAGCGCCGGTGCAGTGCCTGAAGGGAAACCGTTAAGCGGGCCGCCGGGGGAGTACGGCCGCAAGGCTG
>0938cbb819650993e490dad9eea7bb59
TACAGAGGTGGCGAGCGTTGTTCGGATTTACTGGGCGTAAAGGGTGCGTAGGCGGTTTGGTAAGTTGGATGTGAAAGCCCGGGGCTCAACCCCGGAACTGCATTCAATACTGCTGAACTAGAGTACAGGAGGGGAGAGCGGAATTCTTAGTGTAGCGGTGAAATGCGTTGATATTAAGAAGAACACCGGTGGCGAAGGCGGCTCTCTGGAATGTTACTGACGCTGAGGCACGAAAGCTGGGGGAGCAAACAGGATTAGATACCCTGGTAGTCCCGGCCGTAAACGGTGTCGACTTGGTGTGGGGGGAATTGACCCCTCCCGTGCCGGAGCTAACGCATTAAGTGCCCCGCCTGGGGAGTACGGCCGCAAGGTTG
>093971b8de758a3a638dfcbcbad136c7
TACCGGCGGCCCGAGTGGCGGCCACTATTATTGGGCCTAAAGCGTCCGTAGCCGGGCGGGTAAGTCCCCCGGTAAATCGGGCGGCTCAACCGTCCGCATCCGGGAGATACTGCGGGGCTAGGGACCGGGAGAGGCCGGGGGTACTCCCGGGGTAGGGGCGAAATCCGTTAATCCCGGGAGGACCACCAGTGGCGAAGGCGCTCGGCTGGAACGCGCCCGACGGTGAGGGGCGAAAGCCGGGGGAGCGAACCGGATTAGATACCCGGGTAGTCCCGGCTGTAAACGATGCGGGCTAGGTGTTGGGTGGGCTTAGAGCCCACCCAGTGCCGCAGGGAAGCCGTTAAGCCCGCCGCCTGGGGAGTACGGCCGCAAGGCTG
>093dbf645f3e5a83b34694dcd149151c
TACGGAGGGTGCAAGCGTTATCCGGATTTATTGGGTTTAAAGGGTGCGCAGGCGGGATAGTAAGTCAGTGGTGAAAGCCCACAGCTCAACTGTGGAATTGCCATTGAAACTGCTATTCTTGAATATAGTTGAAGTGAACGGAATGTAACATGTAGCGGTGAAATGCATAGATATGTTACAGAACACCAATTGCGAAGGCAGTTCACTAAACTATTATTGACGCTCAGGCACGAAAGCGTGGGGAGCAAACAGGATTAGATACCCTGGTAGTCCACGCCGTAAACGATGAGAACTAAGTGTTGGAGTAAAATTCAGTGCTGAAGTTAACGCATTAAGTTCTCCGCCTGGGTAGTACGATCGCAAGATTG
>094c0f3c31a69f6307d9ea451e12c432
TACGGAGGATCCAGGCGTTATCCGGATTTATTAGGTTTAAAGGGTGCGTAGGCGGAATTATAAGTCAGTGGTGAAATCCTGCAGCTCAACTGTAGAACTGCCATTGATACTGTTATTCTTGAGTATAGATGAAGTGGGCGGAATGTGTCAAGTAGCGGTGAAATGCATAGATATGACACAGAACACCAATTGCGTAGGCAGCTCACTAAACTATTACTGACGCTGAGGCACGAAAGCGTGGGGAGCGAACAGGATTAGATACCCTGGTAGTCCACGCTGTAAACGATGATCACTCGATATTGGCGACAAACTGTCAGTGTCTAAGCGAAAGTGATAAGTGATCCACCTGGGGAGTACGATCGCAAGGTTG
>0950c4568363a846971cbf08957bc53a
GACGTAGGGGGCGAGCGTTGTCCGGAATTACTGGGCGTAAAGGGCGCGCAGGCGGTTGGGGAAGTCAGGTGTGAAAACCCACGGCTCAACCGTGGGCTTGCACTTGATACTCTCCGACTTGAGGGCAGGAGAGGGGAGCGGAATTCCCGGTGTAGCGGTGAAATGCGTAGATATCGGGAGGAACACCAGTGGCGAAGGCGGCTCTCTGGCCTGCACCTGACGCTGAGGCGCGAAAGCCAGGGGAGCGAACGGGATTAGATACCCCGGTAGTCCTGGCTGTAAACGATGGGCACTAGGTGTGGGAGGTATCGACCCCTTCCGTGCCGCAGTTAACGCAGTAAGTGCCCCGCCTGGGGAGTACGGCCGCAAGGTTG
>09531ac6fcf5f875a58bd6045656ca88
GACGGGGGGAGCAAGCGTTGTTCGGATTTACTGGGCGTAAAGGGCGTCTAGGCGGAATAGTAAGTCAGGTGTGAAATCCCACGGCTCAACCGTGGAACCGCACTTGATACTGCTAATCTTGAGTACGGAAGAGGAGAGCGGAATTCCTGGTGTAGCGGTGGAATGCGTAGATATCAGGAAGAACACCGGTGGCGAAGGCGGCTCTCTGGTCCGTTACTGACGCTGAAGCGCGAAAGTGTGGGGAGCAAACAGGATTAGATACCCTGGTAGTCCACACTGTAAACGATGGATGCTAGGTGTCGGGGGTATCGACCCCTCCGGTGCCGAAGCTAACGCATTAAGCATCCCGCCTGGGGAGTACGATCGCAAGGTTA
>09553f32829887112a480c5aba57e912
TACAGAGGGTGCAAGCGTTAATCGGAATGACTGGGCGTAAAGGGCGCGTAGGCGGACATATAAGTTAGATGTGAAATCCAGGGGCTTAACCTCTGGCCTGCGTCTAAAACTGTGTGTCTAGAGTATAGTAGAGGACAGAGGAATTCCCGGTGTAGCGGTGAAATGCGTAGATATCGGGAGGAACACCAGTGGCGAAGGCGGCTTTCTGGTCTATTTCTGACGCTGAGGAGCGAAAGCTAGGGGAGCAAACGGGATTAGATACCCCGGTAGTCCTAGCTGTAAACGATGGATACTAGGTGTGGGAGGTATCGACCCCTTCTGTGCCGCAGCTAACGCATTAAGTATCCCGCCTGGGGAGTACGGTCGCAAGGCTG
>0956bb7fba1a17c7c95979557df14556
GACGGGGGGAGCAAGCGTTGTTCGGATTTACTGGGCGTAAAGGGCGTCTAGGCGGACCATTAAGTCAGGTGTGAAATCCCACGGCTCAACCGTGGAACTGCACTTGATACTGCTGGTCTTGAGTTCGGAAGAGGGAAGTGGAATTCCTGGTGTAGCGGTGAAATGCGTAGATATCAGGAAGAACACCGGTGGCGAAGGCGGCTTCCTGGTCCGATACTGACGCTGAAGCGCGAAAGTGTGGGGAGCAAACAGGATTAGATACCCTGGTAGTCCACACTGTAAACGATGGATACTAGGTGTCGGGGGTATCGACCCCTCCGGTGCCGAAGCTAACGCATTAAGTATCCCGCCTGGGGAGTACGGTCGCAAGGCTG
>096050d97d8ea7796ae07231356762f1
TACGTAGGAGGCGAGCGTTATCCGGATTTACTGGGCGTAAAGAGGGCGTAGGCGGCTCTTCAAGTCAGATGTGAAATCTCCCGGCTTAACTGGGAGGGTGCATTTGATACTGTTGGGCTTGAGGGCAGCAGAGGGAGGTGGAATTCCCGGTGTAGCGGTGAAATGCGTAGATATCGGGAGGAACACCAGTGGCGAAGGCGGCTTTCTGGTCTATCTCTGACGCTGAGGAGCGAAAGCTAGGGGAGCAAACGGGATTAGATACCCCGGTAGTCCTAGCTGTAAACGATGGATACTAGGTGTGGGAGGTATCGACCCCTTCTGTGCCGCAGCTAACGCATTAAGTATCCCGCCTGGGGAGTACGGTCGCAAGGCTG
>0964815079e8e9d6736b62025361949f
TACGGGGGGTGCAAGCGTTATTCGGAATCATTGGGCGTAAAGGGCGCGTAGGCGGCTCAATAAGTCAGATGTGAAAGCCCGGGGCTTAACCCCGGAAGTGCATTTGAAACTATTGGGCTTGAGTATGGGAGAGGGAAGTGGAATTCCTGGTGTAGAGGTGAAATTCGTAGATATCAGGAGGAACACCGGTGGCGAAGGCGACTTCCTGGACCAATACTGACGCTGAGGCGCGAAGGCGTGGGGAGCAAACAGGATTAGATACCCTGGTAGTCCACGCAGTAAACGTTGAACACTAGGTGTAGCGGGTATTGACCCCTGCTGTGCCGCAGTTAACGCATTAAGTGTTCCGCCTGGGGAGTACGACCGCAAGGTTA
>0973fd11b38c5351a854f275af7c2e6f
TACGGAGGGTGCTAGCGTTGTTCGGAATTACTGGGCGTAAAGCGGGTGTAGGCGGTTTGTTAAGTCAGATGTGAAAGCCCACGGCTCAACCGTGGAAGTGCATCTGAAACTGGCAGACTTGAGTACCGGAGAGGGAAGTGGAATTCCTGGTGTAGGGGTGAAATCCGTAGATATCAGGAGGAACACCGGTGGCGAAGGCGACTTCCTGGACGGATACTGACGCTGAGATCCGAAAGCGTGGGGAGCAAACAGGATTAGATACCCTGGTAGTCCACGCCGTAAACGATGAATACTCGTTGTCTGCGATATACTGTAGGCGACTGAGCGAAAGCATTAAGTATTCCACCTGGGGAGTACGTTCGCAAGAATG
>0975a032cd96f64acb327d37521de54c
TACGGAGGGGACTAGCGTTGTTCGGAATTACTGGGCGTAAAGCGTACGTAGGCGGATCAGAAAGTATGGGGTGAAATCCCAGGGCTCAACCCTGGAACTGCCTCATAAACTCCTGGTCTTGAGTTCGAGAGAGGTGAGTGGAATTCCGAGTGTAGAGGTGAAATTCGTAGATATTCGGAGGAACACCAGTGGCGAAGGCGGCTCACTGGCTCGATACTGACGCTGAGGTACGAAAGTGTGGGGAGCAAACAGGATTAGATACCCTGGTAGTCCACACCGTAAACGATGAATGCCAGACGTCGGGTAGCATGCTATTCGGTGTCACACCTAACGGATTAAGCATTCCGCCTGGGGAGTACGGTCGCAAGATTA
>0978bed318a3e9e815a70dfb060b988f
TACAGAGGGTGCAAGCGTTAATCGGAATTACTGGGCGTAAAGCGCGCGTAGGTGGTTTGATAAGTTGGATGTGAAATCCCCGGGCTTAACCTGGGTCGGTCATTCAAAACTGTCAGACTAGAGTATGGTAGAGGGTAGTGGAATTTCTAGTGTAGCGGTGAAATGCGTAGATATTAGAAGGAACACCAGTGGCGAAGGCGACTGCCTGGACTGATACTGACACTGAGGTGCGAAAGCGTGGGTAGCGAACAGGATTAGATACCCTGGTAGTCCACGCCGTAAACGATGAATGTTAGCCGTCGGGCAGTATACTGTTCGGTGGCGCAGCTAACGCAATAAGTATTCCGCCTGGGGAGTACGACCGCAAGGTTG
>09793356a985045e3c5e744fa7f4bbce
GACGAAGGGGCCAAGCGTTGTTCGGAATCACTGGGCTTAAAGCGCGTGTAGGCGGAAAGGTCAGTGTCTTGTGAAATCCCTCGGCTCAACCGAGGAATTGCAGGGCATACTTCCTTTCTTGAGGCAAGTAGGGGTGCATGGAACTCTGGGTGGAGCGGTGAAATGCGTAGATATCCAGAGGAACGCCAGCGGTGAAAACGGTGCACTGGGCTTGTCCTGACGCTGAGATGCGAAAGCGTGGGGAGCGAACGGGATTAGATACCCTGGTAGTCCACGCCGTAAACGATGTCAACTAGATGTAGGAGGTGTTGATCCCTTCTGTGTCGGAGCTAACGCATTAAGTTGACCGCCTGGGGAGTACGGTCGCAAGATTA
>0979c5250a973143da0b6b1d3b4824e6
AACGAAGGTGGCTAGCTTTGTTCGGAATTACTGGGCTTAAAGCGCTCGTAGGCGGCTATGTAAGTCAGGTGTGAAATCCTGCGGCTCAACCGTAGAATTGCGCTTGATACTGCATAGCTAGAGTGCAGTAGGGGAGAGTGGAACTCTTGGTGTAGCGGTGAAATGCGTAGATATCAAGAGGAACGCCAGTGGCGAAAGCGACTCTCTGGTCTGTTACTGACGCTGAGGAGCGAAAGCTGGGGGAGCAAACAGGATTAGATACCCTGGTAGTCCCAGCTGTAAACGATGGGCACTAAGTGGAGGGGGTTCCGATGCCTTCTCTGCTGTAGCGAAAGTGTTAAGTGCCCCGCCTGGGGAGTACGGTCGCAAGGCTG
>097bde26d0c2a05a6ae19e3382dca2bc
TACGGAGGGTGCGAGCGTTGTTCGGAATTACTGGGCGTAAAGCGGGTGTAGGCGGTTTGTTAAGTCAGATGTGAAAGCCCACGGCTCAACCGTGGAAGTGCATCTGAAACTGGCAGACTTGAGTACCGGAGAGGGAAGTGGAATTCCTGGTGTAGGGGTGAAATCCGTAGATATCAGGAGGAACACCGGTGGCGAAGGCGACTTCCTGGACGGATACTGACGCTGAGATCCGAAAGCGTGGGGAGCAAACAGGATTAGATACCCTGGTAGTCCACGCAGTAAACGGTGAACACTAGGTGTAGCGGGTATTGACCCCTGCTGTGCCGTAGCTAACGCATTAAGTGTTCCGCCTGGGGAGTACGGTCGCAAGGCTG
>09806b46a818a34b8af946c1b1bab12f
TACGGAGGGAGCAAACGTTGTCCGGAATCATTGGGCGTAAAGGGTACGAAGGTTGGGCTTTAAGTCAGTTGTTAAATGTTACGGCTTAACCGTAATTTGCAATTGAAACTGGAGCTCTTGAGTTTGAGAGGGGACAGTGGAATATCTAGTGTAGCGGTGGAATGCGTAGATATTAGATAGAACACCTGAGGCGAAGGCGGCTTCCTGGACCGATACTGACGCTGAGGCGCGAAAGCGTGGGGAGCAAACAGGATTAGATACCCTGGTAGTCCACGCTGTAAACGATGTACACTAGTTGTTGGCGATAAAATGTCAGTGACTGAGCGAAAGCATTAAGTGATCCACCTGGGGAGTACGTTCGCAAGAATG
>0984f6f8b4e1c9d820de31b972e8f525
TACGGAGGGTGCAAGCGTTAATCGGAATTACTGGGCGTAAAGCGCGCGTAGGCGGCTACGTAAGTCGGATGTGAAAGCCCTGGGCTTAACCTGGGAACTGCATTCGAAACTGTGTAGCTAGAGTTTGATAGAGGGGAGTGGAATTCCACATGTAGCGGTGAAATGCGTAGATATGTGGAGGAACACCAGTGGCGAAGGCGGCTCCCTGGATCAAAACTGACGCTGAGGTGCGAAAGCGTGGGTAGCAAACAGGATTAGATACCCTGGTAGTCCACGCCCTAAACGATGAGAATTAGATGTTGGGGGAAATTTAATCCCTTAGTATCATAGCTAACGCACTAAATTCTCCGCCTGGGGAGTACGACCGCAAGGTTA
>098912910b92d5592818f8bc85912b80
TACGTGGGTCCCAAGCGTTATCCGGATTTACTGGGCGTAAAGAGTGCGCAGGGGGCTGAGTAAGTCTGAGGTTAAAGCCTCAGGCTCAACCTGAGGAATGCCTCAGATACTGCTTGGCTAGAGGCAGGCAGAGGCCAGCGGAACGCACGGTGTAGGGGTGAAATCCGTTGATATCGTGCGGAACGCCGAAAGCGAAGGCAGCTGGCTGGGCCTGACCTGACCCTGGTGCGCACGAAAGCGTGGGGAGAGAAGAGGATTAGATACCCTGGTAGTCCACGCCGTAAACGATGATCACTCGCTGTTGGCGATACACAGTCAGCGGCTTAGGGAAACCATTAAGTGATCCACCTGGGGAGTACGGTCGCAAGATTG
>098ac8d236d8c53858c9ed6fd6434bbd
TACGGAGGGTCCAAGCGTTATCCGGATTCATTGGGTTTAAAGGGTTCGTAGGCGGATAAATAAGTCAGTGGTGAAATCCCGAAGCTCAACTTCGGAACTGCCATTGAAACTGTTTATCTTGAATTTAGTTGAAGTAGGCGGAATATGACATGTAGCGGTGAAATGCATAGATATGTCATGGAACACCAATTGCGAAGGCAGCTTACTAAGCTAATATTGACGCTGATGAACGAAAGCATGGGTAGCGAACAGGATTAGATACCCTGGTAGTCCATGCCGTAAACGATGATAACTAGCTATTGGCGATACACTGTCAGTGGCAAAGCGAAAGCATTAAGTTATCCACCTGGGAAGTACGGTCGCAAGATTG
>098c3bbd8234f4ac198297ac0bde957d
TACGGAAGGTCCGGGCGTTATCCGGATTTATTGGGTTTAAAGGGAGCGTAGGCCGGAGATTAAGCGTGTTGTGAAATGTAGACGCTCAACGTCTGCACTGCAGCGCGAACTGGTTTCCTTGAGTACGCACAAAGTGGGCGGAATTCGTGGTGTAGCGGTGAAATGCTTAGATATCACGAAGAACTCCGATTGCGAAGGCAGCTCACTGGAGCGCAACTGACGCTGAAGCTCGAAAGTGCGGGTATCGAACAGGATTAGATACCCTGGTAGTCCGCACGGTAAACGATGGATGCCCGCTGTTGGTCTGAATAGGTCAGCGGCCAAGCGAAAGCATTAAGCATCCCACCTGGGGAGTACGCCGGCAACGGTG
>09914dbec3bbfc2d3d5381dcc894cfaf
AACGTGGGAGGCGAACGTTATCCGGATTTACTGGGTGTAAAGGGAGTGTAGGCGGTTCTCTAAGTCAAGTGTGAAATCTTTTGACTTAATCAAAAGAAGTCACTTGAAACTGGAGAACTTGAGGGCAGCAGAAGGAAACGGAATTCCCAATGTAGCGGTGAAATGCGTAGATATTGGGAAGAACACCAGTGGCGAAGGCGGTTTCCTAGGTTGTCCCTGACGCTGAGGCTCGAAAGCGTGGGTAGCGAAGCGGATTAGATACCCGCGTAGTCCACGCCCTAAACGGTGGACACTAGATATGGGAAGTATCGACCCTTCTCGTGTCGAAGCTAACGCTTTAAGTGTCCCACCTGGGGACTACGACCGCAAGGTTA
>09934a380bb0c97ed0052ae68268394b
TACGTAGGGAGCAAGCGTTGTCCGGATTTACTGGGTGTAAAGGGCGCGCAGGCGGGTCAGAAAGTCAGAGGTGAAATCCTACAGCTCAACTGTAGAACTGCCTTTGATACTGCTGATCTTGAGTATGGAAGAGAGAGACGGAATTCCAGGTGTAGTGGTGAAATACGTAGATATCTGGAAGAATACCGGTGGCGAAGGCGAACTCCTGGTAATAAACTGACGCTGAGGTGCGAAAGCGTGGGGAGCGAACAGGATTAGATACCCTGGTAGTCCACGCAGTAAACGATGAACACTAGGTGTAGCGGGTATTGACCCCTGCTGTGCCGCAGTTAACGCATTAAGTGTTCCGCCTGGGGAGTACGGTCGCAAGATTA
>09980d5f7510c1ff3370829cecc27fce
TACGGAGGGTGCAAGCGTTACTCGGAATCACTGGGCGTAAAGGGCGTGTAGGCGGTCTTATCGGTCAGATGTGAAAGCCCAGGGCTCAACCCTGGACGTGCATTTGAAACAGTAAGACTTGAGTACTGGAGAGGGAAGTGGAATTCCTGGTGTAGAGGTGAAATTCGTAGATATCAGGAGGAACACCGGTGGCGAAGGCGACTTCCTGGACCAATACTGACGCTGAGGCGCGAAGGCGTGGGGAGCAAACAGGATTAGATACCCTGGTAGTCCACGCAGTAAACGGTGAACACTAGGTGTAGCGGGTATTGACCCCTGCTGTGCCGTAGCTAACGCATTAAGTGTTCCGCCTGGGGAGTACGGTCGCAAGATTA
>09982d624242da46a07ab988cf681c8a
GACAGAGGTGGCAAGCGTTGTTCGGAACCACTGGGCGTAAAGGGCGCGCAGGCGGTGATGTAAGTCGGATGTGAAATCCCCCGGCTCAACCGGGGAACTGCCTCCGATACTATGTCACTAGAGTACGGGAGGGGAGAGTGGAACTTCTGGTGGAGCGGTGAAATGCGTAGATATCAGAAGGAACGCCGGAGGCGAAGGCGACTCTCTGGACCGTTACTGACGCTCAAGCGCGAAGGCTAGGGGAGCAAACAGGATTAGATACCCTGGTAGTCCTAGCGGTAAACGATGGGCACTAGGTGTCGGGGGTATCGACCCCCTCGGTGCCGCAGCTAACGCATTAAGTGCCCCGCCTGGGGAGTACGGTCGCAAGGCTG
>099b078cd851a62e1a8394933ca76c9f
GACGAACCGTCCAAACGTTATTCGGTATCACTGGGCTTAAAGGGTGCGTAGGCGGCCTGGCAAGTTGGGTGTGAAATCCCTCGGCTCAACCGAGGAATGGCGCCCAAAACTGCCAGGCTTGAGGAAGGTAGAGGTTAGCGGAACTAGCGGTGGAGCGGTGAAATGCATTGATATCGCTGGGAACACCAGTGGCGAAGGCGGCTAACTGGACCTTTTCTGACGCTGAGGCACGAAAGCTAGGGGAGCGAACGGGATTAGATACCCCGGTAGTCCTAGCTGTAAACGATGAGCACTTGGTCGGGGAACCTCCCATAGTTTCTCGGCCGTAGCGAAAGTGTTAAGTGCTCCGCCTGGGGAGTATGGTCGCAAGGCTG
>099bbd7c341ccef7a233c069cc67410f
GACGAAGGTGGCAAGCGTTGTTCGGAATCACTGGGCTTAAAGAGCACGTAGGCGGGCCATCAAGCGTCTTGTGAAAGCCCTCGGCTCAACCGAGGAATTGCTTGGCGAACTGATGGTCTTGAGGCAGGAAGGGGCGAGTGGAACTCTTGGTGGAGCGGTGAAATGCGTAGATATCAAGAGGAACGCCGATGGCGAAAGCAACTCGCTGGGCCTGTCGAGGTTCCAATTCCGATTTATCGGAACTGGAGATCTCTTACCTGACGCTGAGGTGCGAAAGCCAGGGGAGCGAACGGGATTAGATACCCCGGTAGTCCTGGCCCTAAACAATGTCCACTAGGTCGGAGATTCTCTGACGAACTTTCGGCCGAAATGAAAACGGTAAGTGGACCGCCTGGGGAGTACGGTCGCAAGGCTA
>099d50b2258167600545009cdb377cb6
TACGGAGGATCCAAGCGTTATCCGGATTTACTGGGTATAAAGGGCTCGCAGGCGGACTTATAAGTCAGAGGTGAAATCCTACAGCTTAACTGTAGAACTGCCTTTGAAACTGTAGGTCTTGAGATCGGAAGAGAGAGATGGAATTCCTGGTGTAGGGGTGAAATCCGTAGATATCAGGAGGAACACCGGTGGCGAAGGCGACTTCCTGGACGGATACTGACGCTGAGATCCGAAAGCGTGGGGAGCAAACAGGATTAGATACCCTGGTAGTCCACGCCCTAAACGATGGGCACTAGGTGCAGGGGGTGTTGACCCCTCCTGTGCCGCAGCTAACGCATTAAGTGCCCCGCCTGGGGAGTACGGCCGCAAGGTTG
>099f5ffa5bb894f34e691fc97849a515
AACGGAGGGCGCAAGCGTTGTCCGGAATCACTAGGCGTACAGCGGGTGTAGACGTTCTGGAAAGTCAAATGTGAAAGTTACCGGCTCAACTGGTAAATTGCATTTGATACTTCCAGAATTGGGTCCAGCAGAGGAAGACGGAATTCCCGGTGTAGCGGTGAAATGCGTAGATATCGGGAGGAACACCAGTGGCGAAGGCGGTCTTCTGGGCTGGTACCGACGTTGAGACCCGAAAGCGTGGGTAGCAAACAGGATTAGATACCCTGGTAGTCCACGCCCTAAACGATGGATACTAGGTGCAGGAGGTATTCACCCCTTCTGTGCCGCAGCTAACGCGTTAAGTATCCCGCCTGGGGAGTACGCTCGCAAGGGTG
>09a117b06cda5be76bdc5f25f13424b1
TACGGAGGGTGCAAACGTTGTTCGGAATTACTGGGCGTAAAGCGCGCGTAGGCGGTTTGTTAAGTCAGATGTGAAAGCCCAAGGCTCAACCTTGGACGTGCATTTGAAACTGGCAGACTTGAGTACTGGAGGGGATGGTGGAATTCCCGGTGTAGAGGTGAAATTCGTAGATATCGGGAGGAATACCGGTGGCGAAGGCGACCATCTGGCCAGATACTGACGCTGAGGTGCGAAAGCATGGGGAGCAAACAGGATTAGATACCCTGGTAGTCCATGCCGTAAACGATGTCAACTAGGTGTTGGGGCGGTTAATCGTCTCATTGCCGGAGCTAACGCATTAAGTTGACCGCCTGGGGAGTACGGTCGCAAGATTA
>09a59544bf1560a0e6f60f75cb054335
TACGGGGGGAGCAAGCGTTGTCCGGATTTATTGGGCGTAAAGGGTATGTAGGTGGAAAGATCAGTCAGTTGTTAAACGATGCGGCTTAACCGTATTTTGCAATTGATACTGTCTTTCTTGAGTACGAGAGGGGACGGTGGAATATTTAGTGTAGCGGTGGAATGCGTAGATATTAAATAGAACACCTGAGGCGAAGGCGACTGTCTGGCTCGTAACTGACACTGAAATACGAAAGTATGGGTAGCAAACAGGATTAGATACCCTGGTAGTCCATACCGTAAACGATGGGAACTAGGTGTAGCGGGTATTGATCCCTGCTGTGCCGAAGCTAACGCATTAAGTTCCCCGCCTGGGGAGTACGGTCGCAAGGCTG
>09a6becde3685f0be48d520ab0fb5332
TACCAGCCCCGCGAGTGGTCGGGACGTTTATTGGGCCTAAAGCGTCCGTAGCCGGCCCGGTAAGTCCCTCCTTAAATCCACGGGCTCAACCCGTGGGCTGGGAGGGATACTGCCGGGCTAGGGGGCGGGAGAGGCCGAGGGTACTCCCGGGGTAGGGGCGAAATCCGTTAATCCCGGGAGGACCACCAGTGGCGAAGGCGCTCGGCTGGAACGCGCCCGACGGTGAGGGACGAAAGCTGGGGGAGCAAAGGGGATTAGATACCCCCGTAGTCCCAGCTGTAAACGATGCGGGCTAGGTGTTGGATGAGCTTCGAGCTCATCCAGTGCCGCAGGGAAGCCGTTAAGCCCGCCGCCTGGGGAGTACGGCCGCAAGGCTG
>09a9dbb7390afe04be2a3b088769ec7e
TACCAACTCCCCGAGTGGTCGGGACGATTACTGGGCTTAAAGCGCCCGTAGCCGGCCCGGTAAGTCCCCCGTTAAATCCGGCGTCCCAAGCGCCGGGCTGCGGGGGATACTACCGGGCTTGGGAGCGGGAGAGGCCGGCGGTACTCCCGGGGGAGGGGTAAAATCCTTAGATCCCGGGAGGACCACCAGTGGCGAAGGCGGCCGGCTAGAACGCGTCCGACGGTGAGGGGCGAAAGCTGGGGGAGCGATCCGGATTAGATACCCGGGTAGTCCCAGCTGTAAACGATGCAGGCTAGGTGTGGGGACGGCTACGAGCCGTCCCTGTGCCGTAGGGAAACCGTTAAGCCTGCCGCCTGGGGAGTACGGCCGCAAGGCTG
>09aa9eb795a0fdb1f164bb1f1a8a2d0a
TACATAAGGAGCAAGCGTTATCCGGAATTATTGGGCGTAAAGAGCTCGTAGGCGGTCTTAAAAGTCAGGTGTTAAATTATCAGGCTCAACCTGATAAAGTCATCTGAAACTCTAAGACTTGAGGGTAGGAGAGGAAAGTGGAATTCCCGGTGTAGCGGTGAAATGCGTAGATATCGGGAGGAACACCAGTGGCGAAGGCGGCTTTCTGGCCTATCTCTGACGCTGAGGAGCGAAAGCTAGGGGAGCAAACGGGATTAGATACCCCGGTAGTCCTGGCTGTAAACGATGAGCACTAGACGGGAGGGGCTTCGGCCCATCCGGTCGCAGCGAAAGCGTTAAGTGCTCCGCCTGGGGAGTATGCTCGCAAGGGTG
>09ab05aaeb1721d9bfb4712f805b326c
CACCGGCAGCCCAAGTGGTAGCCACTTTTATTGGGTCTAAAGCGTCCGTAGCCGGTTGAGTAAGTTCCTTGGGAAATTTGGCTGCTTAACAGTCAAACTTCCAGGGAATACTGCTCGACTTGGGACTGGGAGAGGTCAGAGGTACTCCAAGGGTAGGGGTGAAATCCATTAATCCTTGGGGGACCACCGGTAGCGAAGGCGTCTGACCAGACCAGGTCCGACGGTGAGGGACGAAGGCTAGGGTCGCGAACCGGATTAGATACCCGGGTAGTCCTGGGCGTAAATGATGTGGGCTAGGTGCAAAGCTACCTAAGTGGTAGCTTGGTGCCGATGGGAAGCCGTTAAGCCCGCCATCTGGGGAGTACGGTCGCAAGGCTG
>09af3256014c85bf25aba32300d7112f
CACCAGCGTCACAAGTGGCATCCGCTATTATTGGGTCTAAAGTGTCCGTAGCTGGATTTTTAAGTTCTCTGTGAAAGCGTAAGGCTTAACCTTACGAATTGCGGAGAAGACTGGGAATCTCGAGACCGGGAGGGGCCGGGGGTATTTCTGGGGTAGCGGTAAAATGCGATAATCCCAGGAGGACTACCTGTGGCGAAGGCGCCCGGCTAGAACGGGTCTGACAGTGAGGGACGAAGGCTAGGGGAGCGATCCGGATTAGATACCCGAGTAGTCCTAGCAGTAAACGCTGCAAGCTAGGTGTTGCATAACCTCCAGGGTTGTGCAGTATCGTAGGGAAGCCGTTAAGCTTGCCACCTGGGGAGTACGGCCGCAAGGTTG
>09b60b07a850527bf41be7012efcba9c
TACGGAGGGTGCAAGCGTTGTTCGGATTCACTGGGTATAAAGGGTGCGCAGGCGGCCCGATAAGTCAGGGGTGAAATATGACGGCTCAACCGTCAAACTGCCCCTGTAACTGTCAGGCTTGAGTTCGAGAGAGGTAGGTGGAATTCCAGGTGTAGCGGTGAAATGCGTAAATATCTGGAGGAACACCGGTGGCGAAGGCGCCTCTCTGGACTGATACTGACGCTCATGGACGAAAGCTAGGGGAGCGAAGAGGATTAGATACCCTGGTAGTCCTAGCCGTAAACGATGGGCACTAGGTGTCGGAGCGCGAGCTTCGGTGCCGCAGTTAACACATTAAGTGCCCCACCTGGGGAGTACGGCCGCAAGGCTG
>09b6405b7c3e4b0e7099cde65d67372a
TACTTAGGGTGCAAGCGTTAATCGGAATTACTGGGCGTAAAGCGAGTGTAGGCGGCTGCGTAAGTCGGATGTGAAAGCCCTGGGCTCAACCTGGGAACTGCATTCGAAACTGCGTAGCTAGAGTTTGGTAGAGGTAAGTGGAATTCCGGGTGTAGCGGTGAAATGCGTAGATATCCGGAGGAACATCAGTGGCGAAGGCGGCTTACTGGACCAGAACTGACGCTGAGGCTCGAAAGCGTGGGGAGCAAACAGGATTAGATACCCTGGTAGTCCACGCCCTAAACGATGTCAACTAGACGTTGGGTTCATTAAGGAACTTAGTGTCGAAGCTAACGCGATAAGTTGACCGCCTGGGGAGTACGGCCGCAAGGTTG
>09b6d98bb268368706f111ce90e0da34
TACGGAGGGTGCAAGCGTTACTCGGAATTACTGGGCGTAAAGGGCGCGTAGGCGGGAAGGCAAGTTGAGCGTGTAAGCCTGAGGCTTAACCTCAGAATGGCGCTCAAAACTGCCTTTCTTGAGTCCCGGAGAGGCCGGCGGAATTCCCGGTGTAGGGGTGAAATCCGTAGATATCGGGAGGAACACCGGTGGCGAAGGCGGCCGGCTGGACGGGTACTGACGCTGAGGCGCGAAAGCGTGGGGAGCAAACAGGATTAGATACCCTGGTAGTCCACGCTGTAAACGGTGCGCACTAGGTGTGGGAGGTACCGACCCCTTCTGTGCCGTAGGTAACCCATTAAGTGCGCCGCCTGGGGAGTACGCCCGCAAGGGTG
>09b8755255d9e333b6f0eb17162fd9b6
TACAGAGGGTGCGAGCGTTAATCGGAATTACTGGGCGTAAAGCGCGCGTAGGCGGCTTGGTCAGTCGGATGTGAAAGCCCCGGGCTTAACCTGGGAATTGCATTCGATACTGCCAGGCTAGAATGTAGTAGAGGGTAGTGGAATTCCGGGTGTAGCGGTGAAATGCGTAGATATCCGGAGGAACATCAGTGGCGAAGGCGACTACCTGGACTAACATTGACGCTGAGGTGCGAAAGCGTGGGGAGCAAACAGGATTAGATACCCTGGTAGTCCACGCCGTAAACGATGTCAACTAGATGTTGGGGGGTTTAACCCCTTAGTATCGCAGCTAACGCATTAAGTTGACCGCCTGGGGAGTACGGCCGCAAGGTTA
>09b8b14da404f9b691524ae107e3ce4f
TACGTAGGGGGCAAGCGTTATCCGGAATCACTGGGCGTAAAGGGAGTGTAGGCGGTCAAGCAAGTCAGGGGTGAAAGGCATCGGCTCAACCGATGTAAGCCTTTGAAACTGTTTGACTTGAGTGCAGGAGAGGTAAGTGGAATTCCTAGTGTAGCGGTGAAATGCGTAGATATTAGGAGGAACACCAGTGGCGAAGGCGACTTACTGGACTGTAACTGACGCTGAGGCTCGAAAGCGTGGGGAGCGAACAGGATTAGATACCCTGGTAGTCCACGCCGTAAACGATGAATACTAGGTGTCTGGGGTCGAACCTAGGTGCCGCAGCTAACGCATTAAGTATTCCGCCTGGGGAGTACGCACGCAAGTGTG
>09b9da16c6fcfc7c9132275b1a390982
TACGAAGGGTGCAAGCGTTGTTCGGATTTATTGGGCGTAAAGCGCGCGCAGGCGGATGATTAAGTCAGATGTGAAATCTTGGGGCTCAACCCCGAAACTGCGTCTGAAACTGGTCATCTAGAATCTCGGAGAGGGAAGTGGAATTTCGCATGTAGGGGTAAAATCCGTAGAGATGCGAAGGAACACCAGAGGCGAAGGCGATTTCCTGGACGAGTATTGACGCTGAGGCGCGAAAGCGTGGGGAGCAAACAGGATTAGATACCCTGGTAGTCCACGCTGTAAACGATGTGCACTAGATATGGGGGGTTGACCCCTTCCGTGTCGCAGCTAACGCATTAAGTGCACCGCCTGGGGAGTACGATCGCAAGATTA
>09bb0687829f19cb2694d7c232fbfb2f
TACGGAGGGTGCAAACGTTGTTCGGTGTTATTGGGCTTAAAGGGTGCGTAGGCGGCAAGGTAAGTCAGGTGTGAAAGCCCTCGGCTTAACCGAGGAATAGCGCTTGATACTGCCTAGCTCGAGGACCAAAGGGGAGAGCGGAACTCCAGGTGTAGCGGTAAAATGCGTAGATATCTGGGGGAACGCCGAAGGCGAAGGCAGCTCTCTGGGTGGTTCCTGACGCTGAGTGCACGAAAGCTGGGGGAGCAAACAGGATTAGATACCCTGGTAGTCCCAGCCCTAAACGATGGGCACTAAGTAGAGGCAGGGCTGAACCTGTCTCTGCCGAAGCTAAAGCATTAAGTGCCCCGCCTGGGGAGTACGGTCGCAAGGCTG
>09bb9f589e4c821c5530a126c5e814c7
TACGGAGGATGCAAGCGTTATCCGGATTCATTGGGTTTAAAGGGTGCGCAGGCGGAATGATAAGTCAGTGGTGAAAGCTCCTCGCTCAACGGGGAAATTGCCATTGAAACTGTTATTCTTGAGTGTAGTTGAGGTGGTTGGAATGTAGCATGTAGCGGTGAAATGCTTAGATATGCTACAGAACACCGATCGCGAAGGCAGCTTACTAAACCAATACTGACGCTCAGGCACGAAAGCGTGGGGAGCGAACAGGATTAGATACCCTGGTAGTCCACGCCGTAAACTATGATCACTCGTTGTTGGCGATACACAGTCAGTGACTAAGGGAAACCGATAAGTGATCCACCTGGGGAGTACGATCGCAAGGTTG
>09c06e1cf0ef0aa56c198aa93547ef2c
TACGGAGGGGGCTAGCGTTGTTCGGAATTACTGGGCGTAAAGCGCGCGTAGGCGGATTGTTAAGTCGGGGGTGAAATCCCGGGGCTCAACCCCGGAACTGCCTCCGATACTGGCGATCTTGAGGTCGAGAGAGGTGAGTGGAATTCCGAGTGTAGAGGTGAAATTCGTAGATATTCGGAGGAACACCAGTGGCGAAGGCGGCTCACTGGCTCGATACTGACGCTGAGGTGCGAAAGCGTGGGGAGCAAACAGGATTAGATACCCTGGTAGTCCACGCCGTAAACTATGAGTGCTAGTCGTCAGCGGGCATGCCCGTTGGTGACGCAGCTAACGCATTAAGCACTCCGCCTGGGGAGTACGGCCGCAAGGTTA
>09c46ccceea387d532b155375c5e6c80
TACGAAGGGAGCAAGCGTTATTCGGAATTACTGGGCGTAAAGTGCGTGTAGGCGGATTATTAAGTCAGTTGTTAAATCCCGCAGCTCAACTGCGGATAAGCAATTGATACTGGTAATCTAAGAGGGCAAGAGAGAGGAGTGGAATTCTCGGAGTAGCGGTAAAATGCGTAGATCTCGAGAGGAACACCGATGGCGAAGGCAGCTCCTTGGCTTGTGCCTGACGCTGAGACGCGAAAGCGTGGGTAGCAAACAGGATTAGATACCCTGGTAGTCCACGCCGTAAACGATGATCACTAAATGTCGGGATTGCTTGCAATCTCGGTGTTAAAGCTAACGCGTTAAGTGATCCGCCTGGGGAGTACGGTCGCAAGATTA
>09c8364189ce57fe83a8c504e8632083
TACCAGCGCCACAAGTGGGAATCGTATTTATTGGGCCTAAAGCGTCCGTAGCTGGTTAGACAAATCTTTTGTGAAATCGTGGAGCTTAACTTCACGGCGTGCAGGAGACACTATCTAACTTGGAACCGGGAGAAGTCAAAGGTATTCTGGGGGGAGCGGTAAAATGTTATAATCCCCGGAAGACCACCGATAGCGAAGGCATTTGACTAGAACGGATTTGACAGTGAGGGACGAAAGCCAGGGGAGCGAACCGGATTAGATACCCGAGTAGTCCTGGCCGTAAACGCTGCGAGCTAGGTGTTGCGTATTTTTCGTGAATGCGCAGTATCGAAGCGAAGGTGATAAGCTCGCCGCCTGGGAAGTATAGTCGCAAGGCCG
>09cd4ae3303215206e9716563a22e71a
TACGGGGGGAGCAAGCGTTGTCCGGAATCATTGGGCGTAAAGGGCATGTAGGTTGTAATTTAAGTCAGTTTTTAAATGTCACGGCTTAACCGTGGAGTGGAATTGAAACTGGATTACTTGAGTATGAGAGGGGACAGAGGAATACCTAGTGTAGCGGTGGAATGCGTAGATATTAGGTAGAACACCCGAGGCGAAGGCGTCTGTCTGGCTCATTACTGACACTGAAATGCGAAAGCATGGGTAGCGAACAGGATTAGATACCCTGGTAGTCCACGCCGTAAACGATGGGTACTAGGTGTTGCGGGTAACCACTCCTGCAGTGCCGCAGCTAACGCATTAAGTACCCCGCCTGGGGAGTACGGCCGCAAGATTA
>09d089ac039a045075e1011d5e8ed1db
CACGTACTGTGCGAACGTTATTCGGAATCACTGGGCTTAAAGGGTGCGTAGGCGGTTTATCAAGTCAGATGTGAAATGCCTGAGCTCAACTGAGGCACTGCGTTTGAAACTGATAGACTTGAGTATTCCAGGGGTATGCGGAACTGCCAGTGGAGCGGTGAAATGCGTTGATATTGGCAGGAACACCTGAGGCGAAGGCGGCCATCTGGACAGTAACTGACGCTGAGGTACGAAAGCGTGGGGAGCAAACAGGATTAGATACCCTGGTAGTCCACGCTGTAAACGATGGATACTAGATGTCGGGCAGCATGCTGTTCGGTGTCGCAGTTAACGCATTAAGCTCTCCGCCTGGGGAGTACGGTCGCAAGATTA
>09d6b5430ab312899f8ea597c394cedb
TACGGAGGGTGCGAGCGTTATTCGGAATCACTGGGCGTAAAGCGCGCGTAGGCGGCTGACCAAGTCAGGTGTGAAATCCCACGGCTCAACCGTGGAACTGCACTTGATACTGGTTGGCTAGAGTCTGGCAGAGGGTGGCGGAATTCCCGGTGTAGGGGTGAAATCCGTAGATATCGGGAGGAACACCAGAGGCGAAGGCGGCCACCTGGGCCAAGACTGACGCTGAGGTGCGAAAGCGTGGGGAGCGAACAGGATTAGATACCCTGGTAGTCCATGCTGTAAACGATGTTCACTAGGTGTAGGAGGTATCGACTCCTTCTGTGCCGGAGTTAACGCATTAAGTGAACCACCTGGGGAATACGGTCGCAAGATTA
>09d962bac6c48cd4be25ce4aff1e3088
TACGGAGGGTGCAAGCGTTATCCGGATTTACTGGGCGTAAAGCGCGTGTAGGTGGTCAAGTAAGTTGGATGTGAAATCTCCCGGCTCAACTGGGTGAGGTCGTTCAAAACTGCTAGACTAGAGGACGATAGAGGAAGATGGAATTCCCGGTGTAGTGGTGGAATGCGTAGATATCAAGAGGAACGCCGGAGGCGAAGGCGACGCGCTGGGCCCGTCCTGACGCTGAGATGCGAAAGCCAGGGGAGCGAACGGGATTAGATACCCCAGTAGTCCACGCCGTAAACGATGTTCACTCGATGTGTGGTCCTTGAGGCTGCGCATCCAAGGGAAACCGTTAAGTGAACCACCTGGGGAGTACGACCGCAAGGTTG
>09da96cad75bc24db6bb31621218690c
TACGGAGGGGACAAGCGTTATTCGGAATCACTGGGCGTAAAGGACGCGTAGGCGGGTTATTAAGTCGGGTGTGAAATCCAATGGCTCAACCATTGAACTGCATTCGAAACTGATAACCTAGAGTATGGAAGGGGCAGGTGGAATTAGTGGTGTAGGGGTAAAATCCGTAGATATCACTAGGAATACCGAAAGCGAAGGCGACCTGCTGGGACATTACTGACGCTGAGGCGTGAAAGCGTGGGGAGCAAACAGGATTAGATACCCTGGTAGTCCACGCCCTAAACGATGATTACTCGCTGTTGGCAGTATATGGTCAGCGGCTGAGCGAAAGCATTAAGTAATCCACCTGGGGAGTACGGTCGCAAGATTG
>09e451af0db4ca4f2f7302aa139863a3
TACGGAGGGTGCTAGCGTTGTTCGGAATTACTGGGCGTAAAGCGGGTGTAGGCGGTTTGTTAAGTCAGATGTGAAAGCCCACGGCTCAACCGTGGAAGTGCATCTGAAACTGGCAGACTTGAGTACCGGAGAGGGAAGTGGAATTCCTGGTGTAGGGGTGAAATCCGTAGATATCAGGAGGAACACCGGTGGCGAAGGCGACTTCCTGGACGGATACTGACGCTGAGATCCGAAAGCGTGGGGAGCAAACAGGATTAGATACCCTGGTAGTCCACGCAGTAAACGATGGACACTAGGTATGGGGGGCATCGACCCTCTCCGTGCCGTAGCTAACGCATTAAGTGTCCCGCCTGGGGAGTACGACCGCAAGGTTG
>09e87114c04a380e44da7988a956f9ee
TACGGATGGAGTAAGCCTTAGGAACTGTAAGACTTGAGTGCAGGAGAGGTAAGTGGAATTCCTAGTGTAGCGGTGAAATGCGTAGATATTAGGAGGAACACCAGTGGCGAAGGCGACTTACTGGACTGTTACTGACACTGAGGTACGAAAGCGTGGGGAGCGAACAGGATTAGATACCCTGGTAGTCCACGCTGTAAACGATGGGCGCTAGATGTGGGTCCTGTAGAAGGGGTCCGTGTCGGAGCTAACGCGTTAAGCGCCCCGCCTGGGGAGTACGGTCGCAAGGCTG
>09e9687a0c5b7beaf4906b388cf3b1b6
TACGAAGGTCCCAAGCGTTGTTCGGATTTACTGGGCGTAAAGCGTGCGTAGGCGGCGAGGTAAGTCAGATGTGAAATCCCAGGGCTCAACCCTGGAACTGCATCCGATACTGCCCTGCTAGAGTAATGGAGGGGCATCTGGAATTCATGGTGTAGCAGTGAAATGCGTAGATATCATGAGGAACACTAGTGGCGAAGGCGAGATGCTGGACATTTACTGACGCTGAGGTACGAAGGCCGGGGTAGCGAAAAGGATTAGATACCCTTGTAGTCCTGGCAGTAAACGGTGCTCGCTTGGTGTGGGGAGGTTCGACCCTCTCCGTGCCGGAGCTAACGCGTTAAGCGAGCCGCCTGGGGAGTACGGTCGCAAGACTA
>09ec1943f742ce30e59ae39912ed81f0
TACGTAGGGGGCAAGCGTTGTCCGGATTTACTGGGCGTAAAGAGCGTGTAGGCGGCCAAACAGGTCCGTTGTGAAAACTGGAGGCTCAACCTCCAGACGTCGACGGAAACCGTATGGCTAGAGTCCGGAAGAGGAGAGTGGAATTCCTGGTGTAGCGGTGAAATGCGCAGATATCAGGAAGAACACCTATGGCGAAGGCAGCTCTCTGGGACGGTACTGACGCTGAGACGCGAAAGCGTGGGGAGCGAACAGGATTAGATACCCTGGTAGTCCACGCCGTAAACGATGGGTGCTAGGTGTGGGAGGTGTCAACTCCTTCCGTGCCGTAGCTAACGCATTAAGCACCCCGCCTGGGGAGTACGGCCGCAAGGCTA
>09f6dddf81d8115d89b2643585213dad
TACGGAGGGTGCAAGCGTTGTTCGGAATCACTGGGCGTAAAGCGCGTGTAGGCGGCCCTGTAAGTCGGATGTGAAAGCCCTCGGCTCAACCGAGGAAGTGCATCCGATACTGCTGGGCTTGAGTCTCGGAGAGGGGTGTGGAATTCCCGGTGTAGAGGTGAAATTCGTAGATATCGGGAGGAACACCAGTGGCGAAGGCGACACCCTGGACGAAGACTGACGCTGAGACGCGAAAGCGTGGGGAGCAAACAGGATTAGATACCCTGGTAGTCCACGCCGTAAACGGTGTCCACTAGGTGTTGTGGGTATTGACCCCCGCAGTGCCGCAGCTAACGCATTAAGTGGACCGCCTGGGGAGTACGGCCGCAAGGTTA
>09f7a08ba10e07dcf9c0b5596aa77947
GACGAAGGTGGCAAGCGTTGTTCGGTATTACTGGGCTTAAAGCGTGTGTAGGCGGAAAGGTAAGTGTCTTGTGAAATCCCTCGGCTCAACCGAGGAATTGCAGGGCATACTGCCTTTCTTGAGGCAAGTAGGGGTGCATGGAACTCTGGGTGGAGCGGTGAAATGCGTAGATATCCAGAGGAACGCCAGCGGAGAAATCGGTGCACTGGGCTTGTTCTGACGCTGAGATGCGAAAGCGTGGGTAGCGAACGGGATTAGATACCCTGGTAGTCCACACAGTAAACGATGAGCACTAGGTGTCGGAGGAATTGACCCCTCCGGTGCCGCAGTTAACGCATTAAGTGCTCCGCCTGGGGAGTACGATCGCAAGGTTG
>09f7d99dde02b192ef335d10754646e7
TACGGAGGGTGCAAGCGTTGTTCGGATTCACTGGGTATAAAGGGTGCGCAGGCGGCCCGATAAGTCAGGGGTGAAATATGACGGCTCAACCGTCAAACTGCCCCTGAAACTGTCAGGCTTGAGTTCGAGAGAGGTAGGTGGAATTCCAGGTGTAGCGGTGAAATGCGTAAATATCTGGAGGAACACCGGTGGCGAAGGCGGCCTACTGGCTCGATACTGACGCTCAGGCACGAAAGCATGGGGAGCGAACGGGATTAGATACCCCGGTAGTCCACGCCGTAAACGATGGTCACTAGCTGTTCGAACTTCGGTTTGAGTGGCTAAGAGAAATTGATAAGTGACCCACCTGGGGAGTACGTTCGCAAGAATG
>09fab202e44c491f9795aeda29e09b74
TACGGAGGGTGCGAGCGTTGTTCGGAATTACTGGGCGTAAAGCGGGTGTAGGCGGTTTGTTAAGTCAGATGTGAAAGCCCACGGCTTAACCGTGGAAGTGCATCTGAAACTGGCAGACTTGAGTACCGGAGAGGGAAGTGGAATTCCTGGTGTAGGGGTGAAATCCGTAGATATCAGGAGGAACACCGGTGGCGAAGGCGACTTCCTGGACGGATACTGACGCTGAGATCCGAAAGCGTGGGGAGCAAACAGGATTAGATACCCGGGTAGTCCCAGCTGTAAACGATGCGGGCCAGGTGTTGGCATTACTGCGAGTGATGTCAGTGTCAAAGGGAAGCCGTGAAGCGAGCCACCTGGGAAGTACGGCCGCAAGGCTG
>09fbae2b00759bd2982cb2490950fe11
CACGTAGGATTCAAACGTTATCCGGATTTACTGGGCGTAAAGCGCGTGTAGGCGGTTTGGTAAGTTGGATGTGAAAGCTCCGGGCTCAACCCGGAGAGGTCGTTCAATACTGCCAGACTAGAGGACGATAGAGGAAGGTGGAATTCCAGGTGTAGTGGTGAAATGCGTAGATATCTGGAGGAACACCAGTGGCGAAGGCGGCCTTCTGGGTCGGTCCTGACGCTGAGACGCGAAAGCTAGGGTAGCAAACGGGATTAGATACCCTGGTAGTCCACGCAGTAAACGTTGTACACTAGGTGTAGCGGGTATTGACCCCTGCTGTGCCGGAGCTAACGCATTAAGTGTACCGCCTGGGGAGTACGGCCGCAAGGCTA
>09ff24d50c6a22b847457c4390bfb7dd
TACGTAGGGGGCGAGCGTTACCCGGATTCACTGGGCGTAAAGGGGGCGTAGGCGGTCTAGTGTGTCAGGTGTGAAATCCCGCAGCTTAACTGTGGAACTGCGCCTGAAACTACTAGACTTGGGGCCGGTAGAGGGAGACGGAACTGCTGGTGTAGGGGTGAAATCCGTAGATATCAGCAGGAACGCCGGTGGGGAAGCCGGTCTCCTGGGCCGAGCCCGACGCTGAGGCCCGAAAGCTAGGGGAGCGAACCGGATTAGATACCCCGGTAGTCCACGCTGTAAACGATGCCTACTAGGTTGTGGGTGTTCTGACGCATTCACGGCCGAAGCAAAAGTGCTAAGTAGGCCGCCTGGGGAGTACGGTCGCAAGGCTA
>0a064e09d2ee1778982148e2dd4ab702
TACCAGCTCTCCGAGTGGTGGGGACGCTTATTGGGCCTAAAGCATCCGTAGCCGGCTGGGCAAGTCCCCCGTTAAATCCAACGATTCAATCGTTGGACTGCGGGGGATACTGTCCGGCTAGGGGGCGGGAGAGGCCGACGGTATTCCCGGGGTAGGGGTGAAATCCTATAATCCCGGGAAGACCACCAGTGGCGAAGGCTGTCGGCTAGAACGCGCCCGACGGTGAGGGATGAAAGCTGGGGGAGCGATCCGGATTAGATACCCGGGTAGTCCCAGCTGTAAACGATGCTCACTAGGTGTGGGGGAGATAAATCCTCCGTGCTGAAGCTAACGCGATAAGTGAGCCGCCTGGGGAGTATGCCCGCAAGGGTG
>0a08228bb1e866b27314b56ec5ebba2a
TACATAAGGAGCAAGCGTTATCCGGAATTATTGGGCGTAAAGAGCTCGTAGGCGGTCTTAAAAGTCAGGTGTGAAATTATCAGGCTTAACCTGATAAGGTCATCTGAAACTTTAAGACTTGAGGATAGAAGAGGAAAGTGGAATTCCCGGTGTAGCGGTGAAATGCGTAGATATCAAGAGGAACGCCCGTGGAGAAGTCGGCACACTGGGCCTATCCTGACACTGAGACACGAAAGCGTGGGTAGCGAACGGGATTAGAGACCCCGGTAGTCCTAGCCGTAAACGATGTAGACTTGGTGTTGGTGGTATTGACCCCACCAGTGCCGTAGCTAACGCGTTAAGTATCCCGCCTGGGGAGTACGACCGCAAGGTTA
>0a085c6eab73cf178fc863df7a687fed
TACGGGGGGTGCAAGCGTTATTCGGAATCATTGGGCGTAAAGGGCGCGTAGGCGGCCTGTTAAGTCAGATGTGAAAGCCCGAGGCTTAACCTCGGAAGTGCATTTGAAACTAACAGGCTTGAGTATGGGAGAGGGAAGTGGAATTCCTGGTGTAGAGGTGAAATTCGTAGATATCAGGAGGAACACCGGTGGCGAAGGCGACTTCCTGGACCAATACTGACGCTGAGGCGCGAAGGCGTGGGTAGCAAACAGGATTAGATACCCTGGTAGTCCACGCAGTAAACGTTGAACACTAGGTGAAGCGGGTATTGACCCCTGCTGTGCCGCAGTTAACGCATTAAGTGTTCCGCCTGGGAAGTACGACCGCAAGGTTA
>0a0a97aab9c4e8d86fe9d2329b293160
TACGGAGGATGCAAGCGTTATCCGGATTTATTGGGTTTAAAGGGTGCGTAGGCGGGAAATTAAGTCAGTGGTGAAATCCTACAGCTTAACTGTAGAACTGCCATTGATACTGATTTTCTTGAGTGCAGTTGAGGTGGGCGGAACGTATAATGTAGCGGTGAAATGCTTAGATATTATACAGAACACCGATTGCGTAGGCAGCTCACTAAACTGTAACTGACGCTCAGGCACGAAAGCGTGGGTAGCGAACAGGATTAGATACCCTGGTAGTCCACGCCGTAAACGATGATCACTCGTTGTTGGCGATACACAGTCAGCGACTAAGCAAAAGCATTAAGTGATCCACCTGGGGAGTACGATCGCAAGGTTG
>0a0cb8b86763b1a1cd0dbd6095fe6f5a
TACGGAGGGTGCAAGCGTTATCCGGATTTATTGGGTTTAAAGGGTCCGTAGGCGGACTATTAAGTCAGTGGTGAAATCTTTCGGCTCAACCGGAAAACTGCCATTGAAACTGATAGTCTTGAATATGATTGAAGTGGGCGGAATATGGCATGTAGCGGTGAAATGCTTAGATATGCCATAGAACACCGATAGCGAAGGCAGCTCACTAAGCCATTATTGACGCTAAGGGACGAAAGCGTGGGGAGCGAACAGGATTAGATACCCTGGTAGTCCACGCCGTAAACGATGATCACTCGTTGTTGGCAATACATCGTCAGCGACTGAGCGAAAGCATTAAGTGATCCACCTGGGGAGTACGCTCGCAAGAGTG
>0a0eac824f2e36efc48d97ff1efdbfca
AACGTAGGGAGCAAGCGTTGCTCGGATTCACTGGGTGTAAAGGGTCCGTAGGCGGACTGGTAAGTCATATGTGAAAACTCCAGGCTCAACTTGGAGCTTGCGTATGAAACTGCCAGCCTGGAGTCAGGGAGAGGAAGGTGGAACTCCCGGTGTAGCGGTGGAATGCGTAGATATCGGGAGGAATGCCGATGGCGCAAGCAGCCTTCTAGCCTATGACTGACGCTGAGGGACGAAAGCGTGGGTAGCGAACAGGATTAGATACCCTGGTAGTCCACGCCCTAAACGATGGGTGCTAGGTGTTGGGGGTTTCCTCGGCGCCGTAGCTAACGCGTTAAGCACCCCACCTGGGGACTACGGCCGCAAGGCTG
>0a12f723254ead9c9f019e807559093a
CACTAGCAGCTCAAGTGGTGGTCGTGTTTATTGGGCTTAAAGCGTCCGTAGCCGGTTCAGTAAGTTCCTTGTGAAATCCTATTGCTTAACAATAGGGCTTGCAGGGAATACTGCTGGACTAGGAGCCGGGAGAGGTTGAAGGAATTCCTGGGGTAGCGGTGAAATGCGATAATCCTAGGAAGACCACCAATGGCGAAGGCATTCAACTAGAACGGGCTCGACGGTGAGGAACGAAAGCTAGGGGAGCAAACCGGATTAGATACCCGGGTAGTCCTAGCAGTAAACGATGCGGGCTAGGTGTTGGCATCACTGCGAGTGGTGCCAGTGCCGAAGGGAAGCCGTTAAGCCCGCCATCTGGGGAGTACGGTCGCAAGGCTG
>0a154ac8b47895fd0242fab01be206b9
GACGTGAGCCCCGAGCGTTATCCGGATTTACTGGGCGTAAAGGGTCCGTAGGCGGTTGGGTAAGTCGCAGGTTAAAGACCGCGGGCTCAACCTGCGGAGTGCCTGCGATACTGCTCAACTAGAGGGCGTCAGAGGCCGGTGGAACGGTGGGTGTAGCGGTGAAATGCGTTGATATCCACCGGAACACCAAAAGCGAAGGCAGCCGGCTGGGGCGTTCCTGACGCTGAGGGACGAAAGCGTGGGTATCGAACGGGATTAGATACCCCGGTAGTCCACGCCCTAAACGATGGGCACTAGCCATTGGAAGTGTCGACCCTTCCAGTGGCGAAGCTAACGCGTTAAGTGCCCCGCCTGGGGAGTACGGTCGCAAGGCTG
>0a1a99db8c38267d512f46c6b545435f
TACGGAGGATGCAAGCGTTATCCGGATTTATTGGGTTTAAAGGGTGCGTAGGCGGACAAATAAGTCAGTGGTGAAATCTCTCGGCTCAACCGGGAAACTGCCATTGAAACTGTTTGTCTTGAGTACGGTTGAGGTAGGCGGAATGTGTAATGTAGCGGTGAAATGCTTAGATATTACACAGAACACCGATTGCGAAGGCAGCTTACTAAGCTATGATTGACGCTGAGGTACGAAAGCGTGGGGAGCGAACAGGATTAGATACCCTGGTAGTCCACGCCGTAAACGTTGGGTGCTAGGTGTCGCGGGTATTGACCCCTGCGGTGCCGTCGTTAACGCATTTAGCACCCCGCCTGGGGAGTACGGTCGCAAGGCTA
>0a1f1884b22dd1314e5c8740aacaf5bf
GACGGAGGGAGCAAGCGTTGTCCGGAATTACTGGGCGTAAAGAGCTCGTAGGCGGGGACTTAAGTCCGGGAGTAAATCCGTCGGCTTAACCGACGACTCATCTCGGATACTGGGTTTCTTGAGGACAGGAGGGGAAAGGGGAATTCCTGGTGTAGCGGTGAAATGCGTAGATATCAGGAGGAACACCTGTGGCGAAGGCGCCTTTCTGGCCTGATCCTGACGCTGAGGAGCGAAAGCCAGGGGAGCGAACGGGATTAGATACCCCGGTAGTCCTGGCTGTAAACGATGGATACTAGGTGTAGGGGGTATCGACCCCCTCTGTGCCGCAGCTAACGCAATAAGTATCCCGCCTGGGGAGTACGGCCGCAAGGTTG
>0a2027fce2bbdb7c6bb526df52d9c410
GACAGAGGTGGCGAGCGTTGTTCGGTGTCATTGGGCTTAAAGCGTGTGTAGGCGGAAAAGTAAGCGTCCTGTGAAATCCCCCGGCTTAACCGGGGAATTGCTTGGCGAACTGCTTTTCTTGAGGCAAGTAGGGGTGCACGGAACTCTTGGTGGAGCGGTGAAATGCGTAGATATCAAGAGGAACGCCGGTGGTGAAGACGGTGCACTGGGCTTGTCCTGACGCTGAGACACGAAAGCGTGGGGAGCAAACAGAATTAGAGACTCTGGTAGTCCACGCCCTAAACGATGTCTACTAGGTTGCGGGAGTTCTGACACTTCCGAAACCGAAGCAAAAGTGTTAAGTAGACCGCCTGGGGAGTACGGTCGCAAGGCTA
>0a20cfc130b5c74d9c7e2b0764d8734f
TACGGAGGGTGCAAGCGTTATTCGGAATCACTGGGCGTAAAGGACGCGTAGGCGGGAAGCCAAGTCTGATGTGAAATCCTACAGCTCAACTGTAGAACTGCATTGGAAACTGGTTACCTAGAGTATGGGAGGGGGAGATGGAATTAGTGGTGTAGGGGTAAAATCCGTAGATATCACTAGGAATACCGAAAGCGAAGGCGATCTCCTGGAACAATACTGACGCTAAGGCGTGAAAGCGTGGGGAGCAAACGGGATTAGATACCCTGGTAGTCCTAGCCGTAAACGATGAATACTAGGTGTTGGGTCATGGAGGCTCAGTACCGTAGCTAACGCGATAAGTGCACCGCCTGGGGAGTATGCCGGCAACGGTG
>0a22869224d5e2c273a634a3cbdadcc7
TACAGAGACTTCAAGCGTTATCCGGATTTATTGGGCGTAAAGCGTGCGCAGATGGTTTTTTAAGTCTGTGGTTAAATCCCGATGCTCAACATCTGGACCGCCATGGAAACTGAAAAACTAGAGGACGGAAGAGGTCAACGGAATTGCCGGTGTAACGGTCAAATGTGTTAATATCGGCAAGAACACCAGAGGCGAAAGCGGTTGACTGGTACGTCCCTGACATTGTTGCACGAAAGCGTGGGTAGCGAATGGGATTAGATACCCCAGTAGTCCACGCCGTAAACGATGGATATTAGTCATTGGCAGTATCGACCCTGTCAGTGGCGGTTAAAATAGCTAACGCATTAAATATCCCGCCTGGGAAGTACGAACGCAAGTTTA
>0a29ae6ca26bb00447bf367e844df4d7
TACGGAGGGTCCAAGCGTTATCCGGATTCATTGGGTTTAAAGGGTGCGCAGGCGGGCTTGTAAGTCAGTGGTGAAATACTGCCGCTTAACGAGAGAACTGCCATTGAAACTGTTAGTCTTGAATTCGGTCGAAGTGGGCGGAATGTGTCATGTAGCGGTGAAATGCATAGATATGACACAGAACACCGATAGCGAAGGCAGCTCACTAGGCCTGAATTGACGCTCAGGGACGAAAGCGTGGGGAGCGAACAGGATTAGATACCCTGGTAGTCCACGCCGTAAACTATGATTACTCGTTGTCGGCGATACACAGTCGGTGGCTAAGCGAAAGCGATAAGTAATCCACCTGGGGAGTACGATCGCAAGGTTG
>0a32b3708e2b15fd5a1ef8c109d7d7a9
TACGGAGGGAGCAAGCGTTGTCCGGAATCATTGGGCGTAAAGGGCACGTAGGCGGTTCGGTAAGTCGAGTGTGAAATCTCATGGCTTAACTGTGAAACTGCGTTCGAAACTACCGAACTTGAGTACTGGAGAGGTATGCGGAATTCCTGGTGTAGCGGTGAAATGCGTAGATATTTCTCAGAACACCGATTGCGAAGGCAGCTTACTAAGTCAATATTGACGCTGAGGGACGAAAGCGTGGGGAGCGAACAGGATTAGATACCCTGGTAGTCCACGCCGTAAACGATGATTACTCGTTGTTGGTGATACACAATCAGCGACTGAGCGAAAGCATTAAGTAATCCACCTGGGGAGTACGATCGCAAGATTG
>0a36cb9566c0769cca1e50f94b6678a9
TACGGAGGGTGCTAGCGTTGTTCGGAATTACTGGGCGTAAAGCGGGTGTAGGCGGTTTGTTAAGTCAGATGTGAAAGCCCACGGCTCAACCGTGGAAGTGCATCTGAAACTGGCAGACTTGAGTACCGGAGAGGGAAGTGGAATTCCTGGTGTAGGGGTGAAATCCGTAGATATCAGGAGGAACACCGATGGCGAAGGCAATTTCCTGGGCTGTTGCTGACACTGAGGCTCGAAAGCTGGGGGAGCAAACAGGATTAGATACCCTGGTAGTCCCAGCTGTAAACGATGCTCGCTAGGTGTCAGATACGGTGCGTCCGTATTTGGTGCCGTAGGGAAACCGTGAAGCGAGCCGCCTGGGAAGTACGGTCGCAAGGCTG
>0a386740fcbfcc0680d0902390c240d1
TACGGGGGGTGCAAGCGTTATTCGGAATCATTGGGCGTAAAGGGCACGCAGGCGGCCTGTTAAGTCAGATGTGAAAGCCCGGGGCTCAACCCCGGAACTGCATTCGATACTGGTAGACTTGAGTTTGGGAGGGGTAAGCGGAATTCCGTGTGTAGCAGTGAAATGCGTAGATATACGGAGGAACACCTGAGGCGAAGGCGGCTTACTGGACCAATACTGACACTGAGGATCGAAAGCGTGGGTAGCAAACAGGATTAGATACCCTGGTAGTCCACGCCCTAAACGATGTCAACTAGCCGTTGCGGGTATCGACCCCTGCAGTGGCGAAGCTAACGCGATAAGTTGACCGCCTGGGGAGTACGGTCGCAAGATTA
>0a3a0f447ec834c0457e23ddd5105ecd
AACCAGCACCTCAAGTGGTCAGGATGATTATTGGGCCTAAAGCATCCGTAGCCGGCTCTGTAAGTTTTCGGTTAAATCTGTACGCTCAACGTACAGGCTGCCGGGAATACTGCATAGCTAGGGAGTGGGAGAAGTAGACGGTACTCGGTAGGAAGTGGTAAAATGCTTTGATCTATCGATGACCACCTGTGGCGAAGGCGGTCTACTAGAACACGTCCGACGGTGAGGGATGAAAGCTGGGGGAGCAAACCGGATTAGATACCCGGGTAGTCCCAGCTGTAAACTATGCAAACTCAGTGATGCATTGGCTTGTGGCCAATGCAGTGCTGCAGGGAAGCCGTTAAGTTTGCCGCCTGGGAAGTACGTACGCAAGTATG
>0a3a133be362d0dce7d82a08ae682c0c
TACCGGCGCCACGAGTGGCAATCGTATTTATTGGGCCTAAAGCATTCGTAGCCTGTTTGATAAATTTTCTGTGAAATTGTCCAGCTTAACTGAACAAATGGCAGAAAAGACTGTCAAACTAGAGACTGGGAGGAGTTAGAAGTATTTCTAGGGGAACGGTAAAATGTGATAATCCTAGAAAGACTACCTATAGCGAAGGCATCTAACTAGAACAGTTCTGACGGTGAGGAATGAAAGCCAGGGGAGCAAACCGGATTAGATACCCGAGTAGTCCTGGCTGTAAACGCTGCGAGCAAGATGTTGCATTTCCTTCGTGGGAGTGCAGTATCGAAGTGAAGACGTTAAGCTCGCCGCCTGGGAAGTATAGTCGCAAGACCG
>0a3d02a951ada9147efed03586072eba
GACGAAGGGGGCAAGCGTTGCTCGGAATCACTGGGCTTAAAGAGGACGTAGGCGGTCCGGTCAGTCGGATGTGAAAGCCCTGGGCTCAACCTGGGAACTGCATTCGATACTGTTTAGCTAGAGTTTGGTAGAGGGAAGTGGAATTCCACATGTAGCGGTGAAATGCGTAGATATCAGGAGGAACACCGGCGGTGTAGACGGCTTTCTGGACTGTAACTGACGCTGAGGCACGAAAGCGTGGGGAGCGAACAGGATTAGATACCCGCGTAGTCCACGCCCTAAACTGTGGACACTAGATATGGGGGGTATCGACCCCCTCCGTGTCGAAGCTAACGCCTTAAGTGTCCCGCCTGGGTACTACGGCCGCAAGGCTG
>0a3e326f76cc962bd7d67715d37c11de
TACCAGCGCCCCAAGTGGTGATCGATATTATTGGGTCTAAAACGTCCGTAGCCGGCCCGGTAAATCTCCGGGTAAATCGTCCAGCTCAACTGGTCGAATTCTGGGGAGACTGCCGGGCTTGGGACCGGGAGAGGTCGGAGGTACTCCAGGGGTAGGGGTGAAATCCTGTAATCCCTGGGGGACCACCGGTGGCGAAGGCGTCCGACTAGAACGGGTCCGACGGTAAGGGACGAAGGCTAGGGGAGCAAACGGGATTAGATACCCCGGTAGTCCTAGCTGTAAACGCTGCGGGCTTGGTGTTGGGGGTCCTTCGAGGGCGCCCAGTGCCGGAGAGAAGTTGTTAAGCCCGCTACCTGGGGAGTACGGCCGCAAGGCTG
>0a414deaab669ce82d92461ed43dd3a7
TACGGAGGGTGCAAACGTTGTTCGGAATTACTGGGCGTAAAGCGCGCGTAGGCGGTTTGTTAAGTCAGATGTGAAAGCCCAAGGCTCAACCTTGGACGTGCATTTGAAACTGTCGGGATTGAGTCGTGCAAGGGAGGGCGGAATTCCTGGTGTAGCGGTGAAATGCGTAGATATCAGGAGGAAGGCCGGTGGTGAAGACGGCCCTCTAGGCAATGACTGACGCTGAGGCGCGAAAGCGTGGGGAGCAAACAGGATTAGATACCCTGGTAGTCCATGCCCTAAACGATGTCAACTAGTTGTCGGGTCTTAACGGGCTTGGTAACGTAGCTAACGCGTGAAGTTGACCGCCTGGGGAGTACGATCGCAAGATTA
>0a421f1108149a68527f11acf77423ec
TACGGAGGGTGCAAGCGTTATTCGGATTTATTGGGCGTAAAGAGCGTGTAGGCGGTTGGGATAGTCAGACGTGAAAGCCTTCTGCTCAACAGAAGAAGTACGTCTGAAACTGCCCAACTTGAGTACGAGAGAGGAAAGTGGAATTCCCGGTGTAGCGGTGAAATGCGTAGATATCGGGAAGAACACCAGTAGCGAAGGCGGCTACCTGGCTCGTGACTGACGCTAAGGCGCGAAAGCGTGGGGAGCAAACAGGATTAGATACCCTGGTAGTCCACGCCGTAAACGATGGGCACTAGGTGTTGGGGCCGACGAGTTCGGCCTCAGTGCCGCAGCAAACGCATTAAGTGCCCCGCCTGGGGAGTACGCTCGCAAGGGTG
>0a4a320c36c1af0e833e30676b13f9bc
TACCAGCAGTTCAAGTTGCATCCCTTTTTATTGGGTCTAAAACATCCGTAGCTTGCCGTTTAAGTCTCTTGTGAAATTTTGTATCTCAAATATAGAGCGCGCAGGAAGTACTGCCAAGCTAGAGACTGGTAGACGTAAGAAGTACGTTCGAAGTAATGGTAAAATATGTTAATCTCGAACGGACTAACAACAGCGAAGGCATCTTACGAGAACAGTTCTGACAGTAAGGGATGAAGGCTAGGGGCGCAAAACGGATTAGATACCCGTGTAGTCCTAGCAGTAAACACTGCACACTAAACATCAGTACCTCCTCGAGAGGTATTGGTGCTGAAGGGAAGCCGAAGAGTGTGCTACCTGGGAAGTATAGTCGCAAGGCCG
>0a50ef442bdca2993eb4aa0cea00810a
TACATAGGTGTCAAGCATTATCCGGATTTACTGGGCGTAAAGAGTGCGCAGGCGATTGTACAAGTTGAAAGTTAAATACTGAGGCTCAACCTCAGCTCGCTTTCAAAACTGTATTATTAGACTGTAGGAGAGGTAAGCGGAATTCCAAGTGTAGCGGTGGAATGCGTAGATATTTGGAGGAACACCAATGGCGAAGGCAGCTTACTGGCCTATCAGTGACGCTCATGCACGAAAGCGTGGGGAGCAAACAGGATTAGATACCCTGGTAGTCCACGCCGTAAACGATGAATACTAGGTGTCGGGTTCATAGAACTCGGTGTCGCAGCAAATGCATTAAGTATTCCACCTGGGGAGTACGATCGCAAGGTTG
>0a516a0d608fbd2ef58bb4eb5da500e2
TACGGAGGGTGCGAGCGTTACTCGGAATTACTGGGCGTAAAGGGCGCGTAGGCGGGCAGGATAGTCTCTCGTGAAATCCCACGGCTCAACCGTGGAATTGCGGGAGATACTACTTGTCTTGAGTTCGGGAGAGGAGTGTGGAATTCCCAGTGTAGCGGTGAAATGCGTAGATATTGGGAGGAACACCGGTGGCGAAGGCGGCACTCTGGACCGATACTGACGCTGAGGCGCGAAAGCTAGGGGAGCAAACGGGATTAGATACCCCGGTAGTCCTAGCTGTAAACGCTGAGCACTTGGTGTAGCGGGTATCGACCCCTGCTGTGCCGAAGCTAACGCATTAAGTGCTCCGCCTGGGGAGTACGGTCGCAAGGCTG
>0a52eec86b4f49d1c2806e41b4a3c2f9
TACGGGGGGAGCAAGCGTTGTCCGGAATCATTGGGCGTAAAGGGCATGTAGGTGGTAATTTAAGTCAGTTTTTAAATGTCACGGCTTAACCGTGGACTGGAATTGAAACTGGATTACTTGAGTATGAGAGGGGACAGAGGAATACCTAGTGTAGCGGTGGAATGCGTAGATATTAGGTAGAACACCCGAGGCGAAGGCGTCTGTCTGGCTCATTACTGACACTGAAATGCGAAAGCATGGGTAGCGAACAGGATTAGATACCCCTGTAGTCCTAGCAGTAAACGCTGCACACTAAACATCGGGATCTCTTCGAGAGGCTCCGGTGCTGAAGGGAAGCCGGAGAGTGTGCTACCTGGGAAGTATAGTCGCAAGATCG
>0a564d2bad47af9511df3f8fb36a1f82
TACGGAGGATGCAAGCGTTATCCGGATTTATTAGGTTTAAAGGGTGCGTAGGCTGAAAATTAAGTCAGTGGTGAAATCTTGTAGCTTAACTACAAAACTGCCATTGATACTGGTTTTCTTGAGTATAGTTGAGGTAGGCGGAATGTGTAGTGTAGCGGTGAAATGCATAGATATTACACAGAACACCAATTGCGAAGGCAGCTTACTAAACTATAACTGACGCTGATGCACGAAAGCGTGGGTAGCGAACAGGATTAGATACCCTGGTAGTCCACGCCGTAAACGATGATTACTCGTTGCATGCGATACACTGTATGTGACTTAGCGAAAGCATTAAGTAATCCACCTGGGGAGTACGTTGGCAACAATG
>0a59673a07c3c7abd203a04b6f619cd9
TACGGAGGGTGCAAGCGTTGTTCGGAATCATTGGTCGTAAAGCGCGTGTAGGCGGAATGGTATGTCGGATGTGAAAGCCCTCGGCTCACCCGAGGAATTGCATTCGAAACTGCCATTCTTGAGTACGGGAGAGGGAAGCGGAATTCCCAGTGTAGAGGTGAAATTCGTAGATATTGGGAGGAACACCGGTGGCGAAGGCGGCTTCCTGGACCGATACTGACGCTGAGACGCGAAAGCGTGGGGAGCAAACAGGATTAGATACCCTGGTAGTCCACGCCGTAAACGATGAGCACTAGGTGTTGCGGGTCATCTACCCCTGCAGTGCCGCAGCTAACGCATTAAGTGCTCCGACTGGGGATTACGGTCGCAAGACTA
>0a5c83d6446609853fbe9f2b0b7d881a
AACGTAGGGAGCAAGCGTTATCCGGAATCACTGGGCGTAAAGCGCTTGTAGGCGGCCTTTTAAGTTGGATGTGAAATCACAGGGCTTAACCCTGTAACTGCATCCAATACTGGAAGGCTTGAGGATCAGAGAGGGAAGTGGAATTCCCGGTGTAGCGGTGAAATGCGTAGATATCAGGAGGAACACCGGTGGCGAAGGCGACTTCCTGGACGGATACTGACGCTGAGATCCGAAAGCGTGGGGAGCAAACAGGATTAGATACCCTGGTAGTCCACGCCCTAAACGATGGGCACTAGGTGCAGGGGGTGTTGACCCCTCCTGTGCCGCAGCTAACGCATTAAGTGCCCCGCCTGGGGAGTACGGCCGCAAGGTTG
>0a5db872c41e2c1174a332af6bb1c4c6
TACGGGGGGTGCAAGCGTTATTCGGATTTATTGGGCGTAAAGGGCGCGTAGGCGGCCTTTTAAGTCAGATGTGAAAGCCCGGGGCTTAACCCCGGAAGTGCATTTGAAACTGAAGGGCTTGAGTATGGGAGAGGGAAGTGGAATTCCTGGTGTAGAGGTGAAATTCGTAGATATCAGGAGGAACACCGATGGCGAAGGCAGCTTTCTGGACAGAAACTGACGCTGATGCGCGAAGGCGTGGGTAGCGAACAGGATTAGATACCCTGGTAGTCCACGCAGTAAACGATGTACACTAGGTGTAGGTGATATTAAAATTGTCTGTGCCGCAGCTAACGCATTAAGTGTACCGCCTGGGGAGTACGGTCGCAAGACTA
>0a5e3236bbcbb85b4495e18af8f976dd
TACAGAGGGGGCAAGCGTTGTTCGGAATTATTGGGCGTAAAGCGAATGTAGGCGGCCGGATCAGTCAGATGTGAAAACCGGCGGCTTAACCACCGGCCTGCATCTGATACTGTTAGTCTTGAGTACGGGAGAGGAAAGCGGAATTCCAGGTGTAGCGGTGAAATGCGTAGATATCGGGAGGAACACCAGTGGCGAAGGCGGCTTTCTGGTCTATCTCTGACGCTGAGGAGCGAAAGCTAGGGGAGCAAACGGGATTAGATACCCCGGTAGTCCTAGCTGTAAACGATGGATACTAGGTGTGGGAGGTATCGACCCCTTCTGTGCCGCAGCTAACGCATTAAGTATCCCGCCTGGGGAGTACGGTCGCAAGGCTG
>0a6031fd5b176ac148660a82c08c23e9
GACGAAGGTGGCAAGCGTTATTCGAAATCACTGGGCTTAAAGGGCGCGTAGGCGGATATACAAGTGTCAGGTGAAATCCCTCGGCTTAACCGAGGAATTGCTTGGCAAACTGTATATCTTGAGTCAAGTAGGGGTGTGTGGAACTCTTGGTGGAGCGGTGGAATGCGTAGATATCAAGAGGAACGCCGAAGGTGAAGACAGCACACTGGGCTTGAACTGACGCTGAGGCGCGAAAGCGTGGGGAGCAAACAGGATTAGATACCCTGGTAGTCCACGCCGTAAACGATGTATACTAGGTTGCGGAGGTTCTGACACCGTCGCAGTCGTAGCGAAAGCGTTAAGTATACCGCCTGGGGAGTACGGTCGCAAGGCTA
>0a697378543d18a0e970ae05ad9fc019
GACGAAGGTGGCGAGCGTTGTTCGGAATCACTGGGCTTAAAGAGCATGTAGGCGGATTATCAAGCGTTTTGTGAAAGCCCTCGGCTTAACCGAGGAATTGCTGAGCGAACTGATAATCTTGAGGCAGGTAGGGGCAACTGGAACTCTTGGTGGAGCGGTGGAATGCGTAGATATCAAGAGGAACGCCAGAGGCGAAGGCGAGTTGCTGGGCCTGTCCTGACGCTGAGATGCGAAAGCCAGGGGAGCGAACGGGATTAGATACCCCGGTAGTCCTGGCCGTAAACGATGGGCACTAGGTCGGAGGGCCCCCCATAGTTTTCCGGCCGTAGCGAAAGTGTTAAGTGCTCCGCCTGGGGAGTATGGTCGCAAGGCTG
>0a6982375ea9eb684211dae7a3d94dcd
TACGGAGGGTGCAAGCGTTACTCGGAATCACTGGGCGTAAAGGGCGCGCAGGCGGGAAGGCAAGTTGAGCGTGTAAGCCTGAGGCTCAACCTCAGAATGGCGCTCAAAACTGCCTTTCTTGAGTCCCGGAGAGGCCGGCGGAATTCCCGGTGTAGGGGTGAAATCCGTAGATATCGGGAGGAACACCGGTGGCGAAGGCGGCCGGCTGGACGGGTACTGACGCTGAGGCGCGAAAGCGTGGGGAGCAAACAGGATTAGATACCCTGGTAGTCCACGCCGTAAACGATGAGCACTAGGTGTGGGAGAGATCATCTCTTCCGTGCCGCAGCTAACGCATTAAGTGCTCCGCCTGGGGAGTACGGCCGCAAGGTTA
>0a6a6a51bf2c9729c338ca64c1c91eda
GACGAAGGTGGCAAGCGTTGTTCGGTATTACTGGGCTTAAAGAGTGTGTAGGCGGAAAAGCAGGCGCCCTGTGAAATCCCCCGGCTTAACCGGGGAACTGCAGGACGAACCGCTTTTCTTGAGGCAAGCAGGGGTGCGTGGAACTCTTGGTGGAGCGGTGGAATGCGTAGATATCAAGAGGAACGCCAGTGGTGGAAACGGCGCACTGGGCTTGGTCTGACGCTGAGACACGAAAGCGTGGGGAGCGAACGGGATTAGATACCCTGGTAGTCCACGCCCTAAACGATGGGCACTAGGTGCAGGGGGTGTTGACCCCTTCTGTGCCGCAGCTAACGCATTAAGTGCTCCGCCTGGGGAGTACGGCCGCAAGGTTA
>0a6c06ee4d55f7de8804647dc2f7f80f
GACGTAGGGGGCGAGCGTTACCCGGATTCACTGGGCGTAAAGGGCGTCTAGGCGGTTCGGCAAGTCGCCTGTGAAAGCCCCTGGCTCAACTGGGGGAGGTCGGGCGATACTGCCGGGCTAGAGGGCGGCAGAGGAAGGTGGAACGGCCAGAGTAGCGGTGAAATGCGTAGATACTGGCCGGTACCCCGATGGCGAAGGCAACCTTCTGGGCCGTCCCTGACGCTGAAGCGCGAAAGCGTGGGGAGCAAACCGGATTAGATACCCTGGTAGTCCACGCAGTAAACGATGTACACTAGGTGTAGGTGATATTAAAATTGTCTGTGCCGCAGCTAACGCATTAAGTGTACCGCCTGGGGAGTACGGTCGCAAGGTTG
>0a6fef61ced6626a3bf21f8bfa0d281d
TACGGAGGGTGCAAACGTTGTTCGGAATTACTGGGTGTAAAGGGTCCGCAGGCGGTCTTGTGCGTCTGAAGTTAAAGCCCACGGCTCAACCGTGGAGATGCTTTGGAAACGACAAGACTTGAGTGTGAGAGAGGAAAGTAGAATTCCTGGTGTAGCAGTGAAATGCGTAGATATCAGGAGGAATACCAGTTGCGAAGGCGGCTTTCTGGCTCACTACTGACGCTCAGGGACGAAAGCGTGGGGAGCAAACAGGATTAGATACCCTGGTAGTCCACGCCGTAAACGATGATTACTAGGTGTAGGGGGTATCGACCCCCTCTGTGCCGCAGCTAACGCAATAAGTAATCCGCCTGGGGAGTACGACCGCAAGGTTG
>0a71bfc6458cbc1a398d6593ce2513a5
TACGGAGGGTCCAAGCGTTATCCGGATTTATTGGGTTTAAAGGGTGCGCAGGCGGACCTGTTAGTCAGTGGTGAAATCCCGGGGCTCAACCCCGGAACTGCCATTGATACTGCAGGACTTGAATACGGTTGAGGTAGGCGGAATGTAGCATGTAGCGGTGAAATGCATAGATATGCTACAGAACACCGATCGCGAAGGCAGCTTACCAAGCCGATATTGACGCTCAGGCACGAAAGCGTGGGTAGCGAACAGGATTAGATACCCTGGTAGTCCACGCCGTAAACGATGATTACTCGTTGTTGGCAATACACAGTCAGTGACCAAGCGAAAGCGATAAGTAATCCACCTGGGGAGTACGCTCGCAAGAGTG
>0a75560ef123b90742c04a9767ea9469
TACAGAGGGTGCAAGCGTTAATCGGAATCACTGGGCTTAAAGGGCACGTAGGCGGCCATGTAAGCGGATTGTGAAATCCCTCGGCTCAACCGAGGAACTGCTGTCCGAACTGCATGGCTTGAGGATGGGAGGGGAAAGTGGAATTCCCGGTGTAGCGGTGAAATGCGTAGATATTGGGAAGAACACCAGAAGCGAAGGCGGCTTCTTGGACCGTTACTGACGCTAAAGCGCGAAAGCCAGGGGAGCGAACGGGATTAGATACCCCGGTAGTCCTGGCTGTAAACGATGAACACTAGGTGTAGGGGGTATTGACCCCCCCTGCGCCGTAGCTAACGCGTTAAGTGTTCCGCCTGGGGAGTACGGTCGCAAGGCTG
>0a78de6d4e97582e6b3945cc9615f9cb
CACGGGGGGCGCAAGCGTTATTCGGAATTATTGGGCGTAAAGGGCGTGTAGGCGGTCTTATCGGTCAGATGTGAAAGCCCAGGGCTCAACCCTGGACGTGCATTTGAAACAGTAAGACTTGAGTACTGGAGAGGAAAGCGGAATTCCTGGTGTAGAGGTGAAATTCGTAGATATCAGGAGGAACACCGATGGCGAAGGCAGCTTTCTGGACAGAAACTGACGCTGATGCGCGAAGGCGTGGGTAGCGAACAGGATTAGATACCCTGGTAGTCCACGCCGTAAACGATGAGTACTAGGTGTTGTGGGTGTTGACCCCCGCAGTGCCGAAGCTAACGCATTAAGTACCCCACCTGGGGAGTACGATCGCAAGGTTG
>0a874c893bb4c796e41007907ce3f059
TACGGAGGGGGCAAGCATTGTTCGGATTTACTGGGCGTAAAGGGTACGTAGGAGGTTTGTTAAGTTGGATGTGAAAGCCCTCAGCTCAACTGAGGAATTGCATTCAATACTGACAAACTAGAGTGTAAAAGAGGAAAGCGGAATTCCTAGTGTAGCGGTGAAATGCGATAATCCTTGGGGGACCACCAGTGGCGAAGGCGCCAGACTGGAACACGCCTGACGGTGAGGGACGAAAGCCAGGGGAGCGAACGGGATTAGATACCCCGGTAGTCCTGGCTGTAAACGATGCGTGCTAGGTGTTGGTAGGGCTATGAGCTGTATCAGTGCCGTAGGGAAACTGTTAAGCGCGCCGCCTGGGAAGTACGTTCGCAAGAATG
>0a8914b43609dee30230e548e540c297
GACGGAGGTGGCAAGCGTTGTTCGGAATCACTGGGCTTAAAGAGCACGTAGGCGGCCTGTCAAGCGTCCTGTGAAATCCCTCGGCTCAACCGAGGAATTGCGTGGCGAACTGGCAGGCTTGAGGCAGGTAGGGGCGTGTGGAACTCTTGGTGGAGCGGTGAAATGCGTAGATATCAAGAGGAACGCCAGTGGCGAAAGCGACACGCTGGGCCTGTCCTGACGCTGAGGTGCGAAAGCTAGGGGAGCGAACGGGCTTAGATACCCCGGTAGTCCTAGCCGTAAACGATGTCCACTAGGTTGAGGCTCTTTTGACGGATTCTCGACCGAAGCGAAAGCGTCAAGTGGACCGCCTGGGGAGTACGGTCGCAAGGCTG
>0a8b163d8af693b34bca7b971e099c7e
TACAGAGGGTGCAAGCGTTAATCGGAATTACTGGGCGTAAAGCGCGCGTAGGCGGTTTGATCAGTCGGATGTGAAAGCCCTGGGCTCAACCTGGGAACTGCATTCGAAACTGTCAGGCTAGAGTATGGTAGAGGGAAGTGGAATTCCAGGTGTAGCGGTGAAATGCGTAGATATCGGGAGGAACACCAGTGGCGAAGGCGGCTTTCTGGTCTATCTCTGACGCTGAGGAGCGAAAGCTAGGGGAGCAAACGGGATTAGATACCCCGGTAGTCCTAGCTGTAAACGATGGATACTAGGTGTGGGAGGTATCGACCCCTTCTGTGCCGCAGCTAACGCATTAAGTATCCCGCCTGGGGAGTACGGTCGCAAGGCTG
>0a8d5e00fb0dc7231916855f355dc8cd
TACGTAGGAGGCGAACGTTATCCGGATTTACTGGGCGTAAAGAGAGCGTAGGTGGTTTTTTAAGTCAGGCGTGAAATCTTCTGGCTTAACCAGAAGAAGTCACTTGATACTGAGGGACTTGAGGACAGCAGAAGGAAATGGAATTCCCAGTGTAGCGGTGAAATGCATTGATATTGGGAAGAACACCAGTGGCGAAGGCGATTTCCTAGGTTGTTCCTGACACTGAGGCTCGAAAGCGTGGGGAGCGAAGCGGATTAGATACCCGCGTAGTCCACGCCCTAAACGGTGGACACTAGATATGGGGAGTATCGACCCTTTTCGTGTCGAAGCTAACGCTTTAAGTGTCCTGCCTGGGAAGTACGGCCGCAAGGCTA
>0a903ab25096e2ad895f5ebe82a3cca4
TACATAAGGAGCAAGCGTTATCCGGAATTATTGGGCGTAAAGAGCTCGTAGGCGGTCTTAAAAGTCAGGTGTGAAATTAACAGGCTCAACCTGTTAAGGTCATCTGAAACTTTAAGACTTGAGGATAGAAGAGGAAAGTGGAATTCCCGGTGTAGCGGTGAAATGCGTAGATATCGGGAGGAACACCAGTGGCGAAGGCGGCCGGCTGGACGGGTACTGACGCTGAGGCGCGAAAGCGTGGGGAGCAAACAGGATTAGATACCCTGGTAGTCCACGCCGTAAACGATGGGTGCTAGGTGTTGGGGGTATCGACCCCTCCAGTGCCGCAGTTAACACAATAAGCACCCCGCCTGGGGAGTACGACCGCAAGGTTG
>0a9708d4ab31dd8c5d0f8df69a973994
CACCGGCGGCCCGAGTGGTAGCCACTATTATTGGGTCTAAAGGGTCCGTAGCCGGTTTGGTAAGTCCTCTGGAAAATCTGGTTGCTCAACAATCAGACTGCCAAGGGATACTGTCGAACTTGAGACCGGGAGAGGTAAGAGGTACTTCAGGGGTAGGAGTGAAATCTTGTAATCCCTGGGGGACCATCGATGGCGAAGGCATCCTACCAGAACGGGTTCGACGGTGAGGGACGAAAGCTGGGGGCACAAACCGGATTAGATACCCTGGTAGTCCACGCCGTAAACGATGTTCACTAGGTGTTGGGGGTATTGACCCCCTCAGTGCCGCAGCTAACGCATTAAGTGAACCGCCTGGGGAGTACGGTCGCAAGACTA
>0a9bc6973b528cb0d0ef0b5e7fd72fa0
TACGGGCGGGGCAAGCGTTGTTCGGATTCATTGGGCGTAAAGCGCGCGTAGGCGGCTATTTAAGTCTGGTGTGAAATACCCACCGCTCAACGGGGGACACGCACTGGAAACTGGATGGCTTGAGTTTGTGAGAGGTAAGCGGAATTCCTGGTGTAGCGGTGAAATGCGTAGATATCAGGAAGAACACCGGTGGCGAAGGCGGCTTACTGGCACAATACTGACGCTGAGGTGCGAAGGCGTGGGGAGCAAACAGGATTAGATACCCTGGTAGTCCACGCAGTAAACGGTGCGCACTAGGTGTGGGAGGATCGACCCCTTCTGTGCCGCAGCTAACGCATTAAGTGCGCCGCCTGGGGAGTACGGTCGCAAGATTG
>0aa250473fbef095ab99194f30a1ab79
TACGGAGGGTGCAAGCGTTACTCGGAATTACTGGGCGTAAAGTGCGCGTAGGTGGGAAGGTAAATTAAGCGTGGAAGCCTAGGGCTCAACCCTAGAATTGCGCTTAAAATTGCCTTCCTTGAGTCTTGGAGAGGGAGGCGGAACTCCCGGTGTAGGGGTGAAATCCGTAGATATCGGGAGGAACACCGGTGGCGAAGGCGGCCTCCTGGCCAAGTACTGACACTGAGGCGCGAAAGCGTGGGGAGCAAACAGGATTAGATACCCTGGTAGTCCACGCCGTAAACGATGGGCACTAGGTATGGGGGATTTTTTCTCTGTGCCGTAGCTAACGCGTTAAGTGCCCCGCCTGGGGAGTACGGTCGCAAGGCTG
>0aa3340949f7bdf85f257daeb427b525
TAGCGGCGCCTCGAGTGGTGACCACGTTTATTGGGCTTAAAGCGCCCGTAGCCGGTTTTGAAAGTCCTGTGTGAAATCTGGTAGCTTAACTATCAGAAGGGCATAGGATACTACAAAACTTGGGACCGGACGAAGTCAGGGGTACTTCTGGGGTAGGAGTAAAATCCAGAGATCCTAGAAGGACCACCGGTGGCGAAAGCGCCTGACTAGGACGGATCCGACGGTGAGGGACGAAAGCCAGGGGAGCAAAGCGGATTAGATACCCGCGTAGTCCTGGCCGTAAACGATGCCCGCTTGGTGTTGGATATCCTTCGAGGATATTCAGTACCGAAGGGAAACTATTAAGCGGGCCGCCTGGGGAGTACGGTCGCAAGGCTG
>0aa3b22347fcc120721c01e37338e1d7
TACGAAGGTCCCGAGCGTTATTCGGAATCACTGGGCGTAAAGAGTACGTAGGCGGTCAGGTAAGTCAGGTGTGAAATCCCGGAGCTCAACTCCGGAACTGCATCCGATACTGCTTGACTTGAGTAATGGAGAGGCAGGTGGAATTCTCGGTGTAGCAGTGAAATGCGTAGATATCGAGAGGAAGACCAATGGCGAAAGCAGCCTGCTGGACATTTACTGACGCTGAGGTACGAAGGCTAGGGTAGCGAAAGGGATTAGATACCCCTGTAGTCCTAGCAGTAAACGGTGCGCGCTTGGTGTAGGAGGACTCGACCCCTTCTGTGCCGGAGCTAACGCGTTAAGCGCGCCGCCTGGGGAGTACGGTCGCAAGACTA
>0aa504e075865103b9696ee0e29ae1ff
TACGTATGGGGCGAGCGTTGTTCGGAATTACTGGGCGTAAAGCGCGTGTAGGTGGTCAGGTAAGTCAGTGGTGAAATCTCGGAGCTCAACTCCGAGGCTGCTTCTGAAACTGCCTGGCTTGAGTGCAGGAGGGGAGGGTGGAATTCCTGGTGTAGCGGTGAAATGCGTAGATATCAGGAGGAACACCTGTGGCGAAAGCGGCCCTCTAGACTGCAACTGACGCTGAGACGCGAAAGCGTGGGTAGCAAACAGGATTAGATACCCTGGTAGTCCACGCCGTAAACGATGGGTACTAGGTGTTGGAGGTTACCAACTCCTTCAGTGCCGAAGTTAACGCATTAAGTACCCCGCCTGGGGAGTACGGTCGCAAGGCTG
>0aa5e30a3cf2e5378b3951569942814a
AACGTAGGAGGCGAGCGTTATCCGGATTTACTGGGCGTAAAGCGCGTGTAGGCGGTTAGGTAAGTCGGACGTGAAAGCTCCCGGCTCAACTGGGAGAGGCCGTTCGAAACTACCTGACTTGAGGGCAGTAGAGGGAGGTGGAATTCCCGGTGTAGCGGTGAAATGCGTAGATATCGGGAGGAACACCAGTGGCGAAGGCGGCTTTCTGGCCTAACTCTGACGCTGAGGAACGAAAGCTAGGGGAGCAAACGGGATTAGATACCCCGGTAGTCCTAGCTGTAAACGATGGATACTAGGTGTGGGAGGTATCGACCCCTTCTGTGCCGCAGCTAACGCATTAAGTATCCCGCCTGGGGAGTACGGTCGCAAGGCTA
>0aa9655e1f8ff9c0a271bcd15d87e95d
TACGGAGGGTGCAAGCGTTGTTCGGATTCACTGGGTATAAAGGGTGCGCAGGCGGCCTGATAAGTCAGAGGTGAAATATGTCGGCTCAACCGGCAAACGGCCTCTGAAACTGTCAGGCTTGAGTTCGAGAGAGGTAGGTGGAATTCCAGGTGTAGCGGTGAAATGCGTAAATATCTGGAGGAACACCGGTGGCGAAGGCGGCCTACTGGCTCGATACTGACGCTCAGGCACGAAAGCATGGGGAGCGAACGGGATTAGATACCCCGGTAGTCCATGCCGTAAACGATGGGTACTAGGTGTTGGAGGATTCTACCCCTTCAGTGCCGCAGCTAACGCATTAAGTACCCCACCTGGGGAGTACGATCGCAAGGTTG
>0ab178fcf127bbf96997517e2dc82959
TACAGAGGTGGCGAACGTTGTTCGGATTTACTGGGCGTAAAGGGTCCGCAGGCGGTCCGGTGTGTCAGATGTGAAAGCCCACGGCTCAACCGTGGAAGTGCATCTGAAACTGGCAGACTTGAGTACCGGAGAGGGAAGTGGAATTCCTGGTGTAGGGGTGAAATCCGTAGATATCAGGAGGAACACCGGTGGCGAAGGCGACTTCCTGGACGGATACTGACGCTGAGATCCGAAAGCGTGGGGAGCAAACAGGATTAGATACCCTGGTAGTCCACGCCCTAAACGATGGGCACTAGGTGCAGGGGGTGTTGACCCCTCCTGTGCCGCAGCTAACGCATTAAGTGCCCCGCCTGGGGAGTACGGCCGCAAGGTTG
>0ab5c9b5a8942180db75acf2022624d9
TACCAGCTCTCCGAGTGGTGGGGACGCTTATTGGGCCTAAAGCATCCGTAGCCGGCTGGGCAAGTCCCCCGTTAAATCCAACGATTCAATCGTTGGACTGCGGGGGATACTGTCCGGCTAGGGGGCGGGAGAGGCCGACGGTATTCCCGGGGTAGGGGTGAAATCCTATAATCCCGGGAAGACCACCAGTGGCGAAGGCTGTCGGCTAGAACGCGCCCGACGGTGAGGGACGAAGGCTAGGGTAGCGAACCGGATTAGATACCCGGGTAGTCCTAGCTGTAAACGATGCAGGCTAGGTGTTGGCATTACTGCGAGTGATGCCAGTGCCGAAGGGAAGCCGTTAAGCCTGCCATCTGGGGAGTACGGTCGCAAGGCTG
>0ab89d4c468233f3ee3bf565e1832620
TACGGAGGGTGCAAGCGTTATCCGGATTTATTGGGTTTAAAGGGTGCGTAGGCGGAGCGATAAGTCAGTGGTGAAATCCTACAGCTTAACTGTAGAACTGCCATTGATACTGTCGTTCTTGAGTACAGTTGAGGTGGGTGGAATGTGTCATGTAGCGGTGAAATGCATAGATATGACACAGAACACCGATAGCGAAGGCAGCCCACCAAGCTGTAACTGACGCTCAGGCACGAAAGCGTGGGGAGCAAACAGGATTAGATACCCTGGTAGTCCACGCTGTAAACGATGATCACTCGATGTTGGCAATACACCGTCAGCGTCTTAGCGAAAGCTTTAAGTGATCCACCTGGGGAGTACGACCGCAAGGTTG
>0abc0ad371db8f7c61e7918e0295bb4c
TACGGGGGGTGCAAGCGTTATTCGGATTTATTGGGCGTAAAGGGCGCGTAGGCGGCTTGGTAAGTCAGATGTGAAAGCCCGGGGCTCAACCCCGGAAGTGCATTTGAAACTATCAGGCTTGAGTATGGGAGAGGGAAGTGGAATTCCTGGTGTAGAGGTGAAATTCGTAGATATCAGGAGGAACACCAGTGGCGAAGGCGGCTTTCTGGTCTATCTCTGACGCTGAGGAGCGAAAGCTAGGGGAGCAAACGGGATTAGATACCCCGGTAGTCCTAGCTGTAAACGATGGATACTAGGTGTGGGAGGTATCGACCCCTTCTGTGCCGCAGCTAACGCATTAAGTATCCCGCCTGGGGAGTACGGTCGCAAGGCTG
>0abdea291f3e536b7e28fc3d626da42a
TACGAAGGTGGCAAGCGTTGTTCGGAATCATTGGGCTTAAAGAGCATGTAGGCGGCCCAGCAAGCGTCATGTGAAATCCCTCGGCTTAACCGAGGAATCGCTGGGCGAACTGGCAGCCTTGAGGCAGGTAGGGGCGTGTGGAACTCTTGGTGTAGCGGTGAAATGCGTAGATATCGGGAGGAACACCAGTGGCGAAGGCGACTTGCTGGACCAATACTGACGCTGAGGCTCGAAAGCGTGGGTAGCGAACGGGATTAGATACCCCGGTAGTCCACGCCGTAAACGTTGTGCACTAGGTGCGGGAGGTATCGACCCCTTCCGTGCCGCAGCTAACGCATTAAGTGCACCGCCTGGGGAGTACGCACGCAAGTGTG
>0acb3ea3839306cb56413371160d5258
TACCAGCTCCCCGAGTGGTGGGGACGATTATTGGGCCTAAAGCGTTCGTAGCCGGCTTAACAAGTCTTCCGTTAAATCTGGCGACCCAATCGTCAGGCTGCGGGGGATACTGTTAGGCTAGGGGGCGGGAGAGGTCGACGGTATTCTCAGGGTAGGGGTGAAATCCTAAGATCCTGAGAGGACCACCAGTGGCGAAGGCGGTCGACCAGAACGCGCCCGACGGTGAGGGACGAAAGCTGGGGTAGCGAACCGGATTAGATACCCGGGTAGTCCCAGCCGTAAACTATGCAGGCTAGGTGTTGGAGTGGCTACGAGCCACTTCAGTGCCGCAGGGAAGCTATTAAGCCTGCCGCCTGGGAAGTACGGTCGCAAGACTG
>0acbbfe592b2c3425848391f397b5173
TACCTGCCCCACAAGTGGCAATCGTTTTTATTGGGCCTAAAGCGTTCGTAGCAGGTTTTGTAAATCTCTTGTGAAATTATTGTGCTTAACATAATGAATTGCGAGAGACACTGTAAGACTAGAGACCGGGAGGGGTTAGAGGTATTTTCTGAGTAACAGTAAAATGTGATAATTCAGAGAGGACCACCGATGGCGAAGGCATCTAACCAGAACGGGTCTGACTGTGAGGAACGAAAGCTAGGGGAGCGAACCGGATTAGATACCCGAGTAGTCCTAGCCGTAAACGCTGCGAATTAGGCGTTGCGTAATCTCCGAGATTATGCAGTGTCGTAGGGAAGCCGTTAAATTCGCCGCCTGGGAAGTACGGTCGCAAGGCTG
>0acc96a30a3c8c95c7387c7dc53078bb
TACCCGCAGCCCGAGTGGTGGCCACTATTATTGGGCCTAAAGCGTCCGTAGCCGGCCCGGTAAATGCCTGGGTAAATCGTGAGGCCTAACCTCACGAATTCCGGGTAGACTGCCGGGCTAGGGACCGGAGGAGGGAGAGGGTACTCCAGGGGTAGGGGTGAAATCCTGTAATCCCTGGAGGACCACCGGTGGCGAAGGCGCTCTCCTAGGACGGGTCCGACGGTGAGGGACGAAAGCCAGGGGAGCGAACCGGATTAGATACCCGGGTAGTCCACGCTGTAAACGATGGGTGCTAGGTGTCAGGGGCTATAAGCTCTTGGTGCCGAAGCTAACGCGCTAAGCACCCCGCCTGGGTAGTACGGCCGCAAGGCTG
>0acf88abb430067cdcd9acb4efd920db
TACGGGGGGAGCAAGCGTTGTTCGGATTCATTGGGCGTAAAGGGCGCGTAGGCGGTTTGGCTAGTCTGACGTGAAATGTACCGGTTCAACCGGGGCGCCGTGTCAGAAACTGCCAGACTTGAGGTCGAGGGAGGAGAGTGGAATTCCTGGTGTAGCGGTGAAATGCGTAGATATCGGGAGGAACACCAGTGGCGAAGGCGGCTTTCTGGTCTATTTCTGACGCTGAGGAGCGAAAGCTAGGGGAGCAAACGGGATTAGATACCCCGGTAGTCCTAGCTGTAAACGATGGATACTAGGTGTGGGAGGTATCGACCCCTTCTGTGCCGCAGCTAACGCATTAAGTATCCCGCCTGGGGAGTACGGTCGCAAGGCTG
>0acf9a8916d4bec27940e178080cbea5
TACGGAGGGTGCGAGCGTTATTCGGAATTACTGGGCGTAAAGCGCGCGTAGGCGGCTGACCGAGTCAGGTGTGAAATCCCACGGCTCAACCGTGGAACTGCACTTGATACTGGTTGGCTAGAGTCTGGCAGAGGGTGGCGGAATTCCCGGTGTAGGGGTGAAATCCGTAGATATCGGGAGGAACACCAGAGGCGAAGGCGGCCACCTGGGCCAAGACTGACGCTGAGGTGCGAAAGCGTGGGGAGCGAACAGGATTAGATACCCTGGTAGTCCACGCTGTAAACGATGGGCGCTAGATGTGGGTCCTGTAGAAGGGGTCCGTGTCGGAGCTAACGCGTTAAGCGCCCCGCCTGGGGAGTACGGTCGCAAGGCTG
>0ad71a397e8ace826c1ed7a3ab569988
TACGGAGGGTGCAAGCGTTGTCCGGATTTATTGGGTTTAAAGGGTGCGTAGGCGGTACGCTAAGTCAGTGGTGAAATCCCGCAGCTCAACTGCGGAACTGCCATTGATACTGAGAAACTTGAATATAGTTGAAGTAGGCGGAATGTGTAGTGTAGCGGTGAAATGCTTAGATATTACACAGAACACCGATAGCGAAGGCAGCTTACTAAACTATTATTGACGCTCATGAACGAAAGCGTGGGGAGCGAACAGGATTAGATACCCTGGTAGTCCACGCCGTAAACGATGTCAACTAGTCGTTGGGCTCATTAAGGAGCTTAGTGTCGCAGCTAACGCATTAAGTTGACCGCCTGGGGAGTACGGCCGCAAGGTTG
>0ad8b8699a21e6485ac599705dbe7162
TACGGAGGGTGCAAGTGTTGTTCGGAATTACTGGGCGTAAAGAGCGTGTAGGCGGTTTGGTAAGTCAGGTGTGAAAGCCCTGGGCTTAACCCAGGAAGTGCATTTGAAACTACCTCACTTGAGTATGGGAGAGGAGAGTGGAATTCCCAGTGTAGAGGTGAAATTCGTAGATATTGGGAGGAACACCCGTGGCGAAGGCGACTCTCTGGACCAATACTGACGCTGAGACGCGAAAGCGTGGGGAGCAAACAGGATTAGATACCCTGGTAGTCCACGCAGTAAACGTTGATCACTAGGTGTAGCGGGTATTGACCCCTGCTGTGCCGCAGCTAACGCATTAAGTGATCCGCCTGGGGAGTACGGCCGCAAGGTTA
>0adc11fdb84a9d635a6e549546031acb
TACGGAGGGTGCGAGCGTTATTCGGAATTACTGGGCGTAAAGCGCACGTAGGCGGTGGGGTAAGTCAGGTGTGAAAGCCCTCGGCTCAACCGAGGAAGTGCATCTGTAACTGCCCCACTAGAGTTCGGGAGAGGACGGCGGAATTCCCGGTGTAGGGGTGAAATCCGTAGATATCGGGAGGAACGCCGGAGGCGAAGGCGGCCGTCTGGCCCGAAACTGACGCTGAGGTGCGAAAGCGTGGGGAGCAAACAGGATTAGATACCCTGGTAGTCCACGCTGTAAACGATGGGTGCTAGATGTGGGGGGCGTATTGCCCTCTGTGTCGAAGCTAACGCGTTAAGCACCCCGCCTGGGGAGTACGGCCGCAAGGCTG
>0ade0e391e87991ebc9b81077368b8d4
TACGGAGGCACCGAGCATTACTCGGTTTGACTGGGTGTAAAGGGTCCGCAGGCGGCCAGGTAAGTGGATGGTGAAAGCCCTCGGCTTAACCGAGGAATTGCCTTCCAAACTGCTTGGCTTGAGGCTGGGAGAGGAGAACGGAACTGTCGGTGTAAGGGTGAAATCTGTGGATATCGGCAGGAACGCCTGTGGCGAAGGCGGTTCTCTGGTCCAGTCCTGACGCTCAGGGACGAAAGCTAGGGGAGCAAACAGGATTAGATACCCTGGTAGTCCTAGCTGTAAACGATGGGCACTAGGTGTTTGCCCTTTTGAGGGTGAGCGCCGAAGCTAACGCATTAAGTGCCCCACCTGGGGACTACGGCCGCAAGGCTA
>0ae3c895c416a7f2a51dfc9910f42bc4
TACGGAGGGTGCAAGCGTTGTTCGGATTCACTGGGTATAAAGGGTGCGTAGGCGGCCCATTAAGTCAGGGGTGAAATATGACGGCTCAACCGTCAAACTGCCCCTGAAACTGATGGGCTTGAGTTCGAGAGAGGTAGGTGGAATTCCTGGTGTAGCGGTGAAATGCGTAAATATCAGGAGGAACACCGGTGGCGAAGGCGGCCTACTGGCTCGATACTGACGCTCAGGCACGAAAGCATGGGGAGCGAACGGGATTAGATACCCCGGTAGTCCATGCCGTAAACGATGGATACTAGGTGTTGGAGGAGTCTACCCCTTCAGTGCCGCAGCTAACGCATTAAGTATCCCACCTGGGGAGTACGATCGCAAGGTTG
>0ae3f5e41f934a3aec7415360a5ce271
TACAGAGGTGGCAAGCGTTGTTCGGATTTACTGGGCGTAAAGGGTGCGTAGGCGGTATCGTATGTCGGATGTGAAATCTCAACTTTCATGGTTGGAACTGCATTCGAAACTGCGGAACTAGAGTACGGGAGAGGTGAGCGGAATTCTTGGTGTAGCGGTGAAATGCGTAGATATCAAGAGGAACGCCGGTGGCGAAGGCGGCTCACTGGAACGATACTGACGCTGAGGCACGAAAGCTGGGGGAGCAAACAGGATTAGATACCCTGGTAGTCCCAGCCGTAAACGGTGTGCACTTGGTGTGGGCGGCTTTATACCCGTCCGTGCCGGAGCTAACGCGTTAAGTGCACCGCCTGGGGAGTACGGTCGCAAGGCTA
>0ae6b30723b8f3855c2b90962d13f102
TACGGAGGGTGCAAGCGTTACTCGGAATTACTGGGCGTAAAGGGCGCGTAGGCGGGAAGGCAAGTTGAGCGTGTAAGCCTGAGGCTTAACCCCAGAATGGCGCTCAAAACTGCCTTTCTTGAGTCCCGGAGAGGCCGGCGGAATTCCCGGTGTAGGGGTGAAATCCGTAGATATCGGGAGGAACACCAGTGGCGAAGGCGGCCGGCTGGACGGGTACTGACGCTGAGGCGCGAAAGCGTGGGGAGCAAACAGGATTAGATACCCTGGTAGTCCACGCCGTAAACGATGAGCACTAGGTGTGGGGGAGATTATCTCTTCCGTGCCGCAGCTAACGCATTAAGTGCTCCGCCTGGGGAGTACGGCCGCAAGGTTA
>0ae6e5e2d607394a0c25e4f40023eefa
TACGGAGGATCCAGGCGTTATCCGGATTTATTAGGTTTAAAGGGTGCGTAGGCGGAATTTTAAGTCAGTGGTGAAATCCTGCAGCTCAACTGTAGAACTGCCATTGATACTGTTATTCTTGAGTATAGATGAAGTGGGCGGAATGTGTCAAGTAGCGGTGAAATGCATAGATATGACACAGAACACCAATTGCGTAGGCAGCTCACTAAACTATTACTGACGCTGAGGCACGAAAGCGTGGGGAGCGAACAGGATTAGATACCCTGGTAGTCCACGCCGTAAACGATGATTACTCGATGTATGCGATACACAGTATGCGTCTGAACGAAAGTATTAAGTAATCCACCTGGGGAGTACGTCGGCAACGATG
>0aebf3ac6ed4100b1e6978541c77b973
CACGGGGGGTGCAAGCGTTATTCGGAATTATTGGGCGTAAAGGGCGCGTAGGCGGCTTTTTAAGTCAGGTGTGAAAGCCCAAGGCTTAACCTTGGAAGTGCATTTGAAACTAAAAAGCTTGAGTATGGGAGAGGAAAGTGGAATTCCCGGTGTAGCGGTGAAATGCGTAGATATCGGGAGGAACACCAGTGGCGAAGGCGGCTTTCTGGCCTAACTCTGACGCTGAGGAACGAAAGCTAGGGGAGCAAACGGGATTAGATACCCCGGTAGTCCTAGCTGTAAACGATGGATACTAGGTGTGGGAGGTATCGACCCCTTCTGTGCCGCAGCTAACGCATTAAGTATCCCGCCTGGGGAGTACGGTCGCAAGGCTA
>0af2d04f3cf09195fb8341074c4708dc
TACATAAGGAGCAAGCGTTGTCCGAAATTATTGGGCGTAAAGAGTTCGTAGGCGGTCTTAAAAGTCAGGTGTGAAATTATCAGGCTTAACCTGATACGGTCATCTGAAACTTTAAGACTTGAGGTTAGGAGAGGAAAGTGGAATTCCCGGTGTAGCGGTGAAATGCGTAGATATCGGGAGGAACACCAGTGGCGAAGGCGGCTTTCTGGCCTAACTCTGACGCTGAGGAACGAAAGCTAGGGGAGCAAACGGGATTAGATACCCCGGTAGTCCTAGCTGTAAACGATGGATACTAGGTGTGGGAGGTATCGACCCCTTCTGTGCCGCAGCTAACGCATTAAGTATCCCGCCTGGGGAGTACGGTCGCAAGGCTA
>0af950c32a49410b1bb623760a6214c3
TACGGGGGGAGCAAGCGTTGTCCGGAATTACTGGGCGTAAAGGGCGTGTAGGTGGACTGATCAGTCAGATGTGAAAGCCCGCGGCTTAACCGCGGAACTGCATTTGAAACTGTCAGTCTTGAGTGCGAGAGAGGGTAGTGGAATTCCCAGTGTAGCGGTGAAATGCGTAGATATTGGGAAGAACACCAGTAGCGAAGGCGGCTACCTGGCTCGCAACTGACGCTAATGCGCGAAAGCGTGGGGAGCAAACAGGATTAGATACCCTGGTAGTCCTAGCCATAAACGATGTGCACTTGGTGTTGGGGGTATCGACCCCTCCAGTGCCGTAGCAAACGCATTAAGTGCACCGCCTGGGGAGTACGGTCGCAAGGCTG
>0af9e319054982f4ad85c5046300d5a4
TACGGAGGGTGCAAGCGTTATCCGGATTTATTGGGTTTAAAGGGTCCGTAGGCGGACCAATAAGTCAGTGGTGAAATCTTTCGGCTCAACCGGAAAACTGCCATTGATACTGTTGGTCTTGAATATGTTTGAAGTGGGCGGAATATGGCATGTAGCGGTGAAATGCATAGATATGCCATAGAACACCGATAGCGAAGGCAGCTCACTAAGCCATAATTGACGCTAAGGGACGAAAGCGTGGGGAGCGAACAGGATTAGATACCCTGGTAGTCCACGCTGTAAACGATGTCAACTAACTGTTGGGCGGGTTTCCGCTTAGTGGTGCAGCTAACGCAATAAGTTGACCGCCTGGGGAGTACGGCCGCAAGGCTA
>0afb14efcac9633ff1667c87b80d1e9b
TACGGAAGGTCCGGGCGTTATCCGGATTTATTGGGTTTAAAGGGAGCGTAGGCCGCTTTGTAAGCGTGTTGTGAAATTTGCCGGCTCAACCGGTAACTTGCAGCGCGAACTGCAGAGCTTGAGTGTGCGCAACGTTGGCGGAATTCGTCGTGTAGCGGTGAAATGCTTAGATATGACGAAGAACTCCGATTGCGAAGGCAGCTGACGGGAGCACTACTGACGCTGAAGCTCGAAAGTGCGGGTATCGAACAGGATTAGATACCCTGGTAGTCCGCACGGTAAACGATGGATGCCCGCTGTTTGCACATAGTTGCAAGCGGCCAAGCGAAAGCGTTAAGCATCCCACCTGGGGAGTACGCCGGCAACGGTG
>0b07b77902780e7b28f953fe4aabe714
TACGGAGGGGGCAAGCGTTATTCGGAATTATTGGGCGTAAAGGGCGTGTAGGCGGCCTGATAAGTCAAAGGTGAAATCCCTCGGCTCAACCGAGGAACTGCCTCTGATACTGTCAGGCTTGAGGCCGGGAGGGGGTGGTGGAATTCCCAGTGTAGCGGTGAAATGCGTAGATATTGGGAGGAACACCCGTGGCGAAGGCGGCCACCTGGACCGGTTCTGACGCTAAAGCGCGAAAGCGTGGGGAGCAAACAGGATTAGATACCCTGGTAGTCCACGCTGTAAACGATGGGTACTCGGTGCTGCGGGTGTCGACCCCTGCAGTGCCTTAGCTAACGCGTTAAGTACCCCGCCTGGGGAGTACGGTCGCAAGGCTG
>0b0c8eb34f5ec9db9aa5facedfa77a96
TACGGAGGATGCAAGCGTTATCCGGATTTATTGGGTTTAAAGGGTGCGTAGGCGGAAGATTAAGTCAGTGGTGAAATCCTGCAGCTCAACTGTAGAACTGTCATTGATACTGATTTTCTTGAATACAGTTGAGGTAGGCGGAATGTGTAATGTAGCGGTGAAATGCTTAGATATTACACAGAACACCAATTGCGAAGGCAGCTTACTAAACTGTGATTGACGCTGAGGCACGAAAGCGTGGGGAGCGAACAGGATTAGATACCCTGGTAGTCCACGCCGTAAACGATGATTACTCGTTGTTGGCGATACATAGTCAGCGACTGAGCGAAAGCATTAAGTAATCCACCTGGGGAGTACGATCGCAAGATTG
>0b14f8d1151ca6c9e9090be5e73c9775
TACGGGGGGTGCAAGCGTTGTTCGGAATTATTGGGCGTAAAGAGCGTGTAGGCGGCCAGGTAAGTCGGATGTGAAAGTCCCGGGCTCAACCCGGGAAGTGCATTCGAAACTGCTTGGCTAGAGTAAGAGAGAGGAAAGTGGAATTCCTGGTGTAGAGGTGAAATTCGTAGATATCAGGAGGAACACCGGTGGCGAAGGCGGCTTTCTGGCTCTATACTGACGCTGAGACGCGAAAGCGTGGGTAGCAAACAGGATTAGATACCCTGGTAGTCCACGCCGTAAACGATGTTCACTAGGTGTTGGGGGTATTGACCCCCTCAGTGCCGTAGCTAACGCATTAAGTGAACCGCCTGGGGAGTACGGTCGCAAGACTA
>0b155dff8b842a74cdad627a136b24ea
TACGGAGGGTGCAAATGTTGTTCGGATTTACTGGGCGTAAAGAGCACGTAGGCGGATAGGCAAGTCAGGTGTGAAAGCCCGGGGCTTAACCCCGGAATTGCACTTGAAACTGTCTGTCTTGAGTGTGGTAGAGGGGAGTGGAATTCCCGGTGTAGAGGTGAAATTCGTAGATATCGGGAGGAACACCTGTGGCGAAGGCGACTCCCTGGGCCATAACTGACGCTGAGGTGCGAAAGCGTGGGGAGCAAACAGGATTAGATACCCTGGTAGTCCACGCCCTAAACGATGGGCACTAGGTGCAGGGGGTGTTGACCCCTCCTGTGCCGCAGCTAACGCATTAAGTGCCCCGCCTGGGGAGTACGGCCGCAAGGTTG
>0b1bb5e2655298c52535a7819bf910ae
TACGTAGGGTGCAAGCGTTACCCGGATTCATTGGGCGTAAAGCGTTCGTAGGCGGTTATGTAAGTCAGTAGTCAAATCCCGTGGCCCAACCACGGCATGGCTATTGAAACTACGTAACTAGAGATAGTTAGGGGTCTGCAGAACTTATGGTGTAGCGGTGAAATGCGTTGATATCATAAGGAATACCGAGGGGGAAGCCAGCAGACTGGGACTATTCTGACGCTCAGGGACGAAAGCGTAGGTAGCGACACGGATTAGATACCCGTTTAGTCTACGCCGTAAACGATGCCTGCTAGATGCCTGTATTTATATGGGTGTCGAAGCTAACGCGTTAAGCAGGCCGCCTGGGGAGTACGGTCGCAAGATTA
>0b1c2b9ed02095f223b442c9bdd35006
TACGGAAGGTCCTAGCGTTGTTCGGAATTACTGGGCGTAAAGCGCATGTAGGCGGAACAGAAAGTTAGAAGTGAAATCCCTGGGCTCAACCTAGGAATTGCTTTTAAAACTTCTGTTCTGGAATTCAGGAGAGGAAAATGGAATTTCCAGTGTAGAGGTGAAATTCGTAGATATTGGAAGGAACACCAGTGGCGAAGGCGATTTTCTGGACTGATATTGACGCTGAGATGCGAAGGCATGGGTAGCAAACGGGATTAGATACCCCGGTAGTCCATGCAGTAAACGATGGGTGCTAGTCGTCGGACTTTTGTTCGGTGTCGTAGCTAACGCGTTAAGCACCCCGCCTGGGGAGTACGGTCGCAAGATTA
>0b1d0e296f5d3cdeadf856006d8bc8c6
CACCGGCAGCCCAAGTGGTAGCCACGTTTATTGGGTCTAAAGCGTTCGTAGCCGGCCAGGTAAGTTCCTTGGTAAATTTAGCCGCTTAACGGTTAAGCTTTCAGGGAATACTGCTTGGCTTGGGACTGGGAGAGGTCAGAGGTACTCCGGGGGTAGGGGTGAAATCTATTAATCCCTGGGGGACCACCGGTAGCGAAGGCGTCTGACCAGACCAGGTCCGACGGTGAGGGACGAAGGCTAGGGGCGCGAACCGGATTAGATACCCGGGTAGTCCCAGCCGTAAACGATGCTCGCTATGTGTCAGGTACGGTGTGACCGTATCTGGTGCCGTAGGGAAGCCGTGAAGCGAGCCACCTGGGAAGTACGGTCGCAAGACTG
>0b1f404f82ef179e0ebb72681c187ecf
TACGTAGGGTGCGAGCGTTAATCGGAATTACTGGGCGTAAAGCGTGCGCAGGCGGTTCGTTATGTCCGATGTGAAAGCCCCGAGCTTAACTTGGGAATGGCATTGGAAACTGGCGGGCTGGAGTGCGGCAGAGGGGGGTGGAATTCCACGTGTAGCAGTGAAATGCGTAGAGATGTGGAGGAACACCGATGGCGAAGGCAGCCCCCTGGGCCGACACTGACGCTCAGGCACGAAAGCGTGGGGAGCAAACAGGATTAGATACCCTGGTAGTCCACGCCCTAAACGATGTCAACTGGGTGTTGGGGAAGCGATTCCTTGGTACCGTAGCTAACGCGTGAAGTTGACCGCCTGGGGAGTACGGCCGCAAGGTTA
>0b22a95d99703f1c297cb5a0189058c5
TACGTAGGTCCCGAGCGTTGTCCGGATTTACTGGGCGTAAAGGGTCCGTAGGCGGGGGGGTAAGTCGGATGGTAAAGACTGCCTCTCAAGGGCAGAAGTCCATCCGATACTGCTTCCCTAGAGGACGGGAGAAGTCAGGGGAATTCCCGGTGTAGCGGTGAAATGCGTAGATATCGGGAGGAACGCCAGTGGTGAAAACGCCTGGCTAGCCCGTTCCTGACGCTGAGGGACGAAAGCTGGGGGAGCAAACCGGATTAGATACCCGGGTAGTCCCAGCTGTAAACGATGGGTGCTAGGTGTGGGGAGTTAAATCTCTCCGTGCCGAAGGTAACCCGTTAAGCACCCCGCCTGGGGAGTACGGGCGCAAGCCTG
>0b296c53726bc2206cc9cc87eea75a15
TACGGGGGGTGCAAGCGTTATTCGGAATTATTGGGCGTAAAGGGCGCGTAGGCGGTCTCTTAAGTCAGATGTGAAAGCCCGGGGCTCAACCCCGGAAGTGCATTTGAAACTAAGGGACTTGAGTATGGGAGAGGGAAGTGGAATTCCTGGTGTAGAGGTGAAATTCGTAGATATCAGGAGGAACACCGGTGGCGAAGGCGACTTCCTGGACCAATACTGACGCTAAGGCGCGAAGGCGTGGGGAGCAAACAGGATTAGATACCCTGGTAGTCCACGCAGTAAACGGTGAACACTAGGTGTAGCGGGTATTGACCCCTGCTGTGCCGTAGCTAACGCATTAAGTGTTCCGCCTGGGGAGTACGGTCGCAAGATTA
>0b2a3bf60170112e48f5aeb965f986c6
TACGTGAGGTCCGAGCGTTATCCGGAATCACTGGGCGTAAAGCGTCCGCAGCCGGAAATGTAAGTTTGGAGTGAAATTTCAGAGCCCAACTCTGAAAGCGTTCCGAAAACTGTATTTCTAGAGTTCGACAGAGGCAAGGGGAATTCCGATTGTAGGGGTAAAATCCGTAGATAATCGGAGGAACACCAAATGCGAAGGCACCTTGCTGGGTCGACACTGACGGTCAGGGACGAAAGCGTGGGGAGCGAAGGGGATTAGATACCCCCGTAGTCCACGCCCTAAACGATGATTACTCGATTTGCGGAGGATTCGATCCTTCTGCGAGTCCAAGCTAACGCGTTAAGTAATCCGCCTGGGTAGTACGATCGCAAGATTA
>0b2c9bff742d0d85e52f5ec5dc256221
TACGTAGGGGGCTAGCGTTACCCGGATTCACTGGGCGTAAAGGGGGCGTAGGCGGCCAGGTGTGTCCGGTGTGAAAGCCCACAGCTCAACTGTGGGACTGCGCCGGAAACTACCTGGCTTGGGGACGGTAGAGGGAGACGGAACTGCCGGTGTAGGGGTGAAATCCGTAGATATCGGCAGGAACGCCGGTGGGGAAGCCGGTCTCCTGGGCCGTTCCCGACGCTGAGGCCCGAAAGCCAGGGGAGCGAACCGGATTAGATACCCGGGTAGTCCTGGCCGTAAACGATGCGGGCTAGGTATTGGGACGGCCATGAGCTGTCCCAGTGCCGTAGGGAAGCCGTTAAGCCCGCCGCCTGGGGAGTACGGTCGCAAGACTG
>0b2dabbc4ad827cbdf4077558e13fc7e
TACGGGGGTGGCGAGCGTTACTCGGAATTATTGGGTGTAAAGGGCAGGTAGGCGGTTTGTTAAGTGAGAGGTGAAATCTTCCGACTCAATCGGAAAACTGCCTTTCAAACTAACAGACTTGAGGCCGGAAGAGGGAAATGGAATTAGCGGTGGAAGGGTGAAATCTGTAGAGATCGCTAAGAACACCAGCGGCGTAAGCGATTTCCTGGTCCGGTTCTGACGCTAAACTGCGAAAGCTAGGGTAGCAAACAGAATTAGATACCCTGGTAGTCCACGCAGTAAACGATGAACACTAGGTGTAGCGGGTATTGACCCCTGCTGTGCCGCAGTTAACGCATTAAGTGTTCCGCCTGGGGAGTACGACCGCAAGGTTA
>0b2f65194c3df663a4dbbac1c926635d
TACGGAGGGTGCAAGCGTTGTCCGGAATCATTGGGTGTAAAGGGTGCGTAGGCGGGCGTCTAAGTCCGAGGTGAAATCTTGCCGCTTAACGGTAAAATGGCCTTGGATACTGGGCGTCTTGAGTACAGAAGAGGTCGGTGGAATTCGTGGTGTAGCGGTGAAATGCATAGATATCACGAAGAACATCAGTGGCGAAGGCGGCCGACTGGTCTGATACTGACGCTGAGGCACGAGAGCGTGGGGAGCGAACAGGATTAGATACCCTGGTAGTCCACGCCGTAAACGATGTATGCTAGGTGTTGGCCCTTCGGGGTCAGTGCTGCAGTTAACGCATTAAGCATACCACCTGGGGAGTACGTTCGCAAGAATG
>0b349d878e3404c0ad7c718dedf1b07c
GACGTAGGGGGCTAGCGTTGCCCGGATTCACTGGGCGTAAAGCGCGCGTAGGCGGTTCGGCAAGTCGCCCGTGAAAGCCCCTGGCTCAACTGGGGGAGGTCGGGCGATACTGCCGGGCTAGAGGGCGGCAGAGGGAGGTGGAACGGCCGGAGTAGCGGTGAAATGCGTAGATACCGGCCGGAATCCCGATGGCGAAGGCAACCTCCTGGGCCGTTCCTGACGCTGAGGCGCGAAAGCTGGGGGAGCGAACCGGATTAGATACCCGGGTAGTCCTGGCTGTAAACGCTGCCCACTAGGTGTTGCGCATCCCTAGTGGATGTGCAGTGCCGAAGCGAAGGCGTTAAGTGGGCCGCCTGGGGAGTACGGCCGCAAGGCTG
>0b3565b2dffda5789f5e9aed067ab2a1
TACGTAGGGGGCAAGCGTTATCCGGATTTACTGGGTATAAAGGGCTCGCAGGCGGACTTATAAGTCAGAGGTGAAATCCCAGGGCTCAACCCTGGAACTGCCTTTATTACTGTCAGTCTAGAGATCGAGAGAGGTGAGTGGAATTCCTAGTGTAGAGGTGAAATTCGTAGATATTAGGAGGAACACCAGTGGCGAAGGCGGCTCACTGGCTCGATACTGACGCTGAGGTGCGAAAGCGTGGGGAGCAAACAGGATTAGATACCCTGGTAGTCCACGCCGTAAACGATGAGAGCTAGACGTCGGGCAGCATGCTGTTCGGTGTCGCAGTTAACGCATTAAGCTCTCCGCCTGGGGAGTACGGTCGCAAGATTA
>0b381e6174eacb5469af28c86a28246d
TACGGAGGGTGCAAGCGTTGTTCGGATTCACTGGGTATAAAGGGTGCGCAGGCGGCCTGATAAGTCAGGGGTGAAATATGTCGGCTCAACCGGCAAACTGCCCCTGAAACTGCCAGGCTTGAGTCCGGGAGAGGATGGTGGAATTCCTGGTGTAGCGGTGAAATGCGTAAATATCAGGAGGAACACCAATGGCGAAGGCAGCCATCTGGCCCGGTACTGACGCTCAGGCACGAAAGCTAGGGGAGCGAACAGGATTAGATACCCTGGTAGTCCTAGCCGTAAACGATGGGCACTAGGTGTTGGAGGAGTCTACCCCTTCAGTGCCGCAGCTAACGCATTAAGTGCCCCACCTGGGGAGTACGATCGCAAGGTTG
>0b3b90e257ca29419da3c980374faff2
CACCGGCAGCCCAAGTGGTAGCCACTTTTATTGGGTCTAAAGCGTCCGTAGCCGGTCGAGTAAGTTCCTTGGGAAATTTGGCTGCTTAACAGTCAAGCTTCCAGGGAATACTGCTCGACTTGGGACTGGGAGAGGTCAGAGGTACTCCAGGGGTAGGGGTGAAATCCGTTAATCCCTGGGGGACCACCGGTAGCGAAGGCGTCTGACCAGACCAGGTCCGACGGTGAGGGACGAAGGCTAGGGTCGCGAACCGGATTAGATACCCCGGTAGTCCAGGGTGTAAACGCTGCGGACTTGGTGTCGGGGAAGCTACGAGCTTTCCCGGTGCCGTAGCGAAGGCGCTAAGTCCGCTGCTTGGGGAGTACGGTCGCAAGGCTGAAATCTGCAGGACCGAGCTTCTGCGCTCTGCGTCCTGCAGACAGC
>0b3d4454f355abf3d85d78817a299b88
TACATAAGGAGCAAGCGTTATCCGGAATTATTGGGCGTAAAGAGCTCGTAGGCGGTCTTAAAAGTCAGGTGTGAAATTATCAGGCTCAACCTGATAAGGTCATCTGAAACTTTAAGACTTGAGGATAGAAGAGGAAAGTGGAATTCCCGGTGTAGCGGTGAAATGCGTAGATATCGGGAGGAACACCAGTGGCGAAGGCGGCTTTCTGGTCTATCTCTGACGCTGAGGAGCGAAAGCTAGGGGAGCAAACGGGATTAGATACCCCGGTAGTCCTAGCAGTAAACGATGGACACTAGGTGTCGGGGGTGTCGATTCCCTCGGGGCCGCAGCTAACGCATTAAGTGTCCCGCCTGGGGAGTACGATCGCAAGGTTG
>0b3ed0c14cbfae0d608c6a884f749d78
TACGGAGGGTGCAAGCGTTAATCGGAATTACTGGGCGTAAAGGGTACGTAGGCGGTTAGATAAGTTGGATGTGAAAGCCCTGGGCTCAACCTAGGAACTGCATTCAAAACTGTTTGACTAGAGTGTATAAGAGGTTAGCGGAATTCCAGGTGTAGCAGTGAAATGCGTAGATATCTGGAGGAACATCAGTGGCGAAGGCGGCTAACTGGTATAACACTGACGCTGAGGTACGAAAGCGTGGGGAGCAAACGGGATTAGATACCCCGGTAGTCCACGCCCTAAACGATGAATACTAGGTGTGGGGGGCATAAGCCCTCTGTGCCGAAGCTAACGCATTAAGTATTCCGCCTGGGGAGTACGGTCGCAAGACTG
>0b4655bc359f298c85155fabb8acab44
TACGGAGGGTGCAAGCGTTAATCGGAATTACTGGGCGTAAAGGGTGTGTAGGTGGCTGAGCAAGTCGAAGATGAAATCCCAGGGCTCAACCTTGGAATTGTCTTCGATACTGTTCAGCTTGAGGGTGGTCGAGGAAGACGGAATTCCCGGTGGAGCGGTGAAATGCGTAGATATTAGAAGGAATACCAGTGGCGAAGGCGGCCCCCTGGACCAATACTGACGCTGAGGTACGAAAGCGTGGGGAGCGAACAGGATTAGATACCCTGGTAGTCCACGCTGTAAACGATGGGCGCTAGATGTGGGTCCTGTAGTAGGGGTCCGTGTCGCAGCTAACGCGATAAGCGCCCCGCCTGGGGAGTACGGTCGCAAGGCTG
>0b52d4b3ee9659ac7f418541a666effe
GACGAAGGTGGCTAGCGTTGTTCGGTGTCACTGGGCTTAAAGCGTGTGTAGGCGGAAAAGTAAGCGTCTTGTGAAATCCCCCGGCTTAACCGGGGAATTGCTCGGCGAACTGCTTTTCTTGAGGCAAGTAGGGGTGCATGGAACTCTTGGTGGAGCGGTGGAATGCGTAGATATCAAGAGGAACGCCGATGGAGAAATCAATGCACTGGGCTTGTCCTGACGCTGAGACACGAAAGCGTGGGGAGCGAACGGGATTAGATACCCCGGTAGTCCACGCTGTAAACGATGTCTACTAGGTGTGGGGGCTTAATAGTCTCCGTGCCGAAGCTAACGCATTAAGTACCCCACCTGGGGAGTACGGCCGCAAGGTTG
>0b542eccbb6fd97c5dc617adf3c38e5d
TACGGGGGGAGCAAGCGTTGTCCGGAATCATTGGGTGTAAAGGGCATGTAGGCGGGGATATAAGTCAGATGTGAAATCCTGTGGCTCAACCACAGAACTGCATCTGAAACTATATCTCTTGAGTACTGGAGAGGAAATCGGAATTCCTAGTGTAGCAGTGAAATGCGTAGATATTAGGAAGAACGCCAAAGGCGAAGGCAGATTTCTGGGCCGTTACTGACGCTGAGACACGAAAGCTAGGGGAGCAAACAGGATTAGATACCCTGGTAGTCCTAGCTGTAAACGATGTAGACTAGGTGTGGGAGGTATCGACCCCTTCCGTGCCGACGCTAACGCATTAAGTCTACCGCCTGGGGAGTACGGCCGCAAGGTTA
>0b5d1a21ef347c7ade41a0cfdefc2948
TACCGGCGTCCCGAGTGGCGGCCACTATTATTGGGCCTAAAGCGTTCGTAGCCGGCCCAGTAAGTCCCCCGGGAAATCTGGTCGCTCAACGATCAGACTTCCGGGGGATACTGCTGGGCTAGGGACCGGGAGAGGCCGGAGGTACTCCCGGGGTAGGGGTGAAATCCGTTGATCCCGGGAGGACCACCCGTAGCGAAGGCGTCCGGCTGGAACGGGTCCGACGGTGAGGGACGAAGGCCAGGGGCGCGAACCGGATTAGATACCCGGGTAGTCCTGGCTGTAAACGATGCGGGCTTTGCGTCGGCACTGCCACGAGTGGTGCCGGTGTTGAAGGGAAGCCGTTAAGCCCGCCGCCTGGGGAGTACGGGCGCAAGCCTG
>0b5f6afe45ea2c0e372febd48a517557
TACGAAGGTGGCAAGCGTTGATCGGAATTATTGGGCTTAAAGAGCATGTAGGCGGCCATACAAGCGTCCTGTGAAATCCCCCGGCTCAACCGGGGAATTGCATGGCGAACTGTTTGGCTTGAGGCAAGTAGGGGCGTGTGGAACTCTTGGTGGAGCGGTGGAATGCGTAGATATCAAGAGGAACGCCGGTGGCGAAGGCGACACGCTGGGCTTGTCCTGACGCTGAGATGCGAAAGCCAGGGTAGCGAACGGGATTAGATACCCCGGTAGTCCTAGCTGTAAACGATGTAGACTAGGTGTGGGAGGTATCGACCCCTTCCGTGCCGACGCTAACGCATTAAGTGTTCCGCCTGGGGAGTACGATCGCAAGATTA
>0b6b36209bc2aab8c6ec5d3b6b1f2264
TACGGGGGGTGCAAGCGTTATTCGGAATTATTGGGCGTAAAGGGCGCGTAGGCGGTTTTGTCGGTCAGATGTGAAAGCCCAGGGCTCAACCCTGGACGTGCATTTGAAACAGCAAGACTTGAGTACGGGAGAGGAAAGCGGAATTCCTGGTGTAGAGGTGAAATTCGTAGATATCAGGAGGAACACCGATGGCGAAGGCAGCTTTCTGGACCGATACTGACGCTGAGGCGCGAAGGCGTGGGTAGCGAACAGGATTAGATACCCTGGTAGTCCACGCAGTAAACGATGTACACTAGGTGTGGCGGATATTAAAATCTGCTGTGCCCAAGCTAACGCATTAAGTGTACCGCCTGGGGAGTACGGTCGCAAGACTA
>0b6ece89cab65f19b73deabad084d377
AACGTAGGGGGCAAACGTTGCTCGGAATTACTGGGCTTAAAGGGTACGCAGGTGGTTAAGCAAGTCGATAATGAAATCCCGAGGCTCAACTTCGGAATTGTTATCGAAACTGCTTAACTTGAGGATAGTTTAGGAGAACGGAATTCCCGGTGGAGCGGTGAAATGCGTAGATATCGGGAGGAACACCAGAGGCGAAGGCGGTTCTCTGAACTATTCCTGACACTGAGGTACGAAAGCTAGGGGAGCGAACGGGATTAGATACCCCGGTAGTCCTGGCTGTAAACGATGCGTGCTAGGTGTTGGTAGGGCTATGAGTTGTATCAGTGCCGTAGGGAAACTGTTAAGCGCGCCGCCTGGGAAGTACGCTCGCAAGGGTG
>0b7453bc0f91b30b6642e8a2ec5b6438
TACGTAGGGAGCGAGCGTTATCCGGAATTATTGGGCGTAAAGCGTGCGTAGGCGTTTTGTTAAGTCAAACATGAAAGCCCCCAGCTTAACTGGGGAGAGTGGTTTGAAACTGGCAGAATTGAGTACGGCAGAGGTTAGTGGAATTCAATGTGTAGCGGTGGAATGCGTAGATATATTGAGGAACACCAGTGGCGAAGGCGGCTAACTGGACCGGAACTGACGCTGAGGCACGAAAGCGTGGGGAGCAAACAGGATTAGATACCCTGGTAGTCCACGCCGTAAACGATGCAGGCTAGGTCTTTGGCCCACAGGGCTCAGGGCCGCAGGTAACCCGTTAAGCCTGCCGCCTGGGGACTACGGCCGCAAGGCTG
>0b7699ea038b4b745d69e00cf5e94668
TACGGGGGGAGCAAGCGTTGTCCGGAATCACTGGGCGTAAAGGGCGTGTAGGCGGGCAGCCAAGTCAGATGTAAAATCCCTCGGCTCAACCGAGGAACTGCGCCCGATACTGTTAGGCTTGAGGGAGACAGAGGTGAGCGGAACTGATGGTGGAGCGGTGAAATGCGTTGATATCATCAGGAATACCAGTGGCGAAGGCGGCCCCCTGGACCAATACTGACACTGAGGTACGAAAGCGTGGGGAGCGAACAGGATTAGATACCCGGGTAGTCCCGGCTGTAAACGATGCGGGCTAGGTGTGGGGGGGTTATCCCTCCGTGCTGCAGCTAACGCGTTAAGTGGGCCGCCTGGGGAGTACGCCCGCAAGGGTG
>0b76e61df05ff9250d924e9e6a8a1710
TACAGAGGGTGCGAGCGTTAATCGGAATTACTGGGCGTAAAGCGTGCGTAGGCTGTTAAGTCAGTCGGATGTAAAAGCCCAAGGCTTAACCTTGGAATGCCATTCGATACTACTTGACTAGAGTACAGTAGAGGGAAGCGGAATTCTTAGTGTAGCGGTGAAATGCGTAGATATTAGGAAGAACACCAGTGGCGAAGGCGGCTTTCTAGACTGATACTGACGCTGAGGTACGAAAGCGTGGGGAGCAAACAGGATTAGATACCCTGGTAGTCCACGCCGTAAACGATGAGTACTAGGTGTTGTGGGTATTGACCCCTACGGTGCCGTAGCTAACGCATTAAGTACTCCGCCTGGGGACTACGGTCGCAAGACTA
>0b7e05692a389a43f675b47c7306bbc4
CACCAGCGCCCCGAGTGGGGACCGCGTATTTGGCCTAAAGCGTCCGTAGCCGGCCTGGTAAATTTTTTGTGAAATCGTCAGTTCAATCCTGACGGCATGCAGAAAAGACTGTCAAGCTAGGAACCGGAAGAAGTCAGAGGTATTCCTTGGGGAGCGGTAAAATGCTTTAATCCTTGGAGGACCACCGATGGCAAAGGCATCTGACCAGAACGGGTTCGACGGTGAGGGACGAAAGCTAGGGGAGCAAAAGGGATTAGATATGGCTAAAGAAAAAATCTTTTTCACTAAAGACCCCTGTAGTCCTGGCTGTAAACACTGCGAGCTAGGTATTGCAGAATCTTCGTGATTTTGCAGAATCGTAGCGAAGGCGTTAAGCTCGCCGCCTGGGGAGTATTGTCGCAAGGCCG
>0b7f3c4a63bc11470ba83cf87879e1af
TACGGGGGGTGCAAGCGTTATTCGGAATTATTGGGCGTAAAGGGCGCGCAGGCGGTTTCTTAAGTCAGATGTGAAAGCCCGGGGCTTAACCCCGGAAGGGCATTTGAAACTAAGTAACTTGAGTATGGGAGAGGGAAGTGGAATTCCTGGTGTAGAGGTGAAATTCGTAGATATCAGGAGGAACACCAGTGGCGAAGGCGACTTCCTGGACCAATACTGACGCTGAGGCGCGAAGGCGTGGGGAGCAAACAGGATTAGAGACCCCGGTAGTCCTAGCTGTAAACGATGTAGACTAGATGTTAGAGAAGTAAAATTTTTTAGTGTCAAAGCAAACGCGATAAGTCTACCGCCTGGGGACTACGGCCGCAAGGCTA
>0b80d480676fb1d2ff2a5bd9622dad41
CACCAGCGCTCCAAGTGGCGTCCGCGTTTATTGGGCCTAAAGTGTCCGTAGCCGGTTAAGTAAATGCTCCGTGAAATTGTCGACTTTAAAGGCGACAGCGTGCGGAGTAGACTGCTTAACTAGGGACCGGTAGAGGTTAGGGGTATTTTGGGGGGAGCGGTAAAATGCGATCATCCTCGAAAGACCACCTGTTGCGAAGGCGCCTAACCAGGACGGCTCCGACGGTGAGGGACGAAAGCTGGGGGAGCGAAAGGGATTAGATACCCCTGTAGTCCTAGCTGTAAACTCTGCGGGCTAGGTCTTGCATAACCTAGAGGTTGTGCAGGGTCGAAGCGAAGGCGTTGAGCCCGCCGCCTGGGGAGTACGGTCGCAAGGCTG
>0b83b8755b22690fcf2f8e3066ba1b52
TACGGGGGGAGCGAGCGTTGTTCGGAATCACTGGGCGTAAAGGGTGTGTAGGCGGACAGATAAGTCAGACGTGAAAATCCAAAGCTTAACTTTGGACCTGCGTTTGAAACTATCTGTCTTGAGTACGGGAGAGGAAAGTGGAATTCCTGGTGTAGCGGTGAAATGCGTAGATATCAGGAGGAACACCGGTGGCGAAGGCGGCTTTCTAGCCCGATACTGACGCTGAGACACGAAGGCTAGGGGAGCAAACAGGATTAGATACCCTGGTAGTCCTAGCGGTAAACGTTGGGCACTAGGTGTTGTCCCTTAACCGGGGCAGTGCCGCAGCTAACGCATTAAGTGCCCCGCCTGGGGAGTACGACCGCAAGGTTG
>0b85082f6ae62b713b2fd58bde31da98
TACCGGCGGCCCGAGTGGCGGCCACTATTATTGGGCCTAAAGCGTCCGTAGCCGGGCTGGTAAGTCCCCCGGGAAATCTGGCGGCTTAACCGTCAGACTTCCGGGGGATACTGCCAGCCTAGGGACCGGGAGAGGCCGGGGGAATTCCCGGGGTAGGGGTGAAATCCTATAATCCCGGGAGGACCACCTGTGGCGAAGGCGCCCGGCTGGAACGGGTCCGACGGTGAGGGACGAAGGCCAGGGGAGCGAACCGGATTAGATACCCGGGTAGTCCTGGCTGTAAACGATGCGGGCTAGGTGTCGCCGGAGCTACGAGCTCCGGCGGTGCCGAAGGGAAGCCGTTAAGCCCGCCGCCTGGGGAGTACGGCCGCAAGGCTG
>0b85580a8050dd419bf8cefa09331a00
AACGTAGGGGGCGAGCGTTGCTCGGAATCACTGGGTCTAAAGGATGCGTAGGCGGATCGGCAAGTCGAGTGTGAAAGCTCCGGGCTTAACCTGGAAATTGCGCTCGATACTGCCGGCCTCGAGTGGAGCAGAGGGAAACGGAATTCCCGGTGTAACGGTGGAATGTGTAGATATCGGGAGGAACGCCGATAGCGCAGGCAGTTTCCTGGGCTCCTACTGACGCTCAGGCATGAAAGCGTGGGGAGCGAACAGGATTAGATACCCTGGTAGTCCACGCCGTAAACGATGTCAACTAGGTGTTGGGATGGTTAATCGTCTCATTGCCGCAGCTAACGCATTAAGTTGACCGCCTGGGGAGTACGGTCGCAAGATTA
>0b8a35c48ea5b046d3e303c32196a029
TACGTAGGGGGCAAGCGTTGTCCGGAATTATTGGGCGTAAAGGGTCCGTAGGCGGACCAATAAGTCAGTGGTGAAATCTTTCGGCTCAACCGGAAAACTGCCATTGATACTGTTGGTCTTGAATATGTTTGAAGTGGGCGGAATATGGCATGTAGCGGTGAAATGCATAGATATGCCATAGAACACCGATAGCGAAGGCAGCTCACTAAGCCATTATTGACGCTAAGGGACGAAAGCGTGGGGAGCGAACAGGATTAGATACCCTGGTAGTCCACGCTGTAAACGATGGATACTAGGTTTTGGGGGTCTCAACCCCTTCAGAGCCGTAGCTAACGCGTTAAGTATCCCGCCTGGGGAGTACGATCGCAAGGTTG
>0b8f71c6fc7d5e9ea572a0ace04ccfcf
TACGAGGGGTGCTAGCGTTGTCCGGATTTACTGGGCGTAAAGGGTACGTAGGCGTTTTAATAAGTTGAATGTTAAATATCTTAGCTTAACTAAGAAAATGCATTCAAAACTGTTAAAATAGAGTTTGAGAGAGGAACGCAGAATTCATGGTGGAGCGGTGACATGCGTAGATATCATGAGGAAAGTCAAATGCGAAGGCAGCCTTCTGGCTCAAAACTGACGCTGAGGTACGAAAGCGTGGGGAGCGAACAGGATTAGATACCCTGGTAGTCCACGCCGTAAACGATGAGTATTTGGTGCTGGGGGATTCGACCCTTTCAGTGCCGTAGCTAACGCGATAAATACTCCGCCTGGGGACTACGATCGCAAGATTG
>0b900e084215224f9ce46eae64f6aaf7
TACGGAGGGTGCAAGCGTTGTTCGGATTCACTGGGCGTAAAGGGTGCGCAGGCGGGTTAGTAGGTCGGATGTGAAAGCCCTCGGCTCAACCGAGGAACTGCCTTTGAAACTGCTTTGCTTGAGTTCGGGAGGGGGGAGCGGAATACCCAATGGAGCGGTGAAATGCGTAGATATCAGGAGGAATACCAGAGGCGAAGGCGAGTTGCTGGGCCTGTCCTGACGCTGAGATGCGAAAGCCAGGGGAGCGAACAGGATTAGATACCCTGGTAGTCCACGCCGTAAACGATGATTACTCGTTGTTGGCGATACACAGTCAGCGACCAAGCGAAAGCGATAAGTAATCCACCTGGGGAGTACGCTCGCAAGAGTG
>0b91e0bcbddc4228f84874f800020fff
CACGTAGGATTCGAACGTTATCCGGATTTACTGGGCGTAAAGCGCGTGTAGGCGGTTTGGTAAGTTGGATGTGAAAGCTCCGGGCTCAACCCGGAGAGGTCGTTCAATACTGCCAGACTAGAGGACGATAGAGGAAGGTGGAATTCCAGGTGTAGTGGTGAAATGCGTAGATATCTGGAGGAACACCAGTGGCGAAGGCGGCCTTCTGGGTCGGTCCTGACGCTAAGACGCGAAAGCTAGGGTAGCAAACGGGATTAGAAACCCCGGTAGTCCTAGCCGTAAACGGTGCATACTAGGTGTTGGCGGATTCGATCCCGTCAGCGCTCAAGCTAACGCATTAAGTATGCCGCCTGAGGACTACGGCCGCAAGGCTA
>0b93d4ea1747060bcc371d1d49257f6a
TACGGGGGGTGCAAGCGTTAATCGGAATTACTGGGCGTAAAGCGAGTGTAGGCGGCAGCATATGTCGGATGTGAAAGCCCCGGGCTCAACCTGGGAATTGCATTCGAAACTGTGCAGCTTGAGTCTGACAGAGGGATGTGGAATTCCGGGTGTAGCGGTGAAATGCGTAGATATCCGGAGGAACACCAGTGGCGAAGGCGGCATCCTGGGTCAAGACTGACGCTGAGGCTCGAAAGCGTGGGGAGCAAACAGGATTAGATACCCTGGTAGTCCACGCCCTAAACGATGTCAACTAGACGTTGGGTTCATTAAGGAACTTAGTGTCGAAGCTAACGCGTTAAGTTGACCGCCTGGGGAGTACGGCCGCAAGGTTG
>0b9763f922e7eb3c5a69bdf23d59beef
TACTAGCGGTCCAAGTCGCAGCCATTTTTATTGGGTCTAAAACATCCGTAGCTTGTTTAATAAGTTCTCTGTGAAATCTCGTGTCTTAAACATGAGGCGAGCAAAGAATACTGTTAAGCTAGAGAATGGAAGACGTAGGAAGTATGTTCAAAGTAGCGGTAAAATGTGTTAATCTTGAACAGACTCACAATAGCGAAGGCATCCTACGAGGACAATTCTGACAGTAAGGGATGAAAGCTAGGGTCGCGAAACAGATTAGATACCTGTGTAGTCCTAGCCGTAAACACTGCACACTAAACATTAGTACCTCCTCGAGAGGTATTAGTGCTGAAGGGAAGCCGAAGAGTGTGCTACCTGGGAAGTATAGTCGCAAGGCTG
>0b97d1f4e57d4e8b4e50fcf088874462
TACGGAGGGTGCAAGCGTTAATCGGAATTACTGGGCGTAAAGCGTTCGTAGGCGGTTATTTAAGTTAGATGTGAAAGCCCCGGGCTTAACCTGGGAACTGCATTTAAAACTGGGTAACTAGAGTTTAGGAGAGGGAAGTGGAATTTCAGGTGTAGCAGTGAAATGCGTAGAGATCTGAAGGAACACCAGTGGCGAAGGCGACTTCCTGGACTAAAACTGACGCTGAGGAACGAAAGCGTGGGTAGCAAACGGGATTAGATACCCCGGTAGTCCACGCCGTAAACGATGTCAACTAGCCGTTGGGCCTATTTATAGGCTTAGTGGCGGAGCTAACGTATTAAGTTGACCGCCTGGGGAGTACGGCCGCAAGGTTA
>0b9b54bf70f6b24c085b1a36d30c3725
TACGGAGGGTCCAAGCGTTATCCGGATTTATTAGGTTTAAAGGGTGCGTAGGCTGAAAATTAAGTCAGTGGTGAAATCTTGTAGCTTAACTACAAAACTGCCATTGATACTGGTTTTCTTGAATATGGTTGAGGTAGGCGGAATGTGTTGTGTAGCGGTGAAATGCATAGATATAACACAGAACACCAATTGCGAAGGCAGCTTACTAAGCCATTATTGACGCTGAGGCACGAAAGCGTGGGGAGCGAACAGGATTAGATACCCTGGTAGTCCACGCCGTAAACGATGTTCACTCGCTGTCTGCGATACACAGTAGGCGGCTAAGCGAAAGCATTAAGTGAACCACCTGGGGAGTACGATCGCAAGGTTG
>0b9dbfea8803fba4eba27bfe86b04404
TACCAGCGGTCCGAGTAGCAGCCACTTTTATTGGGTCTAAAACATCCGTAGCTTGTCTTATAAGTCTCTTGTGAAATCTGACATCTTAAGTGTCAGGCGTGCAAGAGATACTGTAAGGCTAGGGACCGGGAGACGTAAGGAGTACGGTTAGGGTAGTGGTCAAATACGTTGATCCTTTCTGGACTAACGATAGCGAAGGCACCTTACGAGAACGGATCCGACAGTCAGGGATGAAGGCTAGGGGCGCAAAACGGATTAGATACCCGTGTAGTCCTAGCAGTAAACACTGCACACTAAACATCAGTACCTCCTCGAGAGGTATTGGTGCTGAAGGGAAGCCGTAGAGTGTGCTACCTGGGAAGTATAGTCGCAAGGCCG
>0ba06dd737480d44020a57808eb8d678
TACCAGCCCCGCGAGTGGTCGGGACGTTTACTGGGCCTAAAGCGTCCGTAGCCGGCTCGGTAAGTCCTCCCTGAAAGCCTCGGGCTCAACCCGAGGAGCGGGGAGGATACTACCGGGCTAGGGGGCGGGAGAGGCCGAGGGTACTCCCGGGGTAGGGGTGAAATCCGTTAATCCCTGGGGGACCACCGGTAGCGAAGGCGTCTGACCAGACCAGGTCCGACGGTGAGGGACGAAGGCTAGGGTCGCGAACCGGATTAGATACCCGGGTAGTCCTAGCAGTAAACGATGCGGGCTAGGTGTTGGCATCACTGCGAGTGGTGCCAGTGCCGAAGGGAAGCCGTTAAGCCCGCCATCTGGGGAGTACGGTCGCAAGGCTG
>0ba0c4eb4390abe84a4ce35d36d952fc
TACGGAGGGTGCAAACGTTGTTCGGAATTACTGGGCGTAAAGCGCGCGTAGGCGGTTTGTTAAGTCAGATGTGAAAGCCCAAGGCTCAACCTTGGACGTGCATTTGAAACTGGCAGACTTGAGTACTGGAGGGGATGGTGGAATTCCCGGTGTAGAGGTGAAATTCGTAGATATCGGGAGGAATACCGGTGGCGAAGGCGACCATCTGGCCAGATACTGACGCTGAGGTGCGAAAGCATGGGGAGCAAACAGGATTAGATACCCTGGTAGTCCACGCCGTAAACTTTGGGTGCTCGACGTAGCGGGTATTGACCCCTGCTGTGTCCAAGCTAACGCAAGAAGCACCCCGCCTGGGGAGTACGGTCGCAAGACTA
>0ba196bc007ed0b5e83fc030a98eae09
TACGGAGGGTGCGAGCGTTGTTCGGAATTACTGGGCGTAAAGCGGGTGTAGGCGGTTTGTTAAGTCAGATGTGAAAGCCCACGGCTCAACCGTGGAAGTGCATCTGAAACTGGCAGACTTGAGTACCGGAGAGGGAAGTGGAATTCCTGGTGTAGGGGTGAAATCCGTAGATATCAGGAGGAACACCGGTGGCGAAGGCGACTTCCTGGACGGATACTGACGCTGAGATCCGAAAGCGTGGGGAGCAAACAGGATTAGATACCCTGGTAGTCCACGCCCTAAACGATGGGCACTAGGTGCAGGGGGTGTTGACCCCTCCTGTGCCGCAGCTAACGCATTAAGTGCCCCGCCTGGGGAGTACGGCCGCAAGGTTG
>0ba4c25af56afb7852f64317a9b59a04
CACCGGCGGCTCGAGTGGTGGCCACGTTTATTGGGTCTAAAGCGTCCGTAGCCGGCTTGGCAAGTCCCCTGGGAAATCTGGCGGCTTAACCGTCAGGCGTCCAGAGGATACTGCCAGGCTTGGGACCGGGATGGGCCGGAGGTACTCCCGGGGTAGGGGTGAAATCCGTTGATCCCGGGAGGACCACCCGTAGCGAAGGCGTCCGGCTGGAACGGGTCCGACGGTGAGGGACGAAGGCCAGGGGCGCGAACCGGATTAGATACCCGGGTAGTCCTGGCTGTAAACGATGCCCACTAGGTGTGGGGGGGCAATCCCTCCGTGCTGAAGCTAACGCGTTAAGTGGGCCGCCTGGGGAGTACGCCCGCAAGGGTG
>0ba867d8ea1ed3996592e097bb3157a7
CACCGGCGGCCCGAGTGGTAGCCGCTATTATTGGGTCTAAAGGGTCCGTAGCCGGTTCGATAAGTCCTCTGGGAAATCTGGTTGCTTAACAATCAGACTGCCAAGGGATACTGTCGAACTTGAGACCGGGAGAGGTAAGAGGTACTTCAGGGGTAGGAGTGAAATCTTGTAATCCCTGGGGGACCATCTGTGGCGAAGGCGTCTTACCAGAACGGGTCTGACGGTGAGGGACGAAAGCTGGGGGCGCAAACCGGATTAGATACCCGGGTAGTCCCAGCCGTAAACGATGTATACTTGATGTTGGGGGATCTAACCCCCTCAGTGTCGTAGCTAATGCGATAAGTATACCGCCTGGGGACTACGGTCGCAAGGCTG
>0bac55bd74fe3d30a92d7586cfc63fad
TACGAAGGGAGCAAGCGTTATTCGGAATTACTGGGCGTAAAGAGCGCGTAGGCGGTTGATTAAGTCAGTTGTCAAATACCTCGGCTTAACTGAGGGCCGGCAATTGATACTGGTTGACTAGAGGACAAGAGAGAGAAGTGGAATTCTCGGAGTAGCGGTAAAATGCATAGATCTCGAGAGGAACACCGGTTGCGAAGGCGGCTTCTTGGCTTGTATCTGACGCTAAAGCGCGAAAGCGTGGGGAGCAAACAGGATTAGATACCCTGGTAGTCCACGCCGTAAACGATGATCACTAGATGTGGGTTCTGTTTAACAGGATCTGTGTCGTAGCTAACGCGTTAAGTGATCCGCCTGGGGAGTACGGTCGCAAGACTA
>0bb75c6d67a2b9eefae190fc414372fe
TACGGAGGGTGCAAGCGTTAATCGGAATTACTGGGCGTAAAGCGCGCGTAGGCGGTTAGTTAAGTTAGATGTGAAAGCCCCGGGCTCAACCTGGGAACTGCATTTAAAACTGGCTAACTAGAGTGTGGTAGAGGAGAGTGGAATTTCAGGTGTAGCGGTGAAATGCGTAGAGATCTGAAGGAACACCAGTGGCGAAGGCGACTCTCTGGACCAACACTGACGCTGAGGTGCGAAAGCGTGGGTAGCAAACGGGATTAGATACCCCGGTAGTCCACGCCGTAAACGATGTCAACTAACTGTTGGGCGGGTTACCGCTTAGTGGTGCAGCTAACGCAATAAGTTGACCGCCTGGGGAGTACGGCCGCAAGGCTA
>0bba3065fbaee3f8a666bc3830aec619
TACGGAGGGTGCGAGCGTTACTCGGAATTATTGGGCGTAAAGCGTGCGTAGGCGTTTTGTTAAGTCAAACCTGAAAGCCCCCAGCTTAACTGGGGAGAGTGGTTTGAAACTGGCAGAATTGAGTACGGCAGAGGTTAGTGGAATTCAATGTGGAGCGGTGGAATGCGTAGATATCAAGAGGAACGCCCGTGGAGAAGTCGGCGCACTGGGCCTGTTCTGACGCTGAGACACGAAAGCGTGGGTAGCGAACGGGATTAGATACCCCGGTAGTCCACGCTGTAAACGATGGATACTAGGTTTTGGGGGTCTCAACCCCTTCAGAGCCGCAGCTAACGCATTAAGTATCCCGCCTGGGGAGTACGGTCGCAAGGCTG
>0bba3da6030f71299d678875e464fd10
CACGTAAGGAGCGAGCGTTGTTCGGAATTATTGGGCGTAAAGGGCATGTAGGCGGTTATGTAAGTCCGATGTGAAATACCACAGCTTAACTGTGGGACCGCATTGGAAACTGTATGACTTGAATCAGTAAGGGGTAACCGGAATTCCTAGTGTAGGGGTGAAATCTGTTGATATTAGGAAGAACACCGATGGCGAAGGCAGGTTACTGGTACATGATTGACGCTGAGATGCGAAAGCGTAGGGAGCGAACAGGATTAGATACCCTGGTAGTCCACGCCGTAAACGATGAGAACTAGGTGTTGGGATGGTTAATCGTCTCATTGCCGGAGCTAACGCATTAAGTTCTCCGCCTGGGGAGTACGGTCGCAAGATTA
>0bbfef8c6482366e3858276ed6861b8b
AACGTAGGAGGCGAACGTTATCCGGATTTACTGGGCGTAAAGCGCGTGCAGGTGGTTTGGTAAGTTGGGCGTGAAAGCTCCCGGCTCAACTGGGAGAGGTCGTTCAAGACTGCCGGACTAGAGGATGGTAGAGGGAAGTGGAATTCCTGGTGTAGCGGTGAAATGCGTAGATATCAGGAGGAACACCGGTGGCGAAGGCGGCTTCCTGGACCAATACTGACGCTGAGGCGCGAAGGTGTGGGTAGCAAACAGGATTAGATACCCTGGTAGTCCACACAGTAAACGGTGATCACTAGGTGTTGCGGGTATTGACCCCTGCAGTGCCGGAGCTAACGCATTAAGTGATCCGCCTGGGGAGTACGGTCGCAAGATTA
>0bc00425de410551b419620f39c4c32f
TACGTAGGCGGCAAGCGTTATCCGGATTTACTGGGCGTAAAGAGGGCGTAGGCGGTTTTTCAAGTCGATTGTAAAATCTCCCGGCTTAACTGGGAGGGGCCAGTCGATACTGTTAGGCTAGAGGGCAGCAGGGGGAGGTGGAATTCCCGGTGTAGTGGTGAAATGTGTAGATATCGGGAGGAACACCAGTGGCGAAGGCGGCCTCCTAGGCTGTTTCTGACGCTGAGGCCCGAAAGCGTGGGGAGCAAACAGGATCAGATACCCTGGTAGTCCACACTGTAAACGATGGATGCTAGGTGTCGGGGGTATCGACCCCTCCGGTGCCGAAGTTAACGCATTAAGCAAGCTGCCTGGGAAGTACGATCGCAAGATTG
>0bcdd58d97d2d91ce986147bd18c93fb
TACGGGGGGTGCAAGCGTTACTCGGAATCACTGGGCGTAAAGAGAATGTAGGCTGGTTATTAAGTTGGAAGTGAAATCCTATGGCTCAACCATAGAACTGCTTCCAAAACTGATTACCTAGAATATGGGAGAGGTAGATGGAATTTCTGGTGTAGGGGTAAAATCCGTAGAGATCAGAAGGAATACCGATTGCGAAGGCGATCTACTGGAACATTATTGACGCTGAGATTCGAAAGCGTGGGGAGCAAACAGGATTAGATACCCTGGTAGTCCACGCCCTAAACGATGAATGTTAGTCGTCGGGTTGCTAGTCAATTCGGTGATGCAGTTAACACATTAAACATTCCGCCTGGGGAGTACGGTCGCAAGATTA
>0bcf9943c50518faba7333e4e72b9a93
TACGTAGGGGCCAAGCGTTGTCCGGAATCATTGGGCGTAAAGAGCTCGTAGGCGGTTTGGTAAGTCGGATGTGAAATCTCCACGCTCAACGTGGAGCGGCCATTCGATACTGCCATGACTTGAGTCCGGTAGAGGAGTGTGGAATTCCCAGTGTAGCGGTGAAATGCGCAGATATTGGGAGGAACACCAGTAGCGAAGGCGACACTCTGGGCCGGTACTGACGCTGAGGAGCGAAAGCGTGGGGAGCGAACAGGATTAGATACCCTGGTAGTCCACGCCGTAAACGTTGGGCACTAGGTGTGGGGCTCTATCGACGAGTTCCGTGCCGTAGCTAACGCATTAAGTGCCCCGCCTGGGGAGTACGGCCGCAAGGCTA
>0bd185c0cff3c9dddf5e02ae932d4dec
CACGTAAGGGGCAAGCGTTTTCCGGATTTACTGGGCGTAAAGGGCGCGTAGGCGGTTTGGTCAGTCAGAGGTGAAAGCTTCGAGCTTAACTCGGAAATTGCCTTTGAAACTGCCAGACTTGAGTGCTTCAAGGGATAGTGGAATTCCTGGTGTAGCGGTGAAATGCGTAGATATCAGGGAGAACACCGGTGGCGAAGGCGGCTATCTGGGAAGCAACTGACGCTGAGGCGCGAAAGCTAGGGGAGCGAACAGGATTAGATACCCTGGTAGTCCTAGCTGTAAACGATGAGTACTAGGTGTTGGGTTTTTAAGCTCGGTGCCGGCGCTAACGCATTAAGTACTCCGCCTGGGGACTACGGTCGCAAGATTG
>0bd46a14486173eda0cb2eab85b82679
CACCGGCAGCCCAAGTGGTAGCCACTTTTATTGGGTCTAAAGCGTCCGTAGCCGGTCGAGTAAGTTCCTTGGGAAATTTGACCGCTTAACGGTTAAGCTATCAGGGAATACTGCTCGACTTGGGACTGGGAGAGGTCAGAGGTACTCCAGGTGTAGCGGTGAAATGCGTAGATATCTGGAAGAACACCAGTAGCGAAGGCGGCTTCCTGGTCCACTACTGACGCTGAGACGCGAAAGCGTGGGGAGCAAACAGGATTAGATACCCTGGTAGTCCACGCTGTAAACGTTGGGCACTAGGTGTTGGAGGTCTCGACCCCTTCAGTGCCGTAGCAAACGCATTAAGTGCCCCGCCTGGGGAGTACGGTCGCAAGGCTG
>0bd81d112f34f440bc336b69c248ac96
TACGGAGGGTGCAAGCGTTATCCGGATTTATTAGGTTTAAAGGGTCCGTAGGCGGTATAATCAGTCAGTGGTGAAATCCTGCAGCTTAACTGTAGAACTGCCATTGATACTGTTATACTTGAGTTCAGTCGAGGTAGGCGGAATGTGTAATGTAGCGGTGAAATGCTTAGATATTACACAGAACACCAATTGCGAAGGCAGCTTACTAGACTGTAACTGACGCTGATGGACGAAAGCGTGGGGAGCGAACAGGATTAGATACCCTGGTAGTCCACGCCGTAAACGATGATCACTAGTTGTTGGCGATAAAATGTCAGTGACTGAGCGAAAGCATTAAGTGATCCACCTGGGGAGTACGTTCGCAAGAATG
>0bddc690046605839dcaafe9682b174b
TACATAAGGAGCAAGCGTTATCCGGAATTATTGGGCGTAAAGAGCTCGTAGGCGGTCTTAAAAGTCAGGTGTTAAATTATCAGGCTTAACCTGATAAAGTCATCTGAAACTCTAAGACTTGAGGGTAGGAGAGGAAAGTGGAATTCCCGGTGTAGCGGTGAAATGCGTAGATATCGGGAGGAACACCAGTGGCGAAGGCGGCTTTCTGGCCTATCTCTGACGCTGAGGAGCGAAAGCTAGGGGAGCAAACGGGATTAGATACCCCGGTAGTCCTAGCCGTAAACGATGGATACTAGGTGTGGGAGGTATCGACCCCTTCTGTGCCGCAGCTAACGCATTAAGTATCCCGCCTGGGGAGTACGGTCGCAAGGCTG
>0bdf3eced5c2e1d21162a3cca29a7d66
TACGGAGGGTGCAAGCGTTATTCGGAATCATTGGGCGTAAAGGGCGCGCAGGCTGTTTGACAAGTCAGATGTGAAATCCCGGGGCTTAACTTCGGTAGGTCATTTGAAACTGTTAAACTTGAGGTCGGTAGAGGAAAGCGGAATTCCTGGTGTAGCGGTGAAATGCGTAGATATCAGGAGGAACATCGGTGGCGAAGGCGGCTTTCTGGCCCGAACCTGACGCTGAGGCGCGAAGGTGTGGGTAGCAAACGGGATTAGATACCCCGGTAGTCCACACAGTAAACGTTGATTACTAGGTGTTGGTATCAGAAAGATATCAGTGCCGCAGCAAACGCGTTAAGTAATCCGCCTGGGGAGTACGGTCGCAAGATTA
>0be38a7f8880107984350005f5f3aa2f
GACGTAGGAGGCGAGCGTTATCCGGATTTACTGGGCGTAAAGGGCAAGTAGGCGGTAGCTCAAGTTGGGCGTGACAGTTCCCGGCTCAACTGGGAGAGGTCGCTCAATACTGAGCTACTAGAGGGCAGGAGAGGGAGGCGGAACTCCTGGTGTAGCGGTGGAATGCTCAGAGATCAGGAGGAACACCAGTGGCGAAGGCGGCCTCCTGGCCTGTACCTGACGCTGAGAGGCGAAAGCTAGGGGAGCGAACGGGATTAGATACCCCGGTAGTCCACGCCCTAAACGATGGGCACTAGGTGCAGGGGGTGTTGACCCCTCCTGTGCCGCAGCTAACGCATTAAGTGCCCCGCCTGGGGAGTACGGCCGCAAGGTTG
>0be89d35946be679477d02cb8a776b22
GACGAAGGTGGCTAGCGTTGTTCGGTGTCACTGGGCTTAAAGCGTGTGTAGGCGGAAATGTAAGCGTCTTGTGAAATCCCTCAGCTTAACTGAGGAATTGCTTGGCGAACTACGTTTCTTGAGGCAAGTAGGGGTACATGGAACTCTTGGTGGAGCGGTGGAATGCGTAGATATCTGGAGGAACACCGGTGGCGAAGGCGACTTCCTGGACCAATACTGACGCTGAGGCTCGAAGGTGTGGGTAGCAAACAGGATTAGATACCCTGGTAGTCCTAGCCGTAAACGATGGGCACTAGGTGTCGGAGCGCAAGCTTCGGTGCCGCAGCTAACGCATTAAGTGCCCCACCTGGGGAGTACGGTCGCAAGGCTG
>0bea07681830e6bb72fad310376cf4da
GACGAAGGTGGCAAGCGTTGTTCGGTATTACTGGGCTTAAAGCGTGTGTAGGCGGAAAAGTAAGCGTCTTGTGAAAGCCCCCGGCTTAACCGGGGAATTGCGTGACGAACTGCTTTTCTTGAGGCAAGTAGGGGTGCATGGAACTCTTGGTGGAGCGGTGGAATGCGTAGATATCAAGAGGAACGCCAGTGGAGAAATCGGTGCACTGGGCTTGTTCTGACGCTGAGACACGAAAGCGTGGGTAGCGAACAGGATTAGATACCCTGGTAGTCCACGCCGTAAACGATGATTACTCGTTGTTGGCAATACACAGTCAGTGACTAAGGGAAACCGATAAGTAATCCACCTGGGGAGTACGACCGCAAGGTTG
>0beb9abcafcdc2785a5508cd90343559
TACGTAGGGGGCGAGCGTTGCCCGGAATCACTGGGCGTAAAGGGAGCGTAGGCGGCCTGTTAAGTCGGCTGTGAAAAACCGGAGCTCAACTCCGGTCCTGCGGTCGAAACTGGCAGGCTTGAGGACGGTAGAGGGAGACGGAACAGCTGGTGTAGGGGTAAAATCCTTAGATATCAGCTGGAAGGCCGGTGGTGAAGACGGTCTCCTGGGCCGGACCTGACGCTGAGGCTCGAAAGCTAGGGGAGCGAACGGGATTAGATACCCGTGTAGTCCTGGCAGTAAACACTGCTCACTAAACATCGGGCCCTCTTCGGGAGGATTCGGTGCTGAAGCGAAGGCGAAGAGTGAGCTACCTGGGAAGTATAGTCGCAAGATCG
>0beca7f75f5c532e924b5699ecc3e6b7
AACGTAGGGCGCGAGCGTTGCTCGGAATCACTGGGCGTAAAGGGTCCGTAGGCGGGGCTACAAGTCGGGTGTGAAATTCCGGGGCTCAACCCCGGAGCTGCGCTCGATACTGTAGCCCTAGAGTCCGGAAGAGGGGGGCGGAATTCCCGGTGTAGCGGTGGAATGCGTAGATATCGGGAGGAACGCCGATGGCGAAGGCAGCCCCCTGGTCCGGTACTGACGCTCAGTGGACGAAAGCGTGGGGAGCGAACGGGATTAGATACCCGTGTAGTCCTAGCAGTAAACACTGCACACTAAACATTAGTACCTCCTCGAGAGGCATTAGTGCTGCAGGGAAGCCGAAGAGTGTGCTACCTGGGAAGTATAGTCGCAAGGCCG
>0bede4ba9f4b236225a249bb6020d9d7
CACCAGCGCCACGAGTGGCAATCAGTTTTATTGGGCCTAAAGCGTCCGTAGCCGATTCGGTCAGTCCTTTGTTAAATCGTTAAGCTTAACTTAGCGACTGCAAAGGATACTGCCGAGTTAGAGACCGGGAGGAGTCAGAGGTATTCTGGGGGAAGCGGTAAAATGTGATAATCCTCAGAAGACCACCTGTGGCGAAGGCGTCTGACTAGAACGGATCTGACGGTGAGGGACGAAAGCTAGGGGAGCAAAACGGATTAGATACCCGCGTAGTCCTAGCTGTAAACACTGCGAACTATGTGTTGCGTATCTTTCGTGGATATGCAGTGCCGTAGCGAAGGCGTTAAGTTCGCCGCCTGGGAAGTACGGTCGCAAGGCTG
>0bf513c37a00754599424faf080c9fb9
TACATAAGGAGCAAGCGTTATCCGGAATTATTGGGCGTAAAGAGCTCGTAGGCGGTCTTAAAAGTCAGGTGTGAAATTAACAGGCTCAACCTGTTAAGGTCATCTGAAACTTTAAGACTTGAGGATAGAAGAGGAAAGTGGAATTCCCGGTGTAGCGGTGAAATGCGTAGATATCGGGAGGAACACCAGTGGCGAAGGCGGCTTTCTGGTCTATCTCTGACGCTGAGGAGCGAAAGCTAGGGGAGCAAACGGGATTAGATACCCCGGTAGTCCTAGCTGTAAACGATGAGAACTAGATGTTGGTTTCATAAAAGAGATTAGTATCGTAGCTAACGCGTTAAGTTCTCCGCCTGGGGAGTACGGCCGCAAGGTTA
>0bf9c0189e54acfa907ce36378db4e2c
TACGGAGGGTGCAAGCGTTACTCGGAATCACTGGGCGTAAAGTGCGCGTAGGTGGGAAGGTAAATTAAGCGTGAAAGCCTAGGGCTCAACCCTAGAATTGCGCTTAAAATTGCCTTCCTTGAGTCTTGGAGAGGGAGGCGGAACTCCCGGTGTAGGGGTGAAATCCGTAGATATCGGGAGGAACACCGGTGGCGAAGGCGGCCTCCTGGCCAAGTACTGACACTGAGGCGCGAAAGCGTGGGGAGCAAACAGGATTAGATCCCCTGGTAGTCCACGCCGTAAACGATGGGCACTAGGTATGGGGGATTTTTCCTCTGTGCCGTAGCTAACGCGTTAAGTGCCCCGCCTGGGGAGTACGGTCGCAAGGCTG
>0bfbd3458c3db2ef363308e2a6027857
TACGGAGGGTGCAAGCGTTAATCGGATTTACTGGGCGTAAAGCGCGTGTAGGCGGTTAGGTAAGTCGGACGTGAAAGCTCCCGGCTCAACTGGGAGAGGCCGTTCGAAACTACCTGACTTGAGGGCAGTAGAGGGAGGTGGAATTCCGGGTGTAGCGGTGAAATGCGTAGATATCCGGAGGAACACCAGTGGCGAAGGCGGCCTCCTGGGCTGACCCTGACGCTCAGACGCGAAAGCTAGGGTAGCAAACGGGATTAGACACCCCGGTAGTCCTAGCTGTAAACGATGCAGACTTGGTGTTGGCAGTTTAAACACTGTCAGTGCCGTAGCTAACGCGATAAGTCTGCCGCCTGGGGACTACGACCGCAAGGTTA
>0bff4f1a9a39ffee1f955980f1022a4b
AACCAGCTCTTCGAGTGGTGTCCATGATTATTGAGCTTAAAGCGTTCGTAGCCTGTTTTGTAGGTCCCTGCTTAAATCCGGTCGCCTAACGGTCGGTCTGGTAGGGATACCGCATTACTTGGGGACGGGAGACGACAACGGTATTCCGGAGGTAAGGGTGAAATCTAATGATCTTCGGAGGACCACCAGTGGCGAAGGCGGTTGTCGAGAACGTGCCCGACGGTGAGGGACGAAACCCAGGGGAGCGAACCGGATTAGATACCCGGGTAGTCCCGGCTGTAAACGATGCTCGCTATGTGTCAGATACGGTGCGACCGCATCTGGTGCCGTAGGGAAGCCGTGAAGCGAGCCACCTGGGAAGTACGGCCGCAAGGCTG
>0c07c41d85f0d2af5e73d7090c1763d7
TACGGGGGGAGCAAGCGTTATCCGGAATTACTGGGCATAAAGGGCGCGTAGGCGGCGCAGTAAGTAGGGGGTGAAATCTCACGGCTCAACCGTGAAAAGGCCTCCTAAACTGCTGTGCTTGAGCACGGTAGAGGCAGATGGAATTCCCGGTGTAGCGGTGGAATGCGTAGATATCGGGAAGAACACCAGTGGCGAAGGCGGTCTGCTGGGCCGTAGCTGACGCTGAGGCGCGACAGCGTGGGGAGCAAACAGGATTAGATACCCTGGTAGTCCACGCCGTAAACGATGGGTACTAGGCGTCGGGGGGAGCGACCCCTTCGGTGCCGTCGCTAACGCAGTAAGTACCCCGCCTGGGGAGTACGGCCGCAAGGCTG
>0c0a4a33fe5d5228de9786ab401148f8
TACGGAGGGGTCGAGCGTTATTCGGATTCACTGGGCGTAAAGGGCGCGTAGGCGGGATCGTGGGTCTGCCGTGAAATCCACCGGCTCAACCGGTGAACTGCGGTGGAAACTACGATTCTTGAGCTCGGTAGAGGAAGGCGGAATTCCTGGTGTAGCGGTGGAATGCGTAGATATCAGGAGGAACACCGGTAGCGAAGGCGGCCTTCTGGGCCGTAGCTGACGCTGAGGCGCGAAAGCCGGGGGAGCGAACAGGATTAGATACCCTGGTAGTCCACGCCGTAAACGATGAGCACTAGGTGTTGCGGGTATTGACCCCTGCAGTGCCGCAGCTAACGCATTAAGTGCTCCGCCTGGGGATTACGGTCGCAAGACTA
>0c0b483674911bbe75961f0241e963f2
AACGTAGGGGGCAAACGTTGCTCGGAATTACTGGGCTTAAAGGGTACGCAGGTGGTTAAGCAAGTCGATAATGAAATCCCGAGGCTCAACTTCGGAATTGTTATCGAAACTGCTTAACTTGAGGATAGTTTAGGAGAACGGAATTCCCGGTGGAGCGGTGAAATGCGTAGATATCGGGAGGAACACCAGAGGCGAAGGCGGTTCTCTGAACTATTCCTGACACTGAGGTACGAAAGCTAGGGGAGCGAACGGGATTAGAAACCCCGGTAGTCCTAGCCGTAAACGATGCGGACTAAGTGTCCCATGAGCTTCAGGCTCATGGGGTGTTGAAGGGAAACCGTTAAGTCCGCCGCCTGGGAACTACGGTCGCAAGGCTG
>0c0c8f41db19168c18092d43b81126f0
CACCGGCGGCCCGAGTGGTAGCCGCTATTATTGGGTCTAAAGGGTCCGTAGCCGGTTCGGTAAGTCCTCTGGGAAATCTGGTTGCTTAACAATCAGGCTGCCAAGGGATACTGCCGAACTTGAGACCGGGAGAGGTAAGAGGTACTTCAGGGGTAGGAGTGAAATCTTGTAATCCCTGGGGGACCGTCTGTGGCGAAGGCGTCTTACCAGAACGGGTCTGACGGTGAGGGACGAAAGCTGGGGGCGCGAACCGGATTAGATACCCTGGTAGTCCACGCTGTAAACGATGGATACTAGGTTTTGGGGGTCTCAACCCCTTCAGAGCCGTAGCTAACGCGTTAAGTATCCCGCCTGGGGAGTACGATCGCAAGGCTA
>0c153dec32e487dbd800b30a3f823833
CACGTAGGAGGCAAGCGTTATCCGGATTTACTGGGCGTAAAGCGCGTGTAGGCGGTTTGGCAAGTCGGATGTGAAAGCTCCTGGCTCAACTAGGAGAGGCCGTTCGAAACTGCCAGACTCGAGGACGGTAGAGGGAGATGGAATTCCCGGTGTAGTAGTGAAATGCGTAGATATCGGGAGGAACACCAGAGGCGAAGGCGGTCTCCTGGGCCGGTCCTGACGCTAAGACGCGAAAGCATGGGTAGCGAACGGGATTAGAAACCCCGGTAGTCCTGGCCGTAAACGATGGGCACTAGGTGTGGGAGGCTCTTGCCTTCCGTGCCGAAGGGAAACCATTAAGTGCCCCGCCTGGGGAGTACGCCCGCAAGGGTG
>0c1802c66b77df607499b93701bbd67f
CACGGGGGGAGCAAGCGTTGTCCGGAATTACTGGGCGTAAAGGGCGCGTAGGCGTTTCGATAAGTCAGATGTGAAAGGCTTCTGCTTAACAGAAGAAGTGCATTTGAAACTATCGGAATAGAGTGCAGGAGGGGAGGGCGGAATTCCCGGTGTAGCGGTGAAATGCGTAGATATTGGGAAGAACACCAGCGGCGAAGGCGGTTTCCTAGGTTGCTCCTGACGCTGAGGCTCGAAAGCGTGGGTAGCGAAGCGGATTAGATACCCGCGTAGTCCACGCCCTAAACAGTGGACACTAGATATGGGGAGTATCGACCCTTCCCGTGTCGAAGCTAACGCCTTAAGTGTCCCACCTGGGGACTACGATCGCAAGGTTA
>0c186f4ea8806cbd9c6b3fba3046e429
TACGGAGGGTGCAAGCGTTATTCGGATTTATTGGGCGTAAAGAGCGTGTAGGTGGTTGGGATAGTCAGATGTGAAAGCCTTCTGCTCAACAGAAGAAGTACGTCTGAAACTACCCAACTTGAGTACGAGAGAGGAAAGTGGAATTCCCAGTGTAGAGGTGAAATTCGTAGATATCAGGAGGAACACCGGTGGCGAAGGCGACTCTCTGGCCTGATACTGACACTGAGACGCTAAAGCTAGGGGAGCAAACAGGATTAGATACCCGGGTAGTCCCAGCCGTAAACGATGCGGGCTAGGTGTTGGGGTGGCCACGAGCCACTTCAGTGCCGCATGGAAGCAATTAAGCCCGCCGCCTGGGGAGTACGGCCGCAAGGCTG
>0c19705f843a3c67d2adccf194ba33a4
TACGTAGGGAGCAAGCGTTGTCCGGAATTATTGGGCGTAAAGGGTGCGTAGGCGGTTTACCAAGTCAGATGTGAAATCCCCGGGCTTAACCCGGGACGTGCATTTGAAACTGGGTAACTCGAGTTTAGGAGAGGGAAGTGGAATTTCAGGTGTAGCAGTGAAATGCGTAGAGATCTGAAGGAACACCAGTGGCGAAGGCGACTTCCTGGACTAAAACTGACGCTGAGGAACGAAAGCGTGGGTAGCAAACGGGATTAGATACCCTGGTAGTCCACGCCCTAAACGATGTCAACTAGACGTTGGGTTCATTAAGGAACTTAGTGTCGAAGCTAACGCGTTAAGTTGACCGCCTGGGGAGTACGGCCGCAAGGTTG
>0c1a41937b15f7cc2b64811d352e3a55
TACTGAAGGTGCAAGCGTTACTCGGAATTACTGGGCGTAAAGCGTCCGCAGCCGTTTTTATAAGTCTGGTGTAAAAGCACGGAGCTCAACTCCGTGTACGTACCGGAAACTGTAAAAATTGAGTTATTCAGAGGCATCTGGAATGTCATATGGAGGGGTAAAATCCGTAGAGATAACTAGGAATACCAAAAGCGAAGGCAATCTTCTGGAACACTACCGACGCTGAGGCGCGAAGGCGTGGGGAGCAAACAGGATTAGATACCCTGGTAGTCCACGCAGTAAACGATGAATGTTAGTCGTCGGGGGCCTAGTGTCTTCGGTGATGCAGCTAACGCATTAAACATTCCGCCTGGGGAGTACGGTCGCAAGATTA
>0c1f59968804684c3123d262f87152d4
TACAGAGGTGGCAAGTGTTGTTCGGATTTACTGGGCGTAAAGGGTCCGCAGGCGGTCCTGTGTGTCGGATGTGAAAGCTCACGGCTTAACCGTGGAATTGCATTCGAAACTACAGGACTAGAGTACAGGAGGGGAGAGGGGAATTCAGGGTGTAGCGGTGAAATGCGTAGATATCCTGAAGAACACCGGTGGCGAAGGCGCCTCTCTGGACTGATACTGACGCTCATGGACGAAAGCTAGGGGAGCGAACCGGATTAGATACCCGAGTAGTCCTGGCCGTAAACGCTGCGAGCAAGGTGTTGCATATTCTAACAGGAATGTGCAGTGTCGAAACGAAGGTGTTAAGCTCGCCGCCTGGGAAGTACGGTCGCAAGACTG
>0c21ca5980b491e307965a345194d8e9
TACTTAGGGTGCGAGCGTTAATCGGAATTACTGGGCGTAAAGCGAGTGTAGGCGGCTACCTAAGTCGGATGTGAAAGCCCCGGGCTTAACCGTGGAATTGCATTCGAAACTACAGGACTAGAGTACAGGAGGGGAGAGGGGAATTCATGGTGTAGCGGTGAAATGCGTAGATATCATGAAGAACACCGGTGGCGAAGGCGCCTCTCTGGACTGATACTGACGCTCATGGACGAAAGCTAGGGGAGCGAAGAGGATTAGATACCCTCGTAGTCCTAGCCGTAAACGGTGTGCACTTGATGTTGGAGGTTTACCCCCTTCAGTGTCGGAGCTAACGCGTTAAGTGCACCGCCTGGGAAGTACGGCCGCAAGGTTA
>0c29ac689eb6909b220028109b1147c2
TACGGAGGGTGCGAGCGTTATTCGGAATCACTGGGCGTAAAGCGCGCGTAGGCGGCTGATCGAGTCAGGTGTGAAATCCCACGGCTCAACCGTGGAATAGCACTTGATACTGGTTGGCTAGAGTCTGGCAGAGGGTGGCGGAATTCCCGGTGTAGGGGTGAAATCCGTAGATATCGGGAGGAACACCAGAGGCGAAGGCGGCCACCTGGGCCAAGACTGACGCTGAGGTGCGAAAGCGTGGGGAGCGAACAGGATTAGATACCCTGGTAGTCCACGCTGTAAACGATGGGTACTAGGTGTCGGGGGTATCGACCCCCTCGGTGCCGCAGCTAACGCATTAAGTACCCCGCCTGGGGAGTACGGTCGCAAGATTG
>0c2f55a8f5993ae21995838e36b97477
TACGGGGGGAGCAAGCGTTGTTCGGAATCACTGGGCGTAAAGGGCACGCAGGCGGGAAGGCAGGTCAGATGTGAAAACTCAGGGCTTAACCCTGAGCCTGCATCTGAAACCACCTTTCTTGAGTATCGGAGAGGAAAACGGAACTCCTGGTGTAGCGGTGAAATGCGTAGATATCAGGAGGAACACCGGTGGCGAAGGCGGTTTTCTGGCCGAATACTGACGCTCAGGTGCGAAGGCCGGGGTAGCAAACAGGATTAGATACCCTGGTAGTCCCGGCAGTAAACGATGGGTACTAGGTGATGGAGGAGTCGACCCCTTCAGTGCCGAAGTTAACGCATTAAGTACCCCGCCTGGGGAGTACGACCTCAAGGTTG
>0c30d0b0fec4fd0b6ce85ac85d9b578c
TACGGAGGGTGCAAGCGTTACTCGGAATTACTGGGCGTAAAGGACGCGTAGGCGGCCTGACAAGTTAGATGTGAAATCCTATGGCTTAACCATAGAACTGCATCTAAAACTGTTAGGCTAGAGTGGGGGAGAGGAAAGTGGAATTCCGAGTGTAGGAGTGAAATCCGTAGATATTCGGAGGAACACCAGTGGCGAAGGCGGCTTTCTGGACCAATACTGACGCTGAGATGCGAAAGCGTGGGGAGCGAACAGGATTAGATACCCTGGTAGTCCACGCCGTAAACGATGGGTACTAGGTGTTGCGGGTAACCACTCCTGCAGTGCCGCAGCTAACGCATTAAGTACCCCGCCTGGGGAGTACGGCCGCAAGGCTA
>0c349e8d632e41355e588448f6362867
TACGGAGGGTGCAAGCGTTATCCGGAATTACTGGGTTTAAAGGGTGCGTAGGCGGCGACGTAAGTCAGAAGTGAAAGTTGGCAGCTTAACTGCAAAATTGCTTTTGAAACTACGTTGCTTGAATCACGTTGAGGCTGGCGGAATGTGGCATGTAGCGGTGAAATGCTTAGATATGCCATAGAACACCAATTGCGAAGGCAGCTGGCTAGACGTGTATTGACGCTGAGGCACGAAAGCGTGGGGAGCGAACAGGATTAGATACCCCGGTAGTCCACGCCGTAAACGATGTCTACTAGCCGTTGGGGGGCTTGTCCCTTTAGTGGCGCAGCTAACGCGATAAGTAGACCGCCTGGGGAGTACGGTCGCAAGGCTA
>0c373a5674c8c6437b99c368c79c9900
AACGTGACCCTTAAGTGTTATCCGGATTCATTGGGCGTAAAGCGTTCGTAGGCGGTTTGATAAGTTTAAGGTAAAAGCCCTTGGGCTCAACCTAAGGAATACCTTGAATACTGTCGAACTAGAGGGTGTTAGGGGCTGATGGAACACACGGTGTAGGGGTGAAATCCGTTGATATCGTGTGGAACACCAAAAGCGAAGGCGTTCAGCTGGGGCAACCCTGACGCTGAGGAACGAAAGCCAGGGGAGAGAATGGGATTAGATACCCCAGTATTCCTGGCTGTAAACGATGGATGCTAGCTATTGCAAGTGTCGACCCTTGCAGTGGCGAAGCTAACGCGTTAAGCATCCCGCCTGGGTAGTACAGCCGCAAGGCCG
>0c44990b0fa65a3d225fbd0aa4929713
CACCGGCAGCCCAAGTGGTAGCCACTTTTATTGGGTCTAAAGCGTCCGTAGCCGGTTGAGTAAGTTCCTTGGGAAATTTGGCTGCTTAACAGTCAAGCTTCCAGGGAATACTGCTCGACTTGGGACTGGGAGAGGTCAGAGGTACTCCAGGGGTAGGGGTGAAATCCGTTAATCCCTGGGGGACCACCGGTAGCGAAGGCGTCTGACCAGACCAGGTCCGACGGTGAGGGACGAAGGCTAGGGTCGCGAACCGGATTAGATACCCGGGTAGTCCTAGCAGTAAACGATGGGAACTAGGTGTAGCGGGTATTGATCCCTGCTGTGCCGAAGCTAACGCATTAAGTTCCCCGCCTGGGGAGTACGGTCGCAAGGCTA
>0c478e38f64e064875fb30831cc96feb
TACGGAGGGTCCAAGCGTTATCCGGATTTATTGGGTTTAAAGGGTGCGCAGGCGGGCTTGTAAGTCAGTGGTGAAATACTGCCGCTTAACGGTAGAACTGCCATTGATACTGCAAGTCTTGAATATGGTTGAGGTAGGCGGAATGTGTTGTGTAGCGGTGAAATGCATAGATATGACACAGAACGCCAATTGCGAAGGCAGCTTACTAAGCCATTATTGACGCTGAGGCATGAAAGCGTGGGGAGCGAACAGGATTAGATACCCCGGTAGTCCACGCCGTAAACGATGAATACCAGCTGTTTGGATACACGACAATCCAAGTGGCGCAGCTAACGCAATGAGTATTCCGCCTGGGGAGTACGGTCGCAAGACTA
>0c4df10005a8b3447af6a534b3c10f61
TACGGAGGGTGCAGGCGTTATCCGGATTTACTAGGTTTAAAGGGTCTGTAGGCGGCTTATTAAGTCAGTGGTGAAAGCTCTAAGCTCAACTTAGGAATTGCCATTGATACTGATAAACTTGAGTATGGTTGATGTTGGCGGAATGTATCATGTAGCGGTGAAATGCTTAGATATGATACAGAACACCGATTGCGAAGGCAGCTGACAAAGCCAATACTGACGCTAATAGACGAAAGCGTGGGGAGCGAACAGGATTAGATACCCTGGTAGTCCACGCCGTAAACGATGGTCACTCGTTGCTGGTGATATACAATCAGTGACTGAGCGAAAGCATTAAGTGACCCACCTGGGGAGTACGTTCGCAAGAATG
>0c52a33905862a70572d7add56f4d285
GACAGAGGTGGCAAGCGTTGTTCGGAATTACTGGGCTTAAAGGGCGCGTAGGCGGTGGGGTAAGTCCGGTGTGGAATCCTGCGGCTCAACCGCAGAAGTGCATTGGAAACTGCTTCACTTGAGTCAGCGAGGGGAGGGCGGAATTCCTGGTGTAGCAGTGAAATGCGTAGATATCAGGAGGAAGGCCGGTGGCGAAGGCGGCCCTCTGGCGCTTGACTGACGCTGAGGCGCGAAAGCGTGGGTAGCAAACAGGATTAGATACCCTGGTAGTCCACGCCCTAAACGGTGGGTATTAGGTGTTGGGCTCGCGAGGGTTCAGTGCCGTAGGGAAACCATTAAATACCCCGCCTGGGGAGTACGGCCGCAAGGTTA
>0c54c88dd348c24906568df46f0e1924
TACCAGCCCCGCGAGTGGTCGGGACGATTATTGGGCCTAAAGCGTCCGTAGCCGGCCCGGTAAGTCCTCCCTGAAAGCTCGGGGCTCAACCCCGGAAGTGCGGTTGATACTGCCGTACTAGAGTACGGGAGAGGGGAGCGGAATTCCCGGTGTAGGGGTGAAATCCGTAGATATCGGGAAGAACACCGGTGGCGAAGGCGGCTCCCTGGCCCGATACTGACGCTGAGGCGCGAAAGCGTGGGGAGCGAACAGGATTAGATACCCTGGTAGTCCACGCCGTAAACGGTGAGGACTAGGTGTGGTGGGGGTCAAACCCTGCCGTGCCGAAGCTAACGCGTTAAGTCCTCCGCCTGGGGACTACGGCCGCAAGGCTA
>0c54d2ca13b299cac8054354b123cc2f
TACAGAGGTGGCAAGCGTTGCTCGGAATTACTGGGCATAAAGGGCGTCTAGGCGGGGCAGTCAGTCGGCTGTGAAATCCCTCGGCTTACCCGAGGAAGTGCATCCGATACTGCTGTCCTTGAGGACGAGAGGGGAGAGTGGAACTCCTGGTGGAGCGGTGAAATGCGTAGATATCAGGAGGAACGCCGGTGGCGAAAGCGACTCTCTGGCTCGTTCCTGACGCTGAAGCGCGAAAGCTAGGGGAGCGAACGGGATTAGATACCCCGGTAGTCCTAGCCGTAAACGATGAGCACTAAGTAGTGGCGTTTTCGATGGCGTCACTGCCGTAGCTAATGTGTTAAGTGCTCCGCCTGGGGAGTATGGTCGCAAGGCTG
>0c592fbad13fbe04dec160a2726eaf98
TACGGGGGGAGCAAGCGTTGTCCGGAATTACTGGGCGTAAAGGGCGTGTAGGCGGCTTGATAAGTCAGATGTGAAAGCCTTCCGCTTAACGGAAGAACTGCATTTGAAACTATCAGGCTTGAGTGCGAGAGAGGGTAGTGGAATTCCCAGTGTAGCGGTGAAATGCGTAGATATTGGGAAGAACACCAGTAGCGAAGGCGGCTACCTGGCTCGTAACTGACGCTAAGGCGCGAAAGCGTGGGGAGCAAACAGGATTAGATACCCTGGTAGTCCACGCCCTAAACGATGGGCACTAGGTGCAGGGGGTGTTGACCCCTCCTGTGCCGCAGCTAACGCATTAAGTGCCCCGCCTGGGGAGTACGGCCGCAAGGTTG
>0c59518616d711e0e006d267806db5b5
TACGGAGGGTGCAGGCGTTATCCGGATTTACTAGGTTTAAAGGGTCTGTAGGCGGTATATTAAGTCAGTGGTGAAAGCCCTCAGCTCAACTGAGGAACTGCCATTGATACTATTATACTTGAGTACGGTTGATGTTGGCGGAATGCATCATGTAGCGGTGAAATGCTTAGATATGATGCAGAACACCGATAGCGAAGGCAGCTAACAAAACCGTTACTGACGCTGATAGACGAAAGCGTGGGGAGCGAACAGGATTAGATACCCTGGTAGTCCACGCCGTAAACGATGGTCACTCGTTCTTGGCAATATATCGTCAGGGACTGAGCGAAAGCATTAAGTGACCCACCTGGGGAGTACGTTCGCAAGAATG
>0c62804ebaea58ddc9d0df59d8bc3fd3
TACGGAGGGTGCAAGCGTTATCCGGATTTATTGGGTTTAAAGGGTGCGTAGGCGGAATATTAAGTCAGTGGTGAAATCCTGCGGCTCAACCGTAGAACTGCCATTGATACTGATATTCTTGAATGTAGTTGAGGTAGGCGGAATGTGTAATGTAGCGGTGAAATGCTTAGATATTACACAGAACACCGATTGCGAAGGCAGCTTACTAAACTATGATTGACGCTGAGGCACGAAAGCGTGGGGAGCAAACGGGATTAGATACCCCGGTAGTCCACGCCGTAAACGATGAATACCAGCTGTTTGGGGCATCGACCCCCCAAGTGGCGCAGCTAACGCGATGAGTATTCCGCCTGGGAAGTACGGTCGCAAGACTA
>0c6b84933a0a2d18249f262873b0930e
AACGTAGGGCGCAAGCGTTGCGCGGATTCACTGGGCGTAAAGGGTCCGTAGGCGGGACTGTAAGTCGAGTGTGAAAGCCCGGGGCTCAACCTCGGGACTGCACTCGATACTGCAGTCCTAGAGTCCGGAAGAGGGGGGCGGAATTCCCGGTGTAGCGGTGGAATGCGTAGATATCGGGAGGAACGCCGATGGCGAAGGCAGCCCCCTGGTCCGGTACTGACGCTCAGGGACGAAAGCCAGGGGAGCAAACCGGATTAGATACCCGGGTAGTCCTGGCCCTAAACGATGGGTGCTTGGTGTCAGGGGCTATAAGCTCTTGGTGCCGAAGCTAACGCGCTAAGCACCCCGCCTGGGTAGTACGGCCGCAAGGCTG
>0c6bdce771897882418bc42b09e22b40
TACCCGCCCCCCGAGTGGTGGGGACTATTACTGGGCTTAAAGCGCCCGTAGCCGGCCGGGTGTGTCCTCCGTCAAATCCCCGGGCCTAACCCGGGGGCTGCGGAGGATACTACCCGGCTTGGGGGTGGGAGAGGGCGGCGGTATTCCCGGGGTAGGGGTAAAATCCTCTGATCCCGGGAGGACCACCAGTGGCGAAGGCGGCCGCCCAGAACACGCCCGACGGTGAGGGGCGAAAGCTGGGGGAGCAAACGGGATTAGATACCCCGGTAGTCCCAGCCGTAAACGATGCGGGCTAGGTGTCGGGTGGGCTACGGGCCCACCCGGTGCCGAAGGGAAACCATTAAGCCCGCCGCCTGGGGAGTACGGCCGCAAGGCTG
>0c6f3f9bfa8f267385418c6da9eafc5c
AACCAGCTCTGCGAGTGCCTAGGACGATTATTGGGCTTAAAGCATCCGTAGCCGGATAAGTAGGTCTCTGGTTAAATCTGCAAGCTCAACTTGTAGGCTGTCAGAGATACCACTTATCTAGGGAATAGGAGAGGTGAACGGTACTGCGGGAGAAGCGGTGAAATGCGTTGATTCCCGCAGGACCCACAGTGGCGAAGGCGGCTTTCTGGTCCGATACTGACGCTAAAGCGCGAAAGCTAGGGGAGCAAACGGGATTAGATACCCCGGTAGTCCTAGCTGTAAACGATGGATACTAGGTGTGGGAGGTATCGACCCCTTCTGTGCCGCAGCTAACGCATTAAGTATCCCGCCTGGGGAGTACGGTCGCAAGGCTG
>0c7091bda13b1b84b3711b8c1679d405
AACGTGTCCCCCAAGCGTTATCCGGATTTATTGGGCGTAAAGCGTCCGTAGGCGGCCTGGAAAGTCTTTGGTTAAATACCCAGGGCTCAACCTTGGGAATGCTAAAGATACTTCTAGACTAGAGGGCGTTAGGGGCTGATGGAACGCTCGGTGTAGGGGTGAAATCCGTTGATATCGAGCGGAACACCAAAAGCGAAGGCATTCAGCTGGGGCGACCCTGACGCTGAGGGACGAAAGCCAGGGGAGAGAAGAGGATTAGATACCCTCGTATTCCTGGCTGTAAACGATGGATACTAGCTATTGCGAGTGTCGACCCTCGCAGTGGCGAAGCTAACGCGTTAAGTATCCCGCCTGGGAAGTACAGCCGCAAGACTA
>0c731ef210408a29196311f8eca9c577
TACGGAGGAGGCGAGCGTTATCCGGATTTACTGGGCGTAAAGCGCATGCAGGCGGCTTCGTAAGTCGGATGTGAAATCTCCCGGCTCAACTGGGAGGGGTCATTCGATACTGCTGGGCTTGAGGCCAGGAGAGGCTGGCGGAATTCCCGGTGTAGCGGTGAAATGCGTAGATATCGGGAGGAACACCGGTGGCGGAGGCGGCCGGCTGGCCTGGCACTGACGCTGAGGCACGAAAGCGTGGGGAGCGAACCGGATTAGATACCCGGGTAGTCCACGCTGTAAACGATGGGTGCTAGGTGTCAGGGGCTATAAGCTCTTGGTGCCGAAGCTAACGCGCTAAGCACCCCGCCTGGGTAGTACGGCCGCAAGGCTG
>0c7be4e159eeef23ee8b31c5aba0cb62
TACGGAGGGTGCAAGCGTTATCCGGAATCATTGGGTTTAAAGGGTCCGTAGGCGGACTATTAAGTCAGAGGTGAAATCCCACAGCTCAACTGTGGAACTGCCTTTGATACTGGTAGTCTTGAGTTATATGGAAGTAGATAGAATGTGTAGTGTAGCGGTGAAATGCATAGATATTACACAGAACACCGATGGCGAAGGCAGCTTTCTGGACCGATACTGACGCTGAGGTGCGAAAGCGTGGGGAGCGAACAGGATTAGATACCCCGGTAGTCCACGCCCTAAACGATGAGAACTAGCTGTTGGTTACGTAAATGTAGTCAGTAGCGAAGCTAACGCGTTAAGTTCTCCGCCTGGGGAGTACGACCGCAAGGTTG
>0c7d9f3a43832471c48c2168f3d3eb1f
TACGGAGGGTGCGAGCGTTATTCGGAATCACTGGGCGTAAAGCGCGCGTAGGCGGCTGACCAAGTCAGGTGTGAAATCCCACGGCTCAACCGTGGAACTGCACTTGATACTGGTTGGCTAGAGTCTGGCAGAGGGTGGCGGAATTCCCGGTGTAGGGGTGAAATCCGTAGATATCGGGAGGAACACCGGTGGCGAAGGCGGCCGGCTGGACGGGTACTGACGCTGAGGCGCGAAAGCGTGGGTAGCGAATCGGATTAGATACCCGAGTAGTCCACGCTGTAAACGCTGCCCGCTAGGTGTTGCATGTTCCTTGGGAGCATGCAGTGCCGAAGTGAAGACGTTAAGCGGGCCGCCTGGGGAGTACGGTCGCAAGGCTG
>0c7e4e3d3f0d392aa6f84150d95a9fe6
TACGTAGGAGGCAAGCGTTATCCGGATTTATTGGGCGTAAAGCGCGTGCAGGTGGTTTGGTAAGTTGGGTATGAAATCTTCTGGCTTAACTAGGAGAGGTTGCTCAAAACTGCCAGACTAGAGGACGATAGAGGAAGGTGGAATTCCCGGTGTAGTAGTGAAATGCGTAGATATCGGGAGGAACACCAGTGGCGAAGGCGGCCTTCTGGGTCGTTCCTGACACTAAGACGCGAAAGCATGGGTAGCAAACGGGATTAGAAACCCCGGTAGTCCATGCCGTAAACGATGTGAACTTGATGTCGGTGGCGTAATAGTCATCGGTGTCGTAGTTAACGCGATAAGTTCACCGCCTGGGGAGTACGATCGCAAGGTTA
>0c811afc4028ead0bf4173bcf2d97147
GACGAAGGTGGCGAGCGTTGTTCGGAATCACTGGGCTTAAAGAGCGCGTAGGCGGCTTGCTAAGCGCTGGGTGAAATCCCTCGGCTTAACCGAGGAATTGCTTGGCGAACTGGTGGGCTTGAGGCAGGTAGAGGCGTGCGGAACTCTTGGTGGAGCGGTGAAATGCGTAGATATCAAGAGGAACGCCAGTGGCGAAGGCGGCACGCTGGGCCTGTCCTGACGCTGAGGCGCGAAAGCCAGGGGAGCGAACGGGATTAGATACCCCGGTAGTCCCAGCTGTAAACGATGCACGCTAGGTGTTGGGGCGGCCACGAGCCGCCCCAGTGCCGCAGGGAAGCCGTTAAGCGTGCCGCCTGGGGAGTACGGCCGCAAGGCTG
>0c839303923930e6a6fc191f2aa2d15e
TACGGAGGATCCAAGCGTTATCCGGATTTATTGGGTTTAAAGGGTGCGCAGGCGGATAGATAAGTCAGAGGTGAAAGCCCACAGCTCAACTGTGGAACTGCCTTTGATACTGTTTATCTTGAGTCTGGTTGAAGTAGGCGGAATGTAGTATGTAGCGGTGAAATGCTTAGATATACTACAGAACACCAATTGCGAAGGCAGCTTACTAAGCCAGTACTGACGCTCAGGCACGAAAGCGTGGGGAGCGAACAGGATTAGATACCCTGGTAGTCCACGCCGTAAACGATGATTACTCGTTGTTGGCGATACACAGTCAGCGACTAAGCGAAAGCATTAAGTAATCCACCTGGGGAGTACGATCGCAAGATTG
>0c88d0ea9f1b379ec3fda66efa4819f2
TACGGAGGGTGTAAGCATTAATCGGATTTATTGGGCGTAAAGGGCGTGTAGGCGGCTTAGTGGGTCTGTTGTGAAATTCCGGGGCTCAACCTCGGAGCTGCAATAGAAACTATTAGGCTTGAGGATAGGCGGAGAAAATGGAATTCCACAAGTAGCGGTGAAATGCGTAGATATGTGGAGGAACACCGGAGGCGAAGGCGGTTTTCTAGCTTATACCTGACGCTGAGGCGCGAAAGCAAGGGGATCAAACAGGATTAGATACCCTGGTAGTCCTTGCTGTAAACGATGCATACTTGATGTGGTCGGACTCAACCCCGATCGTGTCGTAGCTAACGCGATAAGTATGCCGCCTGGGGAGTACGCTCGCAAGGGTG
>0c8c6f6ade81a7d2710497a83337123c
CACCAGCGCCACGAGTGGCAATCACGTTTATTGGGCCTAAAGCGTCCGTAGCCTGTTTGATAAGTCTTTTGTGAAATCGTTGTGCCTAACATAACGCTGTGCAAAAGAGACTGTTAAACTCGGAACCGGGAAGGGTTAGAGGTATTCTGGGGGGAGCGGTAAAATGCTATAATCCTTAGAGGACCACCTGTGGCGAAGGCGTCTAACTAGAACGGCTTCGACGGTGAGGGACGAAAGCTGAGGGAGCAATCCGGATTAGATACCCGAGTAGTCTCAGCTGTAAACGCTGTGAGCAAGGTGTCACGCCTTCTATATGAATGCGTGGTGTCGAAATGAAGATGTTAAGCTCACCGCCTGGGAAGTATGGTCGCAAGGCTG
>0c95711e51a834b7c8f540ca8009e860
TACCCGCAGCCCGAGTGGTAGTCGATTTTATTGGGCCTAAAGCGTCCGTATCCGGTCTGATAAATGCTTGGGTAAATCGTCTGGCTTAACCAGACGAATTCCGGGTAGACTGTCAGACTTGGGACCGGTTGAGGAAGAGGGTACTTTAGGGGTAGGAGTGAAATCCTGTAATCCTTGAAGGACCACCAGTGGCGAAGGCGCTCTTCTAGGACGGGTCCGACGGTGAGGGACGAAAGCCAGGGGAGCAAACCGGATTAGATACCCGGGTAGTCCTGGCCGTAAACGATGTGGGCTTTGCATTGGGGGTTCTACGTGGGCGCCCAGTGCCGTAGCGAAGGCGTTAAGCCCACCGCCTGGGAAGTATGGTCGCAAGGCTG
>0c969cf135b0db4d5cb9a3e469e69685
TACGGGGGGAGCGAGCGTTGTCCGGAATCATTGGGCGTAAAGGGCGTGTAGGCGGTCTTGTCAGTCAGTTGTGAAATGTCACGGCTTAACCGTGGAGTTGCAATTGAAACTTCAAGACTTGAGTGTCGTAGGGGATGATGGAATTCCTGGTGTAGCGGTGAAATGCGTAGATATCGGGAGGAACACCAGTGGCGAAGGCGGCTTTCTGGTCTATCTCTGACGCTGAGGAGCGAAAGCTAGGGGAGCAAACGGGATTAGATACCCTGGTAGTCCACGCAGTAAACGATGAACACTAGGTGTAGCGGGTATTTACCCCTGCTGTGCCGCAGTTAACGCATTAAGTGTTCCGCCTGGGGAGTACGATCGCAAGATTA
>0c98ba8229af2e3ee9c0aa241ab9d39f
TACGTAGGGGGCAAGCGTTGCCCGGATTTACTGGGCGTAAAGGGCGCGTAGGCGGCCCGGTAAGCGGAGGGTGAAAGCCCCCGGCTCAACCGGGGAATTGCTCTCCGAACCGCCGGGCTAGAGGCCGGGAGAGGGGGGTGGAATTGCCGGTGTAGGGGTGAAATCCGTAAATATCGGCAAGAACGCCCGTGGCGAAGGCGGCCCCCTGGAACGGCCCTGACGCTGAGGCGCGAAAGCTGGGGGAGCGAACCGGATTAGATACCCGGGTAGTCCCAGCCGTAAACGATGCGGGCTAGGTGTTGGGGGTGTCGACCCCCCCAGTGCTGCTAAGCTAACGCGTTAAGCCCGCCGCCTGGGGAGTACGGCCGCAAGGCTG
>0c9922257fd28efddf785d903dec3a56
TACCGGCAGCCCGAGTGGTGGCCGCGTTTATTGGGCCTAAAGGGTCCGTAGCCGGTCGGGTAAGTTCCTCGGGAAACCTCGCCGCTCAACGGTGAGGCTTCCGGGGAATACTGCCCGACTTGGGACCGGGATGGGCCGGAGGTACTCCCGGGGTAGGGGTGAAATCCGTTGATCCCGGGAGGACCACCCGTAGCGAAGGCGTCCGGCTGGAACGGGTCCGACGGTGAGGGACGAAGGCCAGGGGCGCGAACCGGATTAGATACCCGGGTAGTCCTGGCTGTAAACGATGCGGGCTTTGCGTCGGCGCTGCCACGAGTGGTGCCGGTGTTGAAGGGAAGCCGTTAAGCCCGCCGCCTGGGGAGTACGGGCGCAAGCCTG
>0c9d0463174cecfee95c2a278561d8f8
TACGGAGGGTGCAAGCGTTAATCGGAATTACTGGGCGTAAAGCGCGCGTAGGCGGCTTGGTCAGTCGGATGTGAAAGCCCCGGGCTCAACCTGGGAATTGCATTCGATACTGCCAGGCTAGAATGTAGTAGAGGGTAGTGGAATTCCGGGTGTAGCGGTGAAATGCGTAGATATCAGGAAGAACACCGGAAGCGAAGGCGGCTACCTGGCCCGTAACTGACGCTGAGGCGCGAAAGCGTGGGGAGCAAACAGGATTAGATACCCTGGTAGTCCACGCCGTAAACGATGGATACTAGCTGTTGGAGAGCAATCTTCAGTGGCTAAGCGAAAGTGATAAGTATCCCACCTGGGGAGTACGTTCGCAAGAATG
>0ca0547698d6c3a906682b75e08aa105
TACGGGGGGAGCTAGCGTTGTCCGGAATTATTGGGCGTAAAGAGCGTGTAGGCGTCCTAGCAAGTTTCTGGTGAAATACTTCTGCTTAACAGAAGAACTGCCAGAAAAACTGCTGGGATTGAGTTCAGAAGAGGAAAGCGGAATTCCTGGTGTAGCGGTGAAATGCTTAGATATCAGGAAGAACACCAGTGGCGAAGGCGGCTTTCTAGTCTGAAACTGACGTTGAGACGCGAAAGCGTGGGTAGCGAACAGGATTAGATACCCTGGTAGTCCACGCCGTAAACGATGGATACTTGGTGTTGGGAGGTCGACCCTTCCAGTGCCGGAGTTAACGCGTTAAGTATCCCGCCTGGGGACTACGGCCGCAAGGCTG
>0ca0a8ffa1bc475ffb67f295cf958846
TACGGAGGGTGCAAGCGTTAATCGGAATTACTGGGCGTAAAGCGCGCGTAGGTGGTTATATAAGTCAGATGTGAAAGCCCTGGGCTCAACCTAGGAACTGCATTTGAAACTGTATGGCTAGAGTATGGTAGAGGTGAGTGGAATTTCAGGTGTAGCGGTGAAATGCGTAGAGATCTGAAGGAACATCAGTGGCGAAGGCGACTCACTGGGCCATTACTGACACTGAGGTGCGAAAGCGTGGGTAGCAAACAGGATTAGATACCCTGGTAGTCCACGCCGTAAACGATGATTACTGGATGTATGCGATAGATAGTATGCGTCTAAGCGAAAGCGTTAAGTAATCCACCTGGGGAGTACGATCGCAAGATTG
>0ca2ff9b48574228ffbcef9e2f0ae453
CCCCGGCGCCCCAAGTGGCAACCATGTTTATTGGGCCTAAAGCATTCGTAGCCGGTTTAGTAACTTCTTTGTAAAATCTTTTGGCTTAATCAAAAGAGTGCAAGGAATAGTATTAAACTAGGGATCGGGAGGCGCTAGAGGTATTCCTTGGGGAATGGTAAAATGTTATAATCCTTGGAAGACCACCAGTGGCGAAGGCGTCTAGCGAGAACGAGTCCAACGGTGAGGGATGAAAGCTAGGGGAGCAAAAGGGATTAGATACCCCAGTAGTCCTAGCTGTAAACTTTGCGAGCTAGATGTTATGTATTCCACGTGAATATATAGTATCGTAGTGAAGACGTTAAGCTCGCCGCCTGGGGAGTATAGTCGCAAGGCCG
>0ca41afb240f1befdf4e30dcf1ff0650
GACGTAGGGGGCTAGCGTTGCCCGGATTCACTGGGCGTAAAGCGCGCGTAGGCGGTTCGGCAAGTCGCCCGTGAAAGCCCCTGGCTCAACTGGGGGAGGTCGGGCGATACTGCCGGGCTAGAGGGCGGCAGAGGGAGGTGGAACGGCCGGAGTAGCGGTGAAATGCGTAGATACCGGCCGGAATCCCGATGGCGAAGGCAACCTCCTGGGCCGTTCCTGACGCTGAGGCGCGAAAGCTGGGGGAGCGAACCGGATTAGATACCCGGGTAGTCCCAGCCCTAAACGATGCGGGCTAGGTGTCGGCCCGTCATTGGGTCGGTGCCGCAGCTAACGCGTTAAGCCCGCCGCCTGGGGAGTACGGTCGCAAGGCCG
>0ca6239c5db64d1953aaa5231644cff2
TACGGAGGGTGCAAGCGTTGTTCGGAATTATTGGGCGTAAAGCGCGTGTAGGCGGTTTGCCAAGTCTGATGTGAAAGCCCCGGGCTCAACCTGGGAAGTGCATTGGAAACTGGTAAACTTGAGTACGGGAGAGGGAAGTGGAATTTCGAGTGTAGGGGTGAAATCCGTAGATATTCTGAAGAACACCGGTGGCGAAGGCGCCTCTCTGGACTGATACTGACGCTCATGGACGAAAGCTAGGGGAGCGAAGAGGATTAGATACCCTCGTAGTCCTAGCCGTAAACGGTGTGCACTTGTTGTTGGAGGTTTACCCCCTTCAGTGACGGAGCTAACGCGTTAAGTGCACCGCCTGGGAAGTACGGCCGCAAGGTTA
>0ca9a4e965aabe87883074a2b964ce32
GACGTAGGAGGCGAGCGTTATCCGGATTTACTGGGCGTAAAGGGCAAGTAGGCGGTAGCTCAAGTTGGGCGTGACAGTTCCCGGCTCAACTGGGAGAGGTCGCTCAATACTGAGCTACTAGAGGGCAGGAGAGGGAGGCGGAACTCCTGGTGTAGCGGTGGAATGCTCAGAGATCAGGAGGAACACCAGTGGCGAAGGCGGCCTCCTGGCCTGTACCTGACGCTGAGAGGCGAAAGCTAGGGGAGCGAACGGGATTAGATACCCCGGTAGTCCACGCAGTAAACGATGAATGTTAGTCGTCGGGGGCCTAGTGTCTTCGGTGATGCAGCTAACGCATTAAACATTCCGCCTGGGGAGTACGGCCGCAAGGCTG
>0cae57c506206ff760377469b5e4ea95
TACGTGAGCCCCAAGCGTTACCCGGAATTATTGGGCGTAAAGAGTATGTAGGCGGTTTAGTAAGTTATCTGTCAAATTCTGATGCTTAACATCAGGACTGCGAATAATACTGCTAAACTTGAGACTGGGAGAGGCAAGCGGAACTGCTGGTGTAGGGGTTGTATCCATTAATATCAGCAGGAACACCAAATGCGAAGGCAGCTTGCTATAACATGTCTGACGCTGAGATACGAAAGCGTGGGGAGCGAATGGGATTAGATACCCCAGTAGTCCACGCCGTAAACGATGGATACTAAACATTGGTAGTTTCGACCCTATCAGTGTTGTTTACCTAAATTAACATCTTAAGTATCCCGCCTGGGAAGTACGAGCGCAAGCTTA
>0cb4a70db1a97ce129a7652d6918332d
TACGGAGGGTGCAAGCGTTGTTCGGAATTACTGGGCGTAAAGGGCGCGTAGGCGGCTGTTTAAGTCAGATGTGAAAGCCCTCGGCTTAACCGAGGAACTGCATTTGAAACTGGGTGGCTTGAGTACGGGAGAGGGAAGTGGAATTCCTGGTGTAGAGGTGAAATTCGTAGATATCAGGAAGAACACCGGTGGCGAAGGCGGCTTGCTGGAACGCAACTGACGCTCATGCACGAAAGCGTGGGGAGCAAACAGGATTAGATACCCTGGTAGTCCACGCCGTAAACGATGCATACTAGACCATGGTACTCTGACTGTTTCATGGTTGTAGCAAAAGTGTTAAGTATGCCGCCTGGGGAGTACGGTCGCAAGGCTA
>0cb8b3e7557bcb2e0d59f173804b7da8
GACGGAGGGCGCAAGCGTTGTTCGGAATTACTGGGCGTAAAGCGCACGCAGGCGGTTTGCTAAGTCCCTTGTGAAAGCCCGAGGCTCAACCTCGGAACTGCATGGGATACTGGCAGACTTGAGACAGGTAGAGGCTAGCGGAATTCCTGGTGTAGCGGTGGAATGCGTAGATATCAGGAAGAACACCTGTGGCGAAGGCGGCTAGCTGGGCCTGTTCTGACGCTCATGTGCGAAAGCGTGGGGAGCAAACAGGATTAGATACCCTGGTAGTCCACGCTGTAAACGATGGGCACTAGATGCCGGGCATATAGACGTGTTCGGTGTCGCAGCTAACGCATTAAGTGCCCCGCCTGGGGAGTACGGTCGCAAGGCTG
>0cc0e112ca0b351ca8e3607c00ad1453
TACTAGCGGTCCAAGTCGCAGCCATTTTTATTGGGTCTAAAACATCCGTAGCTTGCTTGATCAGTCTCTTGTGAAATTTCATATCTAAGTGTGGAGCGGGCAGAAGATACTGTATAGCTAGGGACCGAAGGACGCAAGGAGTACGATTAAGGTAGTGGTAAAATACGTTAATCTTAATTGGACTAACAATAGCGAAGGCACCTTGCGACGGCGGATCCGACAGTGAGGGATGAAAGCTAGGGGCGCAAAATGGATTAGATACCCATGTAGTCCTAGCCGTAAACACTGCATACTAAACATCGGGATCTCCTCGAGAGATTTCGGTGCTGCACCGAAGGGGAAAAGTATGCTACCTGGGAAGTATAGCCGCAAGGCCG
>0cc24378352c0625d3288e2ee0ea0e6a
TACGGAGGGTGCAAGCGTTAATCGGAATTACTGGGCGTAAAGCGCGCGTAGGTGGTTATATAAGTCAGATGTGAAAGCCCTGGGCTCAACCTAGGAACTGCATTTGAAACTGTATGGCTAGAGTATGGTAGAGGTGAGTGGAATTTCAGGTGTAGCGGTGAAATGCGTAGAGATCTGAAGGAACATCAGTGGCGAAGGCGACTCACTGGGCCATTACTGACACTGAGGTGCGAAAGCGTGGGTAGCAAACGGGATTAGATACCCCGGTAGTCCACGCCGTAAACGATGAATACCAGCTGTTTGGATACACGACAATCCAAGTGGCGCAGCTAACGCAATGAGTATTCCGCCTGGGGAGTACGGTCGCAAGATTA
>0cc24de316b7e5dcf193d3a9162a4141
TACAGAGGTGGCGAACGTTGTTCGGATTTACTGGGCGTAAAGGGTCCGCAGGCGGCTCGGTGTGTCAGATGTGAAAGCCCACGGCTTAACCGTGGAATTGCATTTGAAACTGCCGGGCTAGAGTACTGGAGGGGAGAAGGGAACACTTGGTGTAGCGGTGAAATGCGTAGATATCAAGTGGAACACCGGAGGCGAAGGCGCTTCTCTGGACAGATACTGACGCTCATGGACGAAAGCTTGGGTAGCGAAAGGGATTAGATACCCCGGTAGTCCTGGCTGTAAACGATGCGTGCTGGGTGTTGGTAGGGCTATGAGCCGTATCAGTGCCGTAGGAAAACTGTTAAGCGCGCCGCCTGGGAAGTACGCTCGCAAGAGTG
>0cc4e652fcf4602dc19c8cb4fa14edb4
GACGTGAGCCCCAAGCGTTGTTCGGATTTACTGGGCTTAAAGGGCGCGTAGGCGGATCTGTCAGTGTCAGGTGAAAGCCCCCGGCTTAACCGGGGAACGGCCTGGCAAACTGCAGATCTTGAGTCAAGTAGGGGTGTGTGGAACTCTTGGTGGAGCGGTGAAATGCGTAGATATCAAGAGGAACGCCGGAGGCGAAGGCGACACGCTGGGCCTGCAAGAGGTTGCCCAACGCGATGCGTCGAGTTGGGCAGCCTTCCTGACGCTGAGGTGCGAAAGCGTGGGGAGCGAAGCGGATTAGATACCCGCGTAGTCCACGCCCTAAACGGTGGACACTAGATATGGGGAGTATCGACCCTTTCCGTGTCGAAGCTAACGCTTTAAGTGTCCCGCCTGGGGAGTACGGCCGCAAGGCTA
>0cc875a05073f8bd5c24a6b29a009591
AACGTAGGGTGCAAGCGTTGCTCGGATTCACTGGGCGTAAAGGGTCCGTAGGTGGGGTTGTAAGTCGGGTGTGAAATTCCGGGGCTTAACCCCGGAGCTGCGCTCGATACTGCAATCCTAGAGTATGGGAGAGGAGAGCGGAATTCCCGGTGTAGCGGTGGAATGCGTAGATATCGGGAGGAACGCCAACGACGAAGGTAGCTCTCTGGCCCATTACTGACACTCAGGGACGAAAGCGTGGGGAGCAAACAGGATTAGATACCCTGGTAGTCCACGCTGTAAACGATGCAGGCTAGGTATTGGAGGCAAAGCTTTCAGTGCCGCAGGAAACCCATTAAGCCTGCCGCCTGGGAACTACGACCGCAAGGTTG
>0cc8f1bdedd90595f1f04b942433b7d1
TACGGGGTGGGCGAGCGTTGCCCGGATTCACTGGGCTTAAAGGGGGCGTAGGCGGCTCGGTAAGTCAGGCGTGTAATCCACCGGCTCAACCGGTGGGCTGCGCCTGAAACTGCCGGGCTAGAGGGCGTCAGAGGAGGGCGGAACTCCCGGTGTAGCGGTGAAATGCGTAGATATCGGGAGGAACGCCGGTGGGGAAGCCGGCCCTCTGGGGCGTCCCTGACGCTGAGGCCCGAAAGCCAGGGGAGCGAAGGGGATTAGATACCCCCGTAGTCCTGGCCGTAAACGATGGGTGCTAGGTGTGGGGTCCTTCGGGACTCCGTGCCGTAGGGAAACCGTTAAGCACCCCGCCTGGGGAGTACGCCCGCAAGGGTG
>0cca3d9c0ba75386f6c9a313327c467c
AACGTAGGGGGCGAGCGTTGTCCGGAATTACTGGGCGTAAAGGGCGTGTAGGCGGTTACCTAAGTCAGGTGTGAAATCCTAAGGCTCAACCTTAGGGCTGCGCCTGAAACTGGGTAACTTGAGGGCAGGAGAGGAGAGCGGAATTCCCGGTGTAGCGGTGAAATGCGTAGATATCGGGAAGAACACCAGTGGCGAAGGCGGCTCTCTGGACTGTACCTGACGCTGAGGCGCGAAAGCGTGGGGAGCGAACAGGATTAGATACCCTGGTAGTCCACGCTGTAAACGATGGGTGCTAGGTGTTGGGGGTATCGAATCCTCCAGTGCCGGAGTTAACACAATAAGCACCCCGCCTGGGGAGTACGGCCGCAAGGTTG
>0ccfd2c4bbddab0b1714e10bd7ec5fb5
TACGTAGGGGGCGAGCGTTACCCGGATTCACTGGGCGTAAAGGGGGCGTAGGCGGCCCCGTAAGTCAAGTGTGAAATTCCACGGCTCAACCGTGGAGCTGCGCTTGAAACTGCGGGGCTTGAGGCCGGTAGAGGGGGACGGAATTGCCGGTGTAGGGGTGAAATCCGTAGATATCGGGAGGAACACCAGTGGGGAAGCCGGCCAGCTGGACGGTCCCTGACGCTGAGGCACGAAAGCGTGGGGAGCAAACCGGATTAGATACCCTGGTAGTCCACGCCGTAAACGATGAGCACTAGGTGTGGGGGAGATTATCTCTTCCGTGCCGCAGCTAACGCATTAAGTGCTCCGCCTGGGGAGTACGGCCGCAAGGTTA
>0ccffadfe2e283d1f2aa225ede5b270f
TACGGAGGATCCAGGCGTTATCCGGATTTATTAGGTTTAAAGGGTGCGTAGGCGGAATTGTAAGTCAGTGGTGAAATCCTGCAGCTTAACTGTAGAACTGCCATTGATACTGCTATTCTTGAGTATAGTTGAGGTGGGCGGAATGTGTCAAGTAGCGGTGAAATGCATAGATATGACACAGAACACCAATTGCGTAGGCAGCTCACTAAACTATTACTGACGCTCAGGCACGAAAGCGTGGGGAGCGAACAGGATTAGATACCCCGGTAGTCCTAGCCGTAAACGATGTCCACTAGGTTGGCGGTTCTTTGACGGATTCCCAACCGTAGCGAAAGCGTTAAGTGGACCGCCTGGGGAGTACGGTCGCAAGGCTA
>0cd267441c1cf96ec03b40ba219f3112
TTCGTAGGGTGCAAGCGTTATCCGGATTTATTGGGCGTAAAGAGTTTCGTAGGCGGCAGGACAAGTATTCTGTCAAATTTCTCTGCTTAACGGAGAAACGGCAGGGTAAACTGTCTTGCTAGTCCGTATTCGGGGGTGCTGGAACTTCCGGTGGAGGGGTGAAATCCATTGAGATCGGAAGGAACACCAATGGCGAAGGCAAGCACCTAGGATGCTGGAGACGCTGATGAACGAAAGCTAGGGTAGCAAACCGGATTAGAGACCCGGGTAGTCCTAGCCGTAAACGATCCTTGCTAGATGGTCGTCCGCCTTATCGGCGGATGAGTGTCGAAGCTAACGCAATAAGCAAGGCGCCTGGGGAGTACGGCCGCAAGGCTG
>0cd3d03ac5b861038621e6b8b9009528
TACGGGGGGTGCAAGCGTTGTTCGGAATTATTGGGCGTAAAGAGCGTGTAGGCGGCTAGGTAAGTCGGATGTGAAAGTCCCGGGCTCAACCCGGGAAGTGCATTCGAAACTGCTTGGCTAGAGTAAGAGAGAGGAAAGTGGAATTCCTGGTGTAGAGGTGAAATTCGTAGATATCAGGAGGAACACCGGTGGCGAAGGCGGCTTTCTGGCTCTATACTGACGCTGAGACGCGAAAGCGTGGGTAGCAAACAGGATTAGATACCCTGGTAGTCCACGCCGTAAACGATGTTCACTAGGTGTTGGGGGTATTGACCCCCTCAGTGCCGCAGCTAACGCATTAAGTGAACCGCCTGGGGAGTACGGTCGCAAGACTA
>0cd41dbff34ca21fbc7976a33ae35f26
TACGGAGGGTGCGAGCGTTATTCGGAATTACTGGGCGTAAAGCGCACGTAGGCGGTGGGGTAAGTCAGGTGTGAAAGCCCTCGGCTCAACCGAGGAAGTGCATCTGAAACTGCCCCACTAGAGTTCGGGAGAGGACGGCGGAATTCCCGGTGTAGGGGTGAAATCCGTAGATATCGGGAGGAACGCCGGAGGCGAAGGCGGCCGTCTGGCCCGAAACTGACGCTGAGGTGCGAAAGCGTGGGGAGCAAACAGGATTAGATACCCTGGTAGTCTTAGCTGTAAACAATGAGCACTTGACTGGAGGGTCCTCCATAGCCTTCCAGTCGTAGCGAAAGTGTTAAGTGCTCCGCCTGGGGAGTATGGTCGCAAGGCTG
>0cd4b0e16f6fb5f573afe2d49595688b
GACGAGTGCCCCAAGCGTTATCCGGAATTACTGGGCGTAAAGCGTCTGTAGGGGGTTTGATAAGTCTCCTGTTAAATTCCGATGCTCAACATCGGAACCGCAGGAGAAACTATCAAACTAGAGGGTGCGAGAGGCTGATGGAACTCAGGGAGTAGGGGTGAAATCCGTTGATACCCTGAGGAACACCAAAGGCGAAGGCATTCAGCTGGCGCACTCCTGACCCTGAGAGACGAAAGCGTGGGGAGCGAACGGGATTAGATACCCCCGTAGTCCTGGCCGTAAACGATGCCCGCTGGGTGTTGCGCCGGCTTAGAGCCGGCGCAGTGCCTGAAGGGAAACCGTTAAGCGGGCCGCCGGGGGAGTACGGCCGCAAGGCTG
>0ce2d6a84b7887f83ccb730771398c67
CACCGGCAGCCCAAGTGGTAGCCACTTTTATTGGGTCTAAAGCGTCCGTAGCCGGTTGAGTAAGTTCCTTGGGAAATTTGGCTGCTTAACAGTCAAGCTTCCAGGGAATACTGCTCGACTTGGGACTGGGAGAGGTCAGAGGTACTCCAGGGGTAGGGGTGAAATCCGTTAATCCCTGGGGGACCACCGGTAGCGAAGGCGTCTGACCAGACCAGGTCCGACGGTGAGGGACGAAGGCTAGGGTCGCGAACCGGATTAGATACCCTGGTAGTCCACGCCGTAAACGATGAATGCCAGACGTCGGGGGGCTTGCCCTTCGGTGTCACACCTAACGGATTAAGCATTCCGCCTGGGGAGTACGGTCGCAAGATTA
>0ce6eac76a3073d36dade5ee4d37974e
TACGGAGGTGGCAAGCGTTATTCGGAATCACTGGGCATAAAGGGCACGTAGGCTGTTTGACAGGTCAAGGGTGAAAGCCCCCGGCTCAACCGGGGAACTGCCTTTGAAACCGTCAGACTAGAGCGGAAAAGGGGAGAGAGGAACTCGCAGTGGAGCGGTGAAATGCGTAGATATTGCGAGGAACGCCGGTGGCGAAAGCGTCTCTCTGGTTTCTTGCTGACGCTGAGGTGCGAAAGCTAGGGGAGCAAACGGGATTAGATACCCCGGTAGTCCTAGCTGTAAACGATGAGCACTGGGTCGGAGGATCCTCCATAGTTTTCCGGCCGTAGCGAAAGTGTTAAGTGCTCCGCCTGGGGAGTATGGTCGCAAGGCTG
>0cf5aa3cf0a6eb27d527627cdbab762a
TACGAATGGGGCAAGCATTGTTCGGATTTACTGGGTTTAAAGGGTATGTAGGCGGTTTTTCAAGTCTGTTTGTGAAAGCCCGGGGCTCAACCCCGGAATAGCATCGGAAACTGGATCACTTGAGTATGTAGGAGGAGAGAGGAATTCTAGGTGTAGCGGTGAAATGCGTAGAGATCTAGGAGAAGACCAGAGGCGAAGGCGTCTCTCTATTACAATACTGACGCTGAGATACGAAGGCTAGGGTAGCGAACGGGATTAGATACCCCGGTAGTCCTAGCAGTAAACGATGTGCATTTTGTCGGTGGAAGTTCGATCTTCTGCCTGCCGAAGCGAAAGCGTTAAATGCACCACCTGGGGAGTACGATCGCAAGATTA
>0cfb82f239878060df537ec463c699ca
GACGAAGGTGGCAAGCGTTATTCGAAATCACTGGGCTTAAAGGGCGCGTAGGCGGATATACAAGTGTCAGGTGAAATCCCTCGGCTTAACCGAGGAATTGCTTGGCAAACTGTATATCTTGAGTCAAGTAGGGGTGTGTGGAATTCTTGGTGGAGCGGTGGAATGCGTAGATATCAAGAGGAACGCCGAAGGTGAAGACAGCACACTGGGCTTGAACTGACGCTGAGGCGCGAAAGCGTGGGGAGCAAACAGGATTAGATACCCTGGTAGTCCACGCCGTAAACGATGTATACTAGGTTGCGGAGGTTCTGACACCGTCGCAGTCGTAGCAAAAGCGTTAAGTATACCGCCTGGGGAGTACGGTCGCAAGGCTA
>0cfe8331fabadeb832fcf1023800b93f
TACGGAGGGTGCAAACGTTGTTCGGAATTACTGGGCGTAAAGCGCGCGTAGGCGGTTTGTTAAGTCAGATGTGAAAGCCCAAGGCTCAACCTTGGACGTGCATTTGAAACTGGCAGACTTGAGTACTGGAGGGGATGGTGGAATTCCCGGTGTAGAGGTGAAATTCGTAGATATCGGGAGGAATACCGGTGGCGAAGGCGACCATCTGGCCAGATACTGACGCTGAGGTGCGAAAGCATGGGGAGCAAACAGGATTAGATACCCTGGTAGTCCATGCCGTAAACGATGTCAACTAGGTGTTGGAATGGTTAATCATTTCATTGCCGCAGCTAACGCATTAAGTTGACCGCCTGGGGAGTACGGCCGCAAGGCTA
>0cfff1ea1e729bb47bcd87e15b2203f6
CACGTAGGATCCGAGCGTTATCCGAATTTACTGGGCGTAAAGCGCGTGTAGGCGGCCGGGTAAGTTGGACGTGAAAGCTCCTGGCTCAACTAGGAGAGGTCGTTCAAAACTGCCTGGCTAGAGGGCGACAGAGGGAGGTGGAATTCCCGGTGTAGTGGTGAAATGCGTAGATATCGGGAGGAACACCAGTGGCGAAGGCGGCCTCCTGGGTCGCCCCTGACGCTCAGACGCGAAAGCTAGGGGAGCAAACGGGATTAGATACCCCGGTAGTCCTAGCTGTAAACGATGTGGACTTGGCGTTGGTGGGGTCAAATCCATCAGTGCCGTAGCTAACGCGATAAGTCCACCGCCTGGGGACTACGGTCGCAAGGCTA
>0d0295e695653b756c8e935d15053e6d
TACTGAGGGTCCAAGCGTTAATCGGAATTACTGGGCGTAAAGCGAGTGTAGGCCGCTTCGTAAGTCGGATGTGAAAGCCCCGGGCTTAACCTGGGAATTGCATTCGATACTGCGCGGCTAGAGTTTGGTAGAGGGAAGTGGAATTCCAGGTGTAGCGGTGAAATGCGTAGATATCGGGAGGAACACCAGTGGCGAAGGCGGCTTTCTGGTCTATCTCTGACGCTGAGGAGCGAAAGCTAGGGGAGCAAACGGGATTAGATACCCCGGTAGTCCTAGCTGTAAACGATGGATACTAGGTGTGGGAGGTATCGACCCCTTCTGTGCCGCAGCTAACGCATTAAGTATCCCGCCTGGGGAGTACGGTCGCAAGGCTG
>0d1720f9bb7b4e37b5c12aedc6adf565
TACGGAGGTGGCAAGCGTTACTCGGAATCACTGGGCGTAAAGGGCGTGTAGGCGGTTTGATAAGTCAGATGTGAAAGCCCCGGGCTCAACCTGGGAACTGCATTTGAAACTGTCAGACTAGAGTGTGGTAGAGGGAAGTGGAATTCCGAGTGTAGCGGTGAAATGCGTAGATATTCGGAGGAACATCAGTGGCGAAGGCGACTTCCTGGACCAACACTGACGCTGAGGTGCGAAAGCGTGGGGAGCAAACAGGATTAGATACCCTGGTAGTCCACGCCGTAAACTATGTCTACTAGTCGTCGGGGGGCTTGTCCCTTTGGTGGCGCAGCTAACGCGTTAAGTAGACCGCCTGGGGAGTACGGCCGCAAGGCTA
>0d189c8874517b15c1a793bb02cd8136
TACGGAGGGTGCAAGCGTTATCCGGAATTACTGGGTTTAAAGGGTGCGTAGGCGGCGGCATAAGTCAGAAGTGAAAGTTGGCAGCTTAACTGCAAAATTGCTTTTGATACTGTGTTGCTTGAATCACGTTGAGGCTGGCGGAATGTGGCATGTAGCGGTGAAATGCTTAGATATGATACAGAACACCGATCGCGAAGGCAGCTTACGAAACTATAACTGACGCTCAGGAACGAAAGCGTGGGTAGCGAACAGGATTAGATACCCTGGTAGTCCACGCCGTAAACGATGATCACTCGTTGTTGGCAATACATCGTCAGCGACTGAGCGAAAGCATTAAGTGATCCACCTGGGGAGTACGCTCGCAAGAGTG
>0d278123410bd837ffbec119755a7696
CACCGGCAGCCCAAGTGGTAGCCACTTTTATTGGGTCTAAAGCGTCCGTAGCCGGTCGAGTAAGTTCCTTGGGAAATTTGGCTGCTTAACAGTCAAGCTTCCAGGGAATACTGCTCGACTTGGGACTGGGAGAGGTCAGAGGTACTCCCGGGGTAGGGGTGAAATCCGTTGATCCCGGGAGGACCACCCGTAGCGAAGGCGTCCGGCTGGAACGGGTCCGACGGTGAGGGACGAAGGCCAGGGGCGCGAACCGGATTAGATACCCGGGTAGTCCTGGCTGTAAACGATGCGGGCTTTGCGTCGGCACTGCCACGAGTGGTGCCGGTGTTGAAGGGAAGCCGTTAAGCCCGCCGCCTGGGGAGTACGGGCGCAAGCCTG
>0d2896254ccc74bd718b75eea6b58536
TACGGGGGGTGCAAGCGTTGTTCGGAATTACTGGGCGTAAAGGGCGCGTAGGCGGCCATTTAAGTCAGATGTGAAAGCCCACGGCTCAACCGTGGAACTGCATTTGAAACTGGATGGCTTGAGTACGGGAGAGGGAAGTGGAATTCCAAGTGTAGAGGTGAAATTCGTAGATATTTGGAGGAACACCAGTGGCGAAGGCGGCTTCCTGGACCGATACTGACGCTGAGGCGCGAAAGCGTGGGTAGCAAACAGGATTAGATACCCTTGTAGTCCACGCCCTAAACGATGGACGCTAGCTATGGGGAGTGTCGACCCTCTCCGTGGCGAAGCTAACGCGTTAAGCGTCCCGCCTGGGGAGTACGCCCGCAAGGGTG
>0d2aa2c3ece0652bd7f1cc69c1368d36
[truncated: 7,278,483 more chars]
