# Supplementary material for: Microbial communities of Auka hydrothermal sediments shed light on vent biogeography and the evolutionary history of thermophily
Source: ISME J. 2022 Mar 28;16(7):1750–64. doi: 10.1038/s41396-022-01222-x (PMC9213671; doi:10.1038/s41396-022-01222-x)
Supplement: Supplementary file 9 — Supplemental Data S8 [file 41396_2022_1222_MOESM9_ESM.xlsx]

## Sheet: all
Genome_bin	Length	all_bins.PC80_1_7_unfiltered_R1stq_filtered.bam	all_bins.PC67_1_7_filtered_R1stq_filtered.bam	all_bins.PC67_1_7_unfiltered_R1stq_filtered.bam	all_bins.PC80_1_7_filtered_R1stq_filtered.bam	all_bins.PC80_7_14_filtered_R1stq_filtered.bam	all_bins.PC80_7_14_unfiltered_R1stq_filtered.bam	all_bins.PC67_7_14_unfiltered_R1stq_filtered.bam	all_bins.PC67_7_14_filtered_R1stq_filtered.bam
67_17_1_Bin_1_Celeribacter_baekdonensis	4523102	9972	6106459	10393	304549	2619629	110504	16723	7638274
67_17_1_Bin_2_ANME1	1892781	3461272	2549329	1662545	5546959	8499106	13976392	23727658	23722613
67_17_1_Bin_3_Deltaproteobacterium	3313109	718947	6240332	11961256	497062	7042	8396	65311	33294
67_17_2_Bin_1_Stenotrophomonas_maltophilia	4085099	1962	1564102	544	625534	234393	302	61	873676
67_17_2_Bin_10_Desulfurellales	1080524	949913	616902	386052	969161	21629	10765	29151	32847
67_17_2_Bin_11_Syntrophobacterales	2126787	820605	1499853	1684940	797685	25209	35017	62237	53857
67_17_2_Bin_2_Hotseep1	1934783	2577351	1019241	718095	3688640	7595943	9522504	10404871	11162618
67_17_2_Bin_3_Atribacteria_OP8_JS1	2231220	204368	1563013	1275020	207697	81945	48050	95020	104654
67_17_2_Bin_4_Riflebacteria	1907211	273	681999	517173	791	275	23	1512	4044
67_17_2_Bin_5_CPR	936934	1228	560979	1011203	1349	162	28	8286	7520
67_17_2_Bin_6_Zixibacteria	3656515	1685	2455583	3335521	2471	432	119	9794	14286
67_17_2_Bin_7_ANME2	1486431	34957	603564	960645	29900	1899	2055	26604	14213
67_17_2_Bin_8_Sulfurovum	1873328	5952590	921685	1354325	5729561	75621	102845	25605	9517
67_17_2_Bin_9_ANME2	2055811	72423	1094739	5435283	28754	349	1624	24638	4777
67_714_1_Bin_10_Thermococcus	1937847	254353	83465	74776	255975	591359	706284	1086276	1060426
67_714_1_Bin_15_TA06_like	2077749	227439	7918	7758	192242	454770	700818	1650540	1201238
67_714_1_Bin_7_thaumarchaeon	1249375	46885	1337	1575	48994	1091155	1377453	897099	678026
67_714_2_Bin_3_Zixibacterium_like	2057975	393509	8386	7952	413497	1962359	1731741	1090154	1183596
67_714_2_Bin_5_Thermoplasmatales	1005215	53144	79307	99991	43951	248289	311088	232596	205244
67_714_2_Bin_8_ArcI_group_like	1168668	201964	14483	17511	171128	540859	694107	589259	355947
80_17_1_Bin_2_Kosmotoga	1875681	978477	266962	286704	1026949	8083	4715	22814	40647
80_17_1_Bin_3_Acetothermia_like	1854475	1340330	526116	448724	1805813	18824	14256	4385	4237
80_17_1_Bin_6_Thermoplasmatales	1288053	745218	341761	249952	1069620	20643	19275	270961	329774
80_714_1_Bin_6_Thermoplasmatales_like	1290116	78981	127344	169085	60913	374784	487280	294622	266226
80_714_1_Bin_8_ANME1	1118840	357865	46677	35549	499727	6353619	9738180	3804883	2926814
80_714_1_Bin_9_Thermococcus	1645999	192281	58121	53980	189996	465122	586786	828987	825573
80_714_2_Bin_1_Acetothermia	1203113	179002	18071	21368	205112	1360621	1379414	810366	987172
80_714_2_Bin_2_Archaea	1248634	1334	155	135	922	198834	514017	253454	98046
80_714_2_Bin_3_Desulfurella	1127105	57559	12836	8998	72968	874370	588981	623273	778269
80_714_2_Bin_4_CPR	1226331	218169	6105	9426	161581	499898	742105	528208	367344
80_714_2_Bin_6_Desulfobacterales	2525583	473173	119979	131478	431626	1158451	1183490	865499	1133352
bin_100_mancur	2153129	31529	44635	41993	45335	377	406	263	286
bin_101_mancur1	738745	1306	131	131	1280	15931	21392	16534	10781
bin_103_mancur	1241134	37087	262564	241251	39896	430	108	981	887
bin_104_mancur1	1228018	10643	737	767	5850	27340	22695	22538	21497
bin_106_mancur	3217223	57	397920	502915	403	185	4	1396	1929
bin_108_mancur	3430401	13108	169543	128087	15043	84	28	449	356
bin_11_mancur	3824268	221881	1989	64	216465	4838	4515	298	6640
bin_110_mancur	690336	1916	71	65	1402	14898	17421	35572	24445
bin_111_mancur	2092385	10162	4633	9856	6871	72213	63807	66186	38583
bin_113_mancur1	1578389	44317	173574	145852	41913	42131	43972	21472	16948
bin_114_mancur	1186944	100580	1325	1634	87151	29864	27616	20504	17398
bin_116_mancur1	1491801	72425	16308	12718	84321	5314	3111	132	98
bin_118_mancur	718316	16587	212	324	10762	44178	55960	37422	24284
bin_119_mancur1	678467	2871	75	49	3063	16503	17987	8760	7124
bin_12_mancur1	527899	5044	42604	28637	4886	7465	4806	58838	73177
bin_122_mancur1	1980009	2160	105	118	2217	50791	85452	91897	52787
bin_122_mancur2	1132612	1184	65	46	1216	32904	47200	64612	38634
bin_123_mancur	3961900	107850	65757	75000	106027	5253	10332	10549	8526
bin_124_mancur	3244591	9845	726	930	10141	151815	232748	194781	111644
bin_126_mancur1	419569	39	11463	24124	23	14	3	21	45
bin_127_mancur	1834512	27859	1159	1180	28747	56570	38583	62289	96859
bin_128_mancur1	716441	20485	30498	23785	20902	831	841	2065	2018
bin_129_mancur	3504242	38661	86259	77177	58184	1065	530	1101	1720
bin_130_mancur	5126947	516194	1176	1257	705997	3240	1938	68	88
bin_132_mancur	4119495	8	98872	9	100266	136191	11	13	161682
bin_133_mancur1	1984740	39891	29150	29913	41579	866	810	777	818
bin_135_mancur1	1146819	120124	20240	15998	59402	2432	2279	1718	2110
bin_136_mancur1	669662	66358	1013	1467	35984	122790	218943	133015	67892
bin_137_mancur	2741159	88333	21025	42605	74379	626	859	545	354
bin_138_mancur	1619584	74816	63530	67559	74469	270255	373093	282414	244849
bin_139_mancur	1686411	97481	17388	23002	60387	3381	7079	869	883
bin_14_mancur	2227833	104636	207506	186958	134464	1383	1761	2177	1580
bin_141_mancur1	659644	11318	922	1529	5732	15854	23853	24045	14164
bin_144_mancur1	886618	636	280	263	692	79245	123083	68538	40724
bin_145_mancur	1770567	15767	2240	1129	40961	61275	22370	22768	77354
bin_146_mancur	2930331	237738	101880	105639	199534	22948	25309	31153	18483
bin_147_mancur1	1770021	15886	3459	2963	22071	350188	167521	126623	168441
bin_148_mancur1	2520014	685	280	268	639	95727	221353	27675	11938
bin_15_mancur	2935227	223165	204827	379362	138942	28862	44441	80424	42657
bin_151_mancur	2305131	26921	836	711	33965	70427	83531	34947	31946
bin_153_mancur1	4076250	4	34413	1	54740	53185	3	5	163920
bin_155_mancur1	609095	23142	263	186	22630	7573	7604	1234	1785
bin_157_mancur	1798502	65827	16463	22541	45486	2320	1765	8526	13053
bin_158_mancur1	1008790	18118	53	73	12489	7891	16770	9330	8204
bin_159_mancur1	3580395	171280	30235	120122	56889	600	1647	1012	313
bin_16_mancur1	1098183	11112	9298	7580	7125	4976	7686	23233	15472
bin_160_mancur1	1383086	150615	26427	24652	173467	117607	163438	177045	126849
bin_161_mancur	3109265	91764	3115	3489	86113	57167	87590	95695	58118
bin_163_mancur1	3238338	24115	4110	3220	39673	35115	24677	58113	85933
bin_165_mancur1	1287812	7490	46719	33214	8995	1664	1728	733	578
bin_168_mancur1	2033650	94196	4912	7807	67984	766	1702	237	122
bin_169_mancur	2707998	196888	25458	22587	214467	1523	1892	266	241
bin_17_mancur1	2654318	29807	7021	8448	33572	10151	14321	51842	35442
bin_170_mancur1	684855	16226	7530	13894	11853	29267	25281	69271	77375
bin_172_mancur1	989371	35955	1842	2284	20440	21781	20559	23817	20528
bin_178_mancur	1634124	5633	368	593	3904	236160	222147	152855	163414
bin_179_mancur1	738114	33442	13081	19366	25031	66791	80730	82723	73028
bin_180_mancur	1309298	106373	7135	12538	54654	135507	142679	174819	148452
bin_181_mancur1	549147	24178	1545	1289	22950	610	662	868	725
bin_182_mancur1	794095	19919	13666	8455	16122	427	453	222	241
bin_183_mancur	2557660	4518	117883	178871	2560	32	35	835	383
bin_185_mancur1	2094373	206714	33755	66453	133644	2420	4910	5370	2096
bin_185_mancur3	3010792	154272	64155	80891	113565	5282	9372	6317	5985
bin_186_mancur	2378676	210993	60619	95908	165170	3554	6780	899	747
bin_187_mancur	1453560	83885	14850	10639	69583	25646	23162	38229	48087
bin_188_mancur	2908545	98358	103149	120234	124438	21127	32643	21021	16688
bin_19_mancur1	574551	8831	969	1763	4752	18450	20146	25736	25238
bin_190_mancur	752584	9274	1282	1055	6515	23062	31671	50808	35911
bin_191_mancur1	1501737	83123	63594	143161	68840	439	772	652	398
bin_192_mancur1	1405841	2794	2243	1805	3403	17478	29646	36879	28291
bin_193_mancur1	1291202	21507	28511	25335	19854	275	276	279	139
bin_194_mancur1	1851585	26174	44215	67680	19322	586	1274	504	420
bin_197_mancur1	1932169	119114	83534	66214	115689	15856	15883	35559	61069
bin_199_mancur	1793120	96488	170988	132805	100536	1489	548	2046	2961
bin_2_mancur1	668638	10798	787	745	8140	7610	12636	16282	13008
bin_20_mancur	1368887	4189	61	55	5156	137188	205967	53050	43152
bin_200_mancur	1836230	5869	235	189	6322	137131	249211	247949	165425
bin_202_mancur1	1756858	907	47591	59755	624	353	768	810	550
bin_205_mancur1	944044	2175	15254	13253	2555	13993	25436	13955	9597
bin_206_mancur1	2427567	83456	6098	5444	84713	2267	2196	253	237
bin_209_mancur	1996152	54853	303	355	54982	154619	278515	186632	113334
bin_21_mancur1	1247232	2974	41155	45390	3517	59182	114381	213924	117756
bin_210_mancur	1905154	28346	1409	801	49486	118784	115823	56602	58114
bin_211_mancur1	837908	3428	388	471	3848	34223	47705	33850	31177
bin_212_mancur1	1764957	44176	1122	903	30577	105350	122166	102090	76871
bin_213_mancur1	1189635	2124	79	97	1372	21443	20084	28557	29939
bin_215_mancur1	377606	16824	2440	4255	9821	21676	34622	43451	32201
bin_216_mancur1	419560	12189	215	238	5963	3026	4157	5801	5025
bin_217_mancur1	2039261	48406	44284	42000	43473	586	738	635	623
bin_218_mancur	945313	23458	79772	72570	16496	308	628	130	221
bin_219_mancur1	810664	12663	532	859	11190	55034	83073	47274	45047
bin_22_mancur1	1340602	24566	14444	13015	31534	1206	1440	12470	13570
bin_220_mancur	1046794	32131	7943	10494	19433	3531	5676	5604	4774
bin_221_mancur1	679189	32653	599	836	25296	50779	62876	48228	40011
bin_222_mancur	1673789	4823	39	22	6072	61482	40711	50239	80072
bin_223_mancur	2763836	22314	3630	3575	25234	53503	115277	96109	32480
bin_224_mancur1	1690473	445666	157776	252373	358501	4375	6350	3862	1846
bin_225_mancur	1261091	7001	69	77	4618	32276	45984	14531	14505
bin_228_mancur	2853261	1537	250036	253882	1611	159	267	1313	1061
bin_23_mancur1	1968200	20282	349	472	19163	135244	132858	16286	20121
bin_231_mancur	2322409	254983	35422	59614	192994	2116	3834	265	93
bin_232_mancur1	949252	6174	32	71	4396	39721	45568	37691	28427
bin_233_mancur	3210168	175159	617781	498384	164333	2124	2156	2274	1832
bin_234_mancur	894831	66112	5595	3048	60841	208960	244507	171067	139839
bin_235_mancur1	690965	264696	2787	2725	234260	166059	328419	134572	68655
bin_238_mancur1	736695	45438	33167	26417	49877	26677	22811	27101	27146
bin_239_mancur1	1166871	32213	11758	8568	23998	1957	1717	456	879
bin_24_mancur1	1708359	7904	1818	2094	8196	24236	48559	28824	15037
bin_242_mancur1	1468644	54623	1025	1248	40652	6561	7105	17728	19998
bin_243_mancur	1524679	10968	5819	7137	13141	46162	53873	23883	31069
bin_247_mancur	976286	13570	62000	43381	18586	146	169	3162	2684
bin_248_mancur1	1640109	1086	76	53	1107	53757	67304	52809	45100
bin_248_mancur2	1494229	934	60	76	948	44184	63528	43418	34398
bin_249_mancur1	1206050	3726	4354	4782	4636	28380	20510	14347	22133
bin_25_mancur1	491841	336	16	7	228	6027	10024	12422	6422
bin_252_mancur1	979357	1659	95	187	1852	20579	23789	11107	7602
bin_254_mancur	826198	10812	176	358	8174	14236	23742	9377	6200
bin_255_mancur	1489849	4416	142203	104157	5696	117	139	7643	6890
bin_256_mancur	551941	32233	6609	12636	15865	19268	27294	63354	44516
bin_257_mancur	3009330	64193	45180	51791	63321	2222	3574	1697	1760
bin_258_mancur1	1382054	5543	132	161	5643	53705	63460	81828	48586
bin_259_mancur1	924119	832	31	52	1201	18390	24963	14943	14335
bin_26_mancur1	3449435	3079	111182	104141	2569	222	191	1330	1229
bin_260_mancur	990274	211340	427	517	189135	1329	520	11	39
bin_261_mancur1	1020619	989	24	24	1460	11925	19352	35225	27872
bin_262_mancur	958664	21096	1943	2386	21948	79353	103416	60314	54308
bin_263_mancur1	531547	34215	2330	4946	10938	458	765	85	21
bin_265_mancur	850545	2781	8	16	2650	18251	36974	17228	7913
bin_266_mancur	1113701	10816	4226	3270	11597	31504	40938	46491	38030
bin_270_mancur1	652695	33146	4318	7040	23844	60665	71683	78821	63810
bin_271_mancur	1245669	26058	116	95	28963	206851	203937	172349	155278
bin_272_mancur1	1385401	118011	32826	30330	93510	20952	17864	10969	12566
bin_273_mancur1	1787654	1929	23	45	2127	41021	25569	22637	30362
bin_274_mancur	2466969	828	234880	156351	1515	49	22	1506	2150
bin_277_mancur	1388427	95135	11144	10717	127479	1252	675	12256	16998
bin_279_mancur1	884632	9818	57	93	11228	27312	44617	18862	16428
bin_28_mancur1	1561054	40732	4086	5989	38616	2099	4029	707	609
bin_281_mancur1	2081980	1222	133427	87342	1329	34	16	276	305
bin_282_mancur	811121	4535	14	8	2859	49947	72674	16740	9446
bin_284_mancur1	522722	5615	392	542	3028	14800	17239	8423	7277
bin_285_mancur	2044102	69539	3662	2705	85315	214744	235980	199373	189513
bin_288_mancur	1209152	17020	7903	4674	34427	4210	2745	93187	151689
bin_289_mancur	3311148	798518	455510	820808	607257	1922	3222	3037	1424
bin_290_mancur	1516062	346003	253014	180764	329796	3404	1782	2570	3231
bin_292_mancur	1585866	334994	112966	75089	239945	2417	1168	4255	6086
bin_293_mancur1	1254062	68390	6556	7252	39819	44829	44848	68533	55901
bin_297_mancur1	1179947	2704	10208	9408	2693	17278	24799	48485	27717
bin_298_mancur1	1709142	152681	1206	926	139190	6027	5453	1477	1551
bin_299_mancur1	1575289	26120	10076	6334	52613	60776	18352	48834	105140
bin_3_mancur1	2385532	8111	2143	2649	3889	19281	56999	111419	34355
bin_30_mancur1	1551113	32447	35909	33887	40611	2036	1614	1623	2495
bin_300_mancur	1832017	10941	138672	80086	25968	25401	8636	106909	202042
bin_301_mancur	2547219	70933	370347	335907	88642	192903	249843	464472	384148
bin_303_mancur1	3094918	224554	24468	25896	258442	4693	5709	210	171
bin_305_mancur	1106787	46605	702	659	74459	65321	50445	63538	83936
bin_307_mancur	1199047	12063	92091	82189	10015	7419	10137	10709	8839
bin_309_mancur	3082458	7544	296	332	16539	36255	20576	122750	60567
bin_310_mancur1	2692007	112676	21787	45767	67070	512	911	523	348
bin_311_mancur	1209899	6871	72	136	8185	28692	38033	22426	17429
bin_312_mancur	1128027	1555	144	120	1676	17129	34867	31647	16281
bin_313_mancur1	737209	5657	144	113	5973	62390	93890	83189	77782
bin_315_mancur	1428125	52418	17514	16135	51875	9880	10294	13005	14608
bin_318_mancur1	840645	2225	9333	6642	2417	2870	2483	15350	21357
bin_32_mancur	1464931	18225	1402	1357	18836	250426	274364	206965	149773
bin_320_mancur	2704933	184575	110303	98517	162745	14071	20892	25375	33468
bin_321_mancur	2446277	124425	102273	76423	108853	2856	4330	3013	1527
bin_324_mancur	933985	21444	40259	32989	24238	2039	2122	5805	6921
bin_325_mancur	2665041	46997	28711	29044	44996	222883	294195	318920	245191
bin_326_mancur1	1587656	4270	4851	4989	3228	47453	43456	29392	30230
bin_327_mancur1	710839	6545	225	148	4936	19465	22106	23606	20312
bin_328_mancur1	1921799	22630	42205	50514	33057	1230	1880	523	552
bin_329_mancur1	680529	50326	1457	2226	41094	21566	35109	13585	12724
bin_330_mancur1	3275202	208238	201230	217666	152360	1829	2259	824	565
bin_332_mancur1	1022734	31565	14871	26045	22697	324	395	193	165
bin_332_mancur2	1289426	38054	11711	13984	31176	338	501	117	97
bin_336_mancur	2184104	3955	126	59	5512	87418	113298	93822	82469
bin_340_mancur	961869	37928	26390	35443	28596	37891	49186	55582	47090
bin_343_mancur	1439943	5770	27446	25594	5329	2891	4934	66503	46410
bin_344_mancur1	761000	29102	2646	2113	27622	3423	3120	30087	22274
bin_346_mancur	2565280	30227	247351	166379	32314	1031	1007	771	1469
bin_349_mancur	1157512	4556	81	132	4342	19004	40451	30191	13263
bin_35_mancur1	972517	22384	170	112	42514	15122	18913	8194	5895
bin_352_mancur1	768870	2163	88	121	2129	33559	35382	11414	13301
bin_354_mancur1	632313	2161	48	121	926	5228	13891	15851	6020
bin_355_mancur1	1390147	7042	220	275	7202	70573	96380	69308	63563
bin_356_mancur	2276582	25260	43341	40362	27401	198583	114498	227441	371515
bin_357_mancur1	1350986	1657	99	101	1324	24446	35028	37804	29999
bin_358_mancur1	1440687	10948	285	156	16728	64131	58547	49258	50151
bin_36_mancur1	3465972	11140	23405	23439	15307	31159	34107	55488	45410
bin_360_mancur1	797196	1439	20573	19002	1602	5642	8643	3745	2418
bin_362_mancur	1346427	332595	15995	22014	197759	170922	134921	198264	179109
bin_363_mancur1	1347810	21567	220	165	29948	32956	30821	21905	30496
bin_365_mancur1	931579	1471	55	42	1571	26243	27354	9872	11833
bin_368_mancur1	4345873	22651	2588	1364	60125	612414	229064	163449	784122
bin_37_mancur1	599501	115939	617	744	56390	19078	34417	19164	13356
bin_371_mancur1	1597390	86408	5651	6644	92376	2134	3320	310	325
bin_371_mancur2	1524155	43474	4776	4443	51350	5177	3194	1646	2462
bin_375_mancur	4712979	2987	162968	228247	2417	151	180	1322	699
bin_376_mancur1	1975074	136034	22807	28513	96242	2271	3499	1310	783
bin_377_mancur	2333797	15	515172	464415	209	26	4	3307	6354
bin_378_mancur	1396499	12055	180	263	14667	88540	96431	65941	79763
bin_379_mancur1	1571484	88543	3059	2711	83101	2303	1923	279	168
bin_38_mancur	1451420	1595	8486	7551	1833	2839	3061	58732	75152
bin_380_mancur	1815076	163294	109365	81280	201273	7869	2841	1674	2363
bin_381_mancur	3479078	114517	391066	515851	81835	11322	13412	51979	52790
bin_382_mancur1	828412	4551	16	35	3820	11891	21569	14227	7519
bin_383_mancur1	1701416	41920	12284	28867	26859	642	1157	541	531
bin_384_mancur1	953954	3822	229801	192497	3601	21329	17427	19893	19565
bin_386_mancur1	1101652	7920	5180	6524	7281	14746	20931	14979	12704
bin_388_mancur	789653	3689	546	562	4094	44838	36103	19631	21142
bin_389_mancur	3186037	1268	161148	123181	1973	137	192	10022	9829
bin_391_mancur	722787	1164	15	27	1446	17734	24359	34255	30135
bin_392_mancur	1102113	91975	1139	1418	59219	19396	32569	13009	8439
bin_394_mancur1	1420233	53606	7879	8616	27960	70144	60876	92837	71734
bin_395_mancur1	1150247	49107	86766	68193	65181	459	370	267	310
bin_396_mancur1	1263418	1210	48994	31895	1903	154	148	549	586
bin_397_mancur1	989677	3230	47	29	4821	44798	21202	36485	71860
bin_398_mancur	2384626	69500	25485	25130	58723	1175	1012	199	178
bin_399_mancur	1402772	14292	136	169	12825	35279	35474	14324	18009
bin_4_mancur1	725807	15718	1294	1400	4981	12322	11965	53401	34020
bin_40_mancur1	579410	130557	16216	26318	88500	26910	40923	54759	47696
bin_400_mancur	1417122	2943	159	205	2670	61183	60824	49009	45685
bin_401_mancur	1463390	63344	23466	25898	65648	715	373	455	458
bin_406_mancur2	1814831	35970	279	361	37980	140741	221001	90151	61045
bin_407_mancur1	674243	13322	112	135	5861	7741	17519	49738	22864
bin_409_mancur	1668085	6855	394	493	6257	66545	59308	49694	53025
bin_41_mancur	575489	17458	310	384	13045	33432	43527	17448	16941
bin_413_mancur1	572499	10345	1023	1533	5289	10585	11809	17847	14225
bin_414_mancur	2060329	130732	409474	312088	163294	42541	70625	291060	195264
bin_415_mancur	1406766	14918	18347	18384	17332	142153	171190	211920	263466
bin_416_mancur1	1544406	5080	970	891	4950	56062	33206	28737	43265
bin_418_mancur1	2383531	197099	34669	89210	90112	1442	3182	1853	569
bin_42_mancur	3104906	247859	88664	124988	307503	26012	15555	7019	9134
bin_43_mancur	1381540	65852	684	440	144007	5146	2903	34846	59427
bin_44_mancur1	622503	3991	100	104	4634	50060	50375	46131	47268
bin_45_mancur1	1510613	1591	69	97	1050	52010	106870	51964	21932
bin_46_mancur1	1318592	4371	868	981	3187	34987	74269	148348	49169
bin_47_mancur1	428967	7690	527	905	4928	9094	12401	6745	6365
bin_48_mancur	1773035	457	126117	99030	713	2388	3651	14712	23326
bin_49_mancur	1675694	51048	8430	6913	47725	32372	40365	44375	40532
bin_5_mancur	1573113	15476	40049	44664	16147	124455	172444	146800	87239
bin_50_mancur1	1520631	78144	46712	46877	77445	823	768	432	319
bin_51_mancur1	546208	7787	407	286	5256	27943	28421	41648	22862
bin_52_mancur	1147533	16	149085	208433	51	9	2	1867	1521
bin_53_mancur1	1507255	24650	26600	25155	20524	1964	2768	228	322
bin_56_mancur1	458056	16060	7159	7632	14068	1598	1738	4721	4048
bin_59_mancur1	646438	12768	460	539	11177	11905	18745	8347	7204
bin_6_mancur	2709058	49894	267783	295121	35152	299	360	491	415
bin_60_mancur1	609920	41899	392	941	18606	12754	19312	24042	14581
bin_61_mancur1	2197059	60339	34477	35840	65398	1096	1312	758	477
bin_62_mancur1	2087620	20232	126169	90854	26158	1830	2799	1660	1160
bin_63_mancur1	1424252	13239	8442	7151	12840	74321	52347	40948	49772
bin_64_mancur1	744797	2670	16	42	1875	20678	36296	10392	5373
bin_67_mancur	2467688	411227	153985	149259	239825	4140	3149	2352	815
bin_69_mancur1	488042	14588	2329	1495	21964	61	28	61	86
bin_70_mancur	2013245	152040	53065	64838	148950	2109	2156	1047	944
bin_71_mancur	2305262	168195	246278	234530	126929	443	409	639	212
bin_72_mancur	1198537	50126	174	156	69738	70645	55805	32542	38670
bin_74_mancur1	1160789	78475	24843	18702	75319	16728	33603	21858	20536
bin_75_mancur1	2395441	58382	37263	40089	48729	7041	9594	6331	4205
bin_78_mancur1	484856	42334	544	1522	15522	64558	83229	68220	53821
bin_79_mancur	3061430	10699	41384	22482	27502	11127	3822	43100	165951
bin_8_mancur	880255	50382	49	50	45299	27657	44415	10209	9065
bin_80_mancur	1691356	147183	138158	160975	124416	39558	33764	57557	57599
bin_81_mancur	1176612	132761	19538	41094	68927	71742	82682	86366	76178
bin_82_mancur1	1786278	1326	62890	36869	2510	12	8	161	269
bin_83_mancur	954605	20794	192	162	16361	22170	38508	20494	11264
bin_86_mancur1	1733129	130340	13777	13376	123345	6717	10493	5546	5670
bin_86_mancur2	1681557	85490	1620	1539	103214	1211	1205	475	506
bin_87_mancur	974973	1834	6105	6431	2238	80069	154638	210877	118257
bin_88_mancur1	1799726	149883	30190	25876	195437	1354	976	754	998
bin_89_mancur1	1947376	6545	415	257	6874	121363	119800	108097	72294
bin_9_mancur1	794929	940	25	69	921	17421	23879	7362	8678
bin_90_mancur	3489617	27953	285847	384531	17350	389	694	3372	1781
bin_91_mancur	1219859	24202	1982	1878	23083	74732	77090	174293	127024
bin_92_mancur1	3534143	67280	773	818	85252	78061	87689	117128	100332
bin_93_mancur1	510439	7004	1411	1446	4678	7470	6313	24676	18873
bin_94_mancur1	2297758	7148	92069	99132	7142	78	90	443	450
bin_95_mancur1	1421707	14226	12413	11681	25167	6356	5818	10067	10576
bin_97_mancur1	1514557	146538	49858	66299	105873	1250	2030	752	448
bin_99_mancur1	2189991	95152	48960	60428	98138	5180	6744	3674	2997
PC67_17_filt_1_Bin_1	2100309	1335674	740329	745500	1665431	70007	76688	66908	79147
PC67_17_filt_1_Bin_2	2374229	27303	601885	805393	21888	202	224	2400	4147
PC67_17_unfilt_1_Bin_1	2236238	523	338398	775809	535	651	21426	28	9
PC67_714_filt_1_Bin_1	8318805	34	1157947	43	1164856	1314695	61	87	2450580
PC67_714_filt_1_Bin_2	1622573	503174	184473	181997	585354	250779	238803	471171	551971
PC67_714_filt_1_Bin_3	1965949	70327	56927	64263	78673	423909	242321	524354	1198685
PC67_714_filt_1_Bin_4	2130142	123542	3841	3054	178380	449334	515159	534709	549504
PC67_714_filt_1_Bin_5	1214136	100552	11554	14112	79874	251668	200754	376630	385773
PC67_714_filt_1_Bin_6	1551440	29879	4690	4862	27666	513211	285309	256424	437699
PC67_714_filt_1_Bin_7	1138504	32736	919	894	33476	232565	314599	417061	306766
PC67_714_filt_1_Bin_8	1308172	72248	1904	1169	115758	990078	395860	315694	468784
PC67_714_unfilt_1_Bin_1	3054678	73769	4014	4330	74780	408937	806769	750715	415094
PC67_714_unfilt_1_Bin_2	1601417	39026	100836	133113	37262	7827	13132	353309	177723
PC80_1_7_filt_1_Bin_1	2538690	1048235	8325	1741	4106594	2057962	71934	211	137
PC80_1_7_unfilt_1_Bin_1	1179596	469695	226152	320180	317280	27375	31072	76166	73185
PC80_714_filt_1_Bin_1	3664447	847	320676	121	651688	1113343	126	29	814028
PC80_714_filt_1_Bin_2	1096311	23357	989	1591	20731	391159	413416	68032	64823
PC80_714_unfilt_1_Bin_1	780430	19293	4451	5018	20776	108713	208329	155357	158738
PC80_714_unfilt_1_Bin_2	1632821	29919	1148	1001	45017	327139	458603	278970	142696

## Sheet: read %
GB_1a_4569_04_00_03	GB_1b_4569_02_00_03	GB_1b_4569_02_12_15	GB_1b_4569_02_21_24	GB_1c_4569_09_00_03	GB_1c_4569_09_09_12	GB_02_4571_04_00_03	GB_02_4571_04_12_15	GB_03_4488_09_04_06	GB_bg_4567_28_00_03	GB_bg_4567_28_21_24			1662545	23727658	3461272	13976392
21814107	24809377	46728349	54708656	60279137	47056244	58061738	41409768	26245693	1880074	1429797			718095	10404871	2577351	9522504
214113476	186827136	226647966	274956326	219306374	204041960	241605888	236299838	139764188	133285718	160308018			35549	3804883	357865	9738180
10.1881	13.2793	20.6171	19.8972	27.4863	23.062	24.0316	17.5242	18.7786	1.41056	0.891906			11961256	65311	718947	8396
													1354325	25605	5952590	102845
U				F									5435283	24638	72423	1624
PC67_1_7	PC67_7_14	PC80_1_7	PC80_7_14	PC67_1_7	PC67_7_14	PC80_1_7	PC80_7_14						3335521	9794	1685	119
47885017	64619265	40231222	60775868	45405799	75472570	48539347	54783320						7952	1090154	393509	1731741
93128208	108504864	100947796	111976816	84345904	120655718	110464110	100438066	415903798					131478	865499	473173	1183490
								414557684					1684940	62237	820605	35017
51.4184	59.5543	39.8535	54.2754	53.8328	62.552	43.9413	54.5444						7758	1650540	227439	700818
													21368	810366	179002	1379414
top50													1575	897099	46885	1377453
PC67_1_7	PC67_7_14	PC80_1_7	PC80_7_14	PC67_1_7	PC67_7_14	PC80_1_7	PC80_7_14						745500	66908	1335674	76688
37045007	53778308	26652759	49245597										74776	1086276	254353	706284
93128208	108504864	100947796	111976816	84345904	120655718	110464110	100438066						448724	4385	1340330	14256
													53980	828987	192281	586786
39.7785	49.563	26.4025	43.9784	0	0	0	0						4330	750715	73769	806769
													820808	3037	798518	3222
													1275020	95020	204368	48050
													17511	589259	201964	694107
84345904	168691808	PC67_1_7_filtered_R1.fastq		84345904		241605888	966423552	GB_02_4571_04_00_03.fastq		241605888			9426	528208	218169	742105
84345904	168691808	PC67_1_7_filtered_R2.fastq		84345904		236299838	945199352	GB_02_4571_04_12_15.fastq		236299838			181997	471171	503174	238803
93128208	186256416	PC67_1_7_unfiltered_R1.fastq		93128208		139764188	559056752	GB_03_4488_09_04_06.fastq		139764188			386052	29151	949913	10765
93128208	186256416	PC67_1_7_unfiltered_R2.fastq		93128208		214113476	856453904	GB_1a_4569_04_00_03.fastq		214113476			286704	22814	978477	4715
120655718	241311436	PC67_7_14_filtered_R1.fastq		120655718		186827136	747308544	GB_1b_4569_02_00_03.fastq		186827136			249952	270961	745218	19275
120655718	241311436	PC67_7_14_filtered_R2.fastq		120655718		226647966	906591864	GB_1b_4569_02_12_15.fastq		226647966			8998	623273	57559	588981
108504864	217009728	PC67_7_14_unfiltered_R1.fastq		108504864		274956326	1099825304	GB_1b_4569_02_21_24.fastq		274956326			3054	534709	123542	515159
108504864	217009728	PC67_7_14_unfiltered_R2.fastq		108504864		219306374	877225496	GB_1c_4569_09_00_03.fastq		219306374			1741	211	1048235	71934
110464110	220928220	PC80_1_7_filtered_R1.fastq		110464110		204041960	816167840	GB_1c_4569_09_09_12.fastq		204041960			335907	464472	70933	249843
110464110	220928220	PC80_1_7_filtered_R2.fastq		110464110		133285718	533142872	GB_bg_4567_28_00_03.fastq		133285718			169085	294622	78981	487280
100947796	201895592	PC80_1_7_unfiltered_R1.fastq		100947796		160308018	641232072	GB_bg_4567_28_21_24.fastq		160308018			960645	26604	34957	2055
100947796	201895592	PC80_1_7_unfiltered_R2.fastq		100947796									1011203	8286	1228	28
100438066	200876132	PC80_7_14_filtered_R1.fastq		100438066		2237156888							64263	524354	70327	242321
100438066	200876132	PC80_7_14_filtered_R2.fastq		100438066									320180	76166	469695	31072
111976816	223953632	PC80_7_14_unfiltered_R1.fastq		111976816									805393	2400	27303	224
111976816	223953632	PC80_7_14_unfiltered_R2.fastq		111976816									312088	291060	130732	70625
													67559	282414	74816	373093
													775809	28	523	21426
													1169	315694	72248	395860
													135	253454	1334	514017
													1001	278970	29919	458603
													894	417061	32736	314599
													2725	134572	264696	328419
													379362	80424	223165	44441
													252373	3862	445666	6350
													99991	232596	53144	311088
													515851	51979	114517	13412
													14112	376630	100552	200754
													29044	318920	46997	294195
													37045007	53778308	26652759	49245597

## Sheet: unfiltered
Genome_bin	ID	% ANI	OGT	GTDB taxonomy	16S (Y/N)	combo_marker	bact71	arch76	completeness	redundancy	Length	phylum size	Pesc #	fraction	AAI	PC67_1_7	PC67_7_14	PC80_1_7	PC80_7_14	reads_per_Mbp	avg_coverage	total_unfilt	total_filt	ratio U/F	ratio 67S/67D	ratio 80S/80D	ratio 67S/80S	ratio 67D/80D
67_17_1_Bin_2_ANME1	PB_MANV_001	96.9537	62.6943	d__Archaea;p__Halobacterota;c__Syntrophoarchaeia;o__ANME-1;f__ANME-1;g__G60ANME1;s__	1	25	38	74	91.18	1.31	1892781	411	7	0.0170316	91.71	1662545	23727658	3461272	13976392	2.2627e+07	3394.04	42827867	40318007	1.06225	0.0700678	0.247651	0.480328	1.6977
80_714_1_Bin_8_ANME1	PB_MANV_002	86.8211	65.0537	d__Archaea;p__Halobacterota;c__Syntrophoarchaeia;o__ANME-1;f__ANME-1;g__G60ANME1;s__	0	23	36	66	83.66	1.53	1118840	411	7	0.0170316	89.83	35549	3804883	357865	9738180	1.24562e+07	1868.43	13936477	9826837	1.41821	0.00934299	0.0367487	0.0993363	0.390718
67_17_2_Bin_2_Hotseep1	PB_MANV_003	93.996	52.3186	d__Bacteria;p__Desulfobacterota;c__Desulfofervidia;o__Desulfofervidales;f__Desulfofervidaceae;g__Desulfofervidus;s__	1	21	54	28	75.03	4.94	1934783	235	23	0.0978723	51.45	718095	10404871	2577351	9522504	1.20028e+07	1800.42	23222821	23466442	0.989618	0.0690153	0.270659	0.278617	1.09266
67_17_2_Bin_8_Sulfurovum	PB_MANV_004	81.151	32.6611	d__Bacteria;p__Campylobacterota;c__Campylobacteria;o__Campylobacterales;f__Sulfurovaceae;g__Sulfurovum;s__	0	22	59	29	87.59	3.81	1873328	254	8	0.0314961	75.1	1354325	25605	5952590	102845	3.96907e+06	595.36	7435365	6736384	1.10376	52.893	57.8792	0.227519	0.248967
67_17_1_Bin_3_Deltaproteobacterium	PB_MANV_005	89.587	44.6174	d__Bacteria;p__Desulfobacterota;c__Dissulfuribacteria;o__Dissulfuribacterales;f__UBA3076;g__UBA3076;s__	1	25	69	36	95.02	0.5	3313109	235	23	0.0978723	82.73	11961256	65311	718947	8396	3.84953e+06	577.429	12753910	6777730	1.88174	183.143	85.6297	16.6372	7.77882
67_17_2_Bin_9_ANME2	PB_MANV_006	80.2269	39.9442	d__Archaea;p__Halobacterota;c__Methanosarcinia;o__Methanosarcinales;f__ANME-2c;g__UBA203;s__	1	24	38	73	95.75	0.65	2055811	411	7	0.0170316	55.47	5435283	24638	72423	1624	2.69187e+06	403.78	5533968	1128619	4.90331	220.606	44.5954	75.0491	15.1712
80_714_2_Bin_1_Acetothermia	PB_MANV_007	79.4811	59.1294	d__Bacteria;p__Bipolaricaulota;c__Bipolaricaulia;o__Bipolaricaulales;f__Bipolaricaulaceae;g__64-32;s__	1	24	64	34	88.14	0	1203113	11	6	0.545455	81.31	21368	810366	179002	1379414	1.98664e+06	297.996	2390150	2570976	0.929666	0.0263683	0.129767	0.119373	0.587471
67_714_1_Bin_7_thaumarchaeon	PB_MANV_008	86.0255	75.7727	d__Archaea;p__Crenarchaeota;c__Nitrososphaeria;o__Caldiarchaeales;f__NZ13-MGT;g__EX4484-121;s__	1	25	35	71	95.15	0	1249375	218	35	0.16055	84.96	1575	897099	46885	1377453	1.85934e+06	278.901	2323012	1819512	1.27672	0.00175566	0.0340375	0.0335928	0.651274
67_714_2_Bin_3_Zixibacterium_like	PB_MANV_009	95.1239	50.198	d__Bacteria;p__UBP14;c__UBA6098;o__UBA6098;f__;g__;s__	1	25	63	38	96.7	1.65	2057975	2	6	3	49.59	7952	1090154	393509	1731741	1.56628e+06	234.941	3223356	3567838	0.903448	0.00729438	0.227233	0.0202079	0.629513
67_714_2_Bin_8_ArcI_group_like	PB_MANV_010	79.3453	71.2021	d__Archaea;p__Euryarchaeota;c__Thermococci;o__Methanofastidiosales;f__;g__;s__	1	24	35	72	84.03	2.55	1168668	150	8	0.0533333	51.04	17511	589259	201964	694107	1.28594e+06	192.892	1502841	1082417	1.38841	0.029717	0.29097	0.0867036	0.848945
67_17_2_Bin_10_Desulfurellales	PB_MANV_011	0	46.7229	d__Bacteria;p__Campylobacterota;c__Desulfurellia;o__;f__;g__;s__	1	24	67	34	88.89	0.81	1080524	254	8	0.0314961	53.21	386052	29151	949913	10765	1.27335e+06	191.002	1375881	1640539	0.838676	13.2432	88.2409	0.406408	2.70794
67_714_1_Bin_15_TA06_like	PB_MANV_012	97.5239	58.5903	d__Bacteria;p__WOR-3_A;c__Hydrothermia;o__UBA1063;f__;g__;s__	1	24	63	37	94.92	0.15	2077749	4	3	0.75	56.84	7758	1650540	227439	700818	1.24488e+06	186.732	2586555	1856168	1.39349	0.00470028	0.324534	0.0341102	2.35516
67_17_2_Bin_11_Syntrophobacterales	PB_MANV_013	95.5836	40.4134	d__Bacteria;p__Desulfobacterota;c__Syntrophia;o__Syntrophales;f__UBA3084;g__UBA3084;s__	1	25	69	34	93.23	1.94	2126787	235	23	0.0978723	92.61	1684940	62237	820605	35017	1.22382e+06	183.573	2602799	2376604	1.09518	27.073	23.4345	2.05329	1.77734
80_714_2_Bin_4_CPR	PB_MANV_014	0	61.6296	d__Bacteria;p__Patescibacteria;c__Paceibacteria;o__Paceibacterales;f__GBS-2;g__;s__	1	23	61	38	70.11	2.59	1226331	1031	26	0.0252182	57.44	9426	528208	218169	742105	1.22145e+06	183.218	1497908	1034928	1.44735	0.0178452	0.293987	0.043205	0.71177
80_714_2_Bin_3_Desulfurella	PB_MANV_015	0	51.2779	d__Bacteria;p__Campylobacterota;c__Desulfurellia;o__;f__;g__;s__	0	25	69	35	91.87	0.91	1127105	254	8	0.0314961	54.12	8998	623273	57559	588981	1.1346e+06	170.19	1278811	1738443	0.735607	0.0144367	0.0977264	0.156327	1.05822
67_714_1_Bin_10_Thermococcus	PB_MANV_016	98.2617	77.9491	d__Archaea;p__Euryarchaeota;c__Thermococci;o__Thermococcales;f__Thermococcaceae;g__Thermococcus_A;s__	1	24	35	75	96.86	1.24	1937847	150	8	0.0533333	84.28	74776	1086276	254353	706284	1.09487e+06	164.23	2121689	1991225	1.06552	0.068837	0.360129	0.293985	1.53802
67_17_2_Bin_5_CPR	PB_MANV_017	0	47.8115	d__Bacteria;p__Patescibacteria;c__Paceibacteria_A;o__Moranbacterales;f__;g__;s__	1	22	57	28	80.8	0	936934	1031	26	0.0252182	61	1011203	8286	1228	28	1.08945e+06	163.418	1020745	570010	1.79075	122.038	43.8571	823.455	295.929
PC67_17_filt_1_Bin_1	PB_MANV_018	79.134	41.3823	d__Bacteria;p__Desulfobacterota_A;c__;o__;f__;g__;s__	1	22	57	28	91.22	4.31	2100309	103	5	0.0485437	51.25	745500	66908	1335674	76688	1.05926e+06	158.889	2224770	2554914	0.870781	11.1422	17.417	0.558145	0.87247
80_714_2_Bin_6_Desulfobacterales	PB_MANV_019	97.0546	45.5404	d__Bacteria;p__Desulfobacterota;c__Desulfobacteria;o__C00003060;f__S7086C20;g__;s__	1	25	66	32	91.48	0	2525583	235	23	0.0978723	67.76	131478	865499	473173	1183490	1.0507e+06	157.606	2653640	2843408	0.93326	0.15191	0.399812	0.277865	0.731311
80_714_1_Bin_9_Thermococcus	PB_MANV_020	98.3781	77.8064	d__Archaea;p__Euryarchaeota;c__Thermococci;o__Thermococcales;f__Thermococcaceae;g__Thermococcus_A;s__	1	24	35	72	96.53	0.5	1645999	150	8	0.0533333	84.32	53980	828987	192281	586786	1.00974e+06	151.461	1662034	1538812	1.08008	0.0651156	0.327685	0.280735	1.41276
80_17_1_Bin_6_Thermoplasmatales	PB_MANV_021	97.7182	60.7727	d__Archaea;p__Thermoplasmatota;c__E2;o__JdFR-43;f__JdFR-43;g__;s__	1	25	37	69	92.4	2.4	1288053	287	25	0.087108	60.94	249952	270961	745218	19275	997945	149.692	1285406	1761798	0.729599	0.922465	38.6624	0.335408	14.0576
80_17_1_Bin_3_Acetothermia_like	PB_MANV_022	77.7348	30.9706	d__Bacteria;p__Bipolaricaulota;c__Bipolaricaulia;o__UBA7950;f__UBA7950;g__UBA9294;s__	1	24	65	38	86.44	0	1854475	11	6	0.545455		448724	4385	1340330	14256	974775	146.216	1807695	2354990	0.767602	102.332	94.0187	0.334786	0.30759
67_17_2_Bin_6_Zixibacteria	PB_MANV_023	0	38.3809	d__Bacteria;p__Zixibacteria;c__MSB-5A5;o__UBA10806;f__4484-95;g__;s__	1	25	68	35	97.74	3.3	3656515	12	2	0.166667	65.72	3335521	9794	1685	119	915385	137.308	3347119	2472772	1.35359	340.568	14.1597	1979.54	82.3025
PC67_714_filt_1_Bin_2	PB_MANV_024	97.8576	36.3825	d__Bacteria;p__Bipolaricaulota;c__Bipolaricaulia;o__UBA7950;f__UBA7950;g__;s__	1	24	68	38	73.63	0	1622573	11	6	0.545455	57.58	181997	471171	503174	238803	859835	128.975	1395145	1572577	0.887171	0.386265	2.10707	0.361698	1.97305
80_714_1_Bin_6_Thermoplasmatales_like	PB_MANV_025	96.8475	94.9952	d__Archaea;p__Thermoplasmatota;c__;o__;f__;g__;s__	1	25	34	76	96.8	0	1290116	287	25	0.087108	48.64	169085	294622	78981	487280	798353	119.753	1029968	829267	1.24202	0.573905	0.162085	2.14083	0.604626
PC80_1_7_unfilt_1_Bin_1	PB_MANV_026	93.3741	56.9694	d__Bacteria;p__Omnitrophota;c__koll11;o__4484-171;f__;g__;s__	1	23	62	36	96.7	0.1	1179596	65	6	0.0923077	50.99	320180	76166	469695	31072	760526	114.079	897113	643992	1.39305	4.20371	15.1163	0.681676	2.45127
67_17_2_Bin_3_Atribacteria_OP8_JS1	PB_MANV_027	0	60.2664	d__Bacteria;p__Caldatribacteriota;c__JS1;o__SB-45;f__34-128;g__34-128;s__	1	25	59	39	80.74	4.11	2231220	15	2	0.133333		1275020	95020	204368	48050	727162	109.074	1622458	1957309	0.828923	13.4184	4.25324	6.23884	1.97752
67_714_2_Bin_5_Thermoplasmatales	PB_MANV_028	95.8601	96.4624	d__Archaea;p__Thermoplasmatota;c__;o__;f__;g__;s__	1	24	32	55	70.4	0	1005215	287	25	0.087108	48.98	99991	232596	53144	311088	693204	103.981	696819	576791	1.2081	0.429891	0.170833	1.88151	0.747686
80_17_1_Bin_2_Kosmotoga	PB_MANV_029	98.7515	44.0369	d__Bacteria;p__Thermotogota;c__Thermotogae;o__Petrotogales;f__Kosmotogaceae;g__Kosmotoga_B;s__	0	25	69	33	100	1.72	1875681	54	11	0.203704	64.54	286704	22814	978477	4715	689195	103.379	1292710	1342641	0.962811	12.567	207.524	0.29301	4.8386
67_17_2_Bin_7_ANME2	PB_MANV_030	97.255	46.07	d__Archaea;p__Halobacterota;c__Methanosarcinia;o__Methanosarcinales;f__ANME-2c;g__;s__	0	25	38	73	95.1	0.65	1486431	411	7	0.0170316	77.73	960645	26604	34957	2055	689074	103.361	1024261	649576	1.57681	36.109	17.0107	27.4808	12.946
PC67_714_filt_1_Bin_7	PB_MANV_031	98.6469	71.383	d__Archaea;p__Crenarchaeota;c__Methanomethylicia;o__;f__;g__;s__	1	25	36	72	82.67	2.53	1138504	218	35	0.16055	50.3	894	417061	32736	314599	672189	100.828	765290	573726	1.33389	0.00214357	0.104056	0.0273094	1.32569
80_714_2_Bin_2_Archaea	PB_MANV_032	92.472	89.5088	d__Archaea;p__Asgardarchaeota;c__Lokiarchaeia;o__;f__;g__;s__	0	24	34	63	85.67	3.74	1248634	14	4	0.285714	46.8	135	253454	1334	514017	615825	92.3737	768940	297957	2.58071	0.000532641	0.00259524	0.101199	0.493085
PC67_714_filt_1_Bin_8	PB_MANV_033	0	67.8657	d__Archaea;p__Thermoplasmatota;c__E2;o__JdFR-43;f__JdFR-43;g__;s__	0	23	35	74	81.31	0.93	1308172	287	25	0.087108	51.3	1169	315694	72248	395860	600052	90.0078	784971	1576524	0.497912	0.00370295	0.182509	0.0161804	0.797489
PC67_714_filt_1_Bin_5	PB_MANV_034	91.5551	44.7282	d__Bacteria;p__Caldisericota;c__Caldisericia;o__;f__;g__;s__	1	24	63	36	88.14	1.69	1214136	10	3	0.3	50.92	14112	376630	100552	200754	569992	85.4988	692048	728869	0.949482	0.0374691	0.500872	0.140345	1.87608
PC67_714_filt_1_Bin_4	PB_MANV_035	95.192	46.393	d__Bacteria;p__Latescibacterota;c__MVCY01;o__MVCY01;f__MVCY01;g__MVCY01;s__MVCY01 sp002049985	1	23	61	37	88.35	0.47	2130142	12	3	0.25	55.36	3054	534709	123542	515159	552294	82.8441	1176464	1181059	0.996109	0.00571152	0.239813	0.0247203	1.03795
PC67_714_unfilt_1_Bin_1	PB_MANV_036	98.4425	48.0702	d__Bacteria;p__KSB1;c__UBA2214;o__JdFR-76;f__4484-219;g__4484-219;s__4484-219 sp002085035	1	25	66	40	91.14	6.59	3054678	6	1	0.166667	98.81	4330	750715	73769	806769	535435	80.3153	1635583	902825	1.81163	0.00576783	0.0914376	0.0586967	0.93052
PC80_714_unfilt_1_Bin_1	PB_MANV_037	0	77.9987	d__Archaea;p__Hadarchaeota;c__Hadarchaeia;o__Hadarchaeales;f__;g__;s__	1	24	35	61	88.89	2.15	780430	2	1	0.5	61.74	5018	155357	19293	208329	497158	74.5737	387997	292678	1.32568	0.0322998	0.0926083	0.260094	0.745729
PC80_714_unfilt_1_Bin_2	PB_MANV_038	0	60.0058	d__Bacteria;p__Desulfobacterota;c__Desulfofervidia;o__Desulfofervidales;f__DG-60;g__DG-60;s__	0	25	67	33	91.7	0.69	1632821	235	23	0.0978723	52.51	1001	278970	29919	458603	470654	70.598	768493	516000	1.48933	0.0035882	0.0652394	0.033457	0.608304
PC80_714_filt_1_Bin_2	PB_MANV_039	92.6499	80.7257	d__Archaea;p__Crenarchaeota;c__Nitrososphaeria;o__Caldiarchaeales;f__NZ13-MGT;g__EX4484-121;s__	0	24	34	65	91.22	4.31	1096311	218	35	0.16055	88.13	1591	68032	23357	413416	461909	69.2864	506396	477702	1.06007	0.0233861	0.0564976	0.0681166	0.164561
PC67_714_filt_1_Bin_3	PB_MANV_040	98.3874	50.5957	d__Bacteria;p__Thermotogota;c__Thermotogae;o__UBA12178;f__UBA12178;g__UBA12178;s__	1	25	70	35	97.95	1.02	1965949	54	11	0.203704	55.7	64263	524354	70327	242321	458438	68.7656	901265	1758194	0.512608	0.122557	0.290222	0.913774	2.16388
PC80_1_7_filt_1_Bin_1	PB_MANV_041	0	26.1274	d__Bacteria;p__Proteobacteria;c__Gammaproteobacteria;o__Pseudomonadales;f__Moraxellaceae;g__Psychrobacter;s__Psychrobacter sp002366815	0	11	46	19	85.59	0.85	2538690	7630	8	0.00104849	86.81	1741	211	1048235	71934	442008	66.3012	1122121	6173018	0.181778	8.25118	14.5722	0.00166089	0.00293324
PC67_714_filt_1_Bin_6	PB_MANV_042		60.9202	d__Bacteria;p__Aerophobota;c__Aerophobia;o__Aerophobales;f__;g__;s__	0	23	59	32	98.25	1.75	1551440	1	7	7		4862	256424	29879	285309	371574	55.736	576474	983266	0.586285	0.0189608	0.104725	0.162723	0.898759
PC67_17_unfilt_1_Bin_1	PB_MANV_043	0	32.668	d__Bacteria;p__Campylobacterota;c__Campylobacteria;o__Campylobacterales;f__Sulfurimonadaceae;g__;s__	0	25	67	32	94.62	0.54	2236238	254	8	0.0314961	72.17	775809	28	523	21426	356754	53.513	797786	339593	2.34924	27707.5	0.0244096	1483.38	0.00130682
PC67_17_filt_1_Bin_2	PB_MANV_044	78.0268	34.6062	d__Bacteria;p__Zixibacteria;c__MSB-5A5;o__GN15;f__FEB-12;g__;s__	1	22	58	28	88.89	2.15	2374229	12	2	0.166667	50.26	805393	2400	27303	224	351828	52.7742	835320	628122	1.32987	335.58	121.888	29.4983	10.7143
PC67_714_unfilt_1_Bin_2	PB_MANV_045	87.6199	44.2057	d__Bacteria;p__Desulfobacterota;c__Desulfobacteria;o__Desulfatiglandales;f__;g__;s__	0	18	46	25	94.64	0	1601417	235	23	0.0978723	60.19	133113	353309	39026	13132	336315	50.4472	538580	323648	1.66409	0.376761	2.97182	3.41088	26.9044
67_17_2_Bin_4_Riflebacteria	PB_MANV_046	0	42.8065	d__Bacteria;p__UBP7_A;c__4484-113;o__4484-113;f__4484-113;g__;s__	1	24	61	29	76.92	0.17	1907211	1	3	3		517173	1512	273	23	272115	40.8173	518981	687109	0.755311	342.046	11.8696	1894.41	65.7391
67_17_1_Bin_1_Celeribacter_baekdonensis	PB_MANV_047	0	27.5013	d__Bacteria;p__Proteobacteria;c__Alphaproteobacteria;o__Rhodobacterales;f__Rhodobacteraceae;g__Celeribacter;s__Celeribacter baekdonensis_A	1	0	0	0	99.24	0.3	4523102	7630	8	0.00104849		10393	16723	9972	110504	32630.7	4.89461	147592	16668911	0.00885433	0.621479	0.0902411	1.04222	0.151334
67_17_2_Bin_1_Stenotrophomonas_maltophilia	PB_MANV_048	74.8586	29.9928	d__Bacteria;p__Proteobacteria;c__Gammaproteobacteria;o__Xanthomonadales;f__Xanthomonadaceae;g__Stenotrophomonas;s__Stenotrophomonas maltophilia_L	1	0	0	0	86.64	0.74	4085099	7630	8	0.00104849		544	61	1962	302	702.309	0.105346	2869	3297705	0.000869999	8.91803	6.49669	0.277268	0.201987
PC80_714_filt_1_Bin_1	PB_MANV_049	0	22.9493	d__Bacteria;p__Proteobacteria;c__Alphaproteobacteria;o__Sphingomonadales;f__Sphingomonadaceae;g__Sphingopyxis;s__	1	0	0	0	63.42	1.29	3664447	7630	8	0.00104849	83.74	121	29	847	126	306.458	0.0459687	1123	2899735	0.000387277	4.17241	6.72222	0.142857	0.230159
PC67_714_filt_1_Bin_1	PB_MANV_050	74.8243	30.1072	d__Bacteria;p__Proteobacteria;c__Gammaproteobacteria;o__Burkholderiales;f__Burkholderiaceae;g__Variovorax;s__Variovorax sp900115375	0	0	0	0	68.06	2.04	8318805	7630	8	0.00104849	96.16	43	87	34	61	27.0472	0.00405707	225	6088078	3.69575e-05	0.494253	0.557377	1.26471	1.42623
bin_235_mancur1	PB_MBMC_001	93.1625	63.7149	d__Archaea;p__Aenigmarchaeota;c__Aenigmarchaeia;o__;f__;g__;s__	1	22	33	56	79.91	0.93	690965	7	15	2.14286	44.69	2725	134572	264696	328419	1.05709e+06	158.563	730412	471761	1.54827	0.0202494	0.80597	0.0102948	0.409757
bin_136_mancur1	PB_MBMC_002	0	60.6679	d__Bacteria;p__Patescibacteria;c__Paceibacteria;o__Portnoybacterales;f__;g__;s__	0	18	50	26	59.61	0	669662	1031	26	0.0252182	56.39	1467	133015	66358	218943	626858	94.0287	419783	227679	1.84375	0.0110288	0.303083	0.0221074	0.607533
bin_234_mancur	PB_MBMC_003	0	48.5625	d__Archaea;p__Micrarchaeota;c__Micrarchaeia;o__;f__;g__;s__	1	22	31	58	90.19	2.8	894831	15	3	0.2	46.82	3048	171067	66112	244507	541705	81.2557	484734	415235	1.16737	0.0178176	0.270389	0.0461036	0.699641
bin_362_mancur	PB_MBMC_004	93.713	72.8362	d__Archaea;p__Thermoplasmatota;c__Thermoplasmata;o__Acidiprofundales;f__Aciduliprofundaceae;g__;s__	0	25	35	74	90.66	1.75	1346427	287	25	0.087108	71.09	22014	198264	332595	134921	510829	76.6244	687794	563785	1.21996	0.111034	2.46511	0.0661886	1.46948
bin_138_mancur	PB_MBMC_005	98.1169	52.6493	d__Bacteria;p__Thermotogota;c__Thermotogae;o__Thermotogales;f__Thermotogaceae;g__4484-232;s__4484-232 sp002084985	0	25	65	33	84.86	3.27	1619584	54	11	0.203704	97.95	67559	282414	74816	373093	492646	73.8969	797882	653103	1.22168	0.23922	0.200529	0.903002	0.756953
bin_289_mancur	PB_MBMC_006	0	39.7356	d__Bacteria;p__Desulfobacterota;c__Desulfobacteria;o__Desulfobacterales;f__BuS5;g__BuS5;s__BuS5 sp000472805	0	25	68	32	96.2	1.49	3311148	235	23	0.0978723	94.33	820808	3037	798518	3222	490943	73.6415	1625585	1066113	1.52478	270.269	247.833	1.02791	0.942582
bin_301_mancur	PB_MBMC_007	98.1697	42.8231	d__Bacteria;p__Desulfobacterota;c__Desulfobacteria;o__Desulfatiglandales;f__;g__;s__	0	24	63	38	97.37	1.75	2547219	235	23	0.0978723	59.31	335907	464472	70933	249843	440149	66.0223	1121155	1036040	1.08215	0.723202	0.28391	4.73555	1.85906
bin_40_mancur1	PB_MBMC_008	0	64.3748	d__Bacteria;p__Patescibacteria;c__Paceibacteria;o__Paceibacterales;f__CG1-02-41-26;g__;s__	0	21	56	26	70.11	0	579410	1031	26	0.0252182	57.57	26318	54759	130557	40923	435887	65.383	252557	179322	1.4084	0.480615	3.19031	0.201582	1.3381
bin_224_mancur1	PB_MBMC_009	79.3771	35.3234	d__Bacteria;p__Desulfobacterota_A;c__;o__;f__;g__;s__	0	25	63	32	74.64	1.08	1690473	103	5	0.0485437	51.29	252373	3862	445666	6350	418966	62.8449	708251	522498	1.35551	65.3477	70.1836	0.566283	0.608189
bin_78_mancur1	PB_MBMC_010	0	62.6943	d__Bacteria;p__Patescibacteria;c__Paceibacteria;o__Paceibacterales;f__PEYH01;g__;s__	1	20	58	25	74.27	1.72	484856	1031	26	0.0252182	56.36	1522	68220	42334	83229	402810	60.4215	195305	134445	1.45268	0.0223102	0.508645	0.0359522	0.819666
bin_414_mancur	PB_MBMC_011	96.2216	48.2623	d__Bacteria;p__Desulfobacterota;c__Desulfomonilia;o__UBA1062;f__UBA1062;g__;s__	1	24	69	32	84.29	0	2060329	235	23	0.0978723	58.93	312088	291060	130732	70625	390474	58.5711	804505	810573	0.992514	1.07225	1.85107	2.38723	4.1212
bin_87_mancur	PB_MBMC_012	77.9944	95.7566	d__Archaea;p__Crenarchaeota;c__Thermoprotei;o__Desulfurococcales;f__NBVN01;g__EX4484-204;s__	0	21	28	65	80.15	4.41	974973	218	35	0.16055	59.49	6431	210877	1834	154638	383375	57.5062	373780	206669	1.80859	0.0304965	0.01186	3.50654	1.36368
bin_160_mancur1	PB_MBMC_013	90.861	60.6317	d__Bacteria;p__WOR-3_B;c__UBA3072;o__;f__;g__;s__	0	20	57	29	68.9	2.75	1383086	8	4	0.5	50.91	24652	177045	150615	163438	372898	55.9347	515750	444350	1.16068	0.139241	0.921542	0.163676	1.08325
bin_290_mancur	PB_MBMC_014	98.0053	37.2352	d__Bacteria;p__WOR-3_B;c__;o__;f__;g__;s__	1	25	67	37	100	0	1516062	8	4	0.5	47.71	180764	2570	346003	1782	350328	52.5492	531119	589445	0.901049	70.3362	194.166	0.522435	1.4422
bin_32_mancur	PB_MBMC_015	97.2458	86.0046	d__Archaea;p__Crenarchaeota;c__Korarchaeia;o__Korarchaeales;f__Korarchaeaceae;g__;s__	0	21	31	61	91.59	1.87	1464931	218	35	0.16055	45.75	1357	206965	18225	274364	341935	51.2902	500911	420437	1.19141	0.00655666	0.0664264	0.0744582	0.754345
bin_180_mancur	PB_MBMC_016	98.0145	66.059	d__Bacteria;p__Omnitrophota;c__koll11;o__4484-49;f__4484-49;g__4484-49;s__4484-49 sp002085265	0	21	60	31	94.95	0.92	1309298	65	6	0.0923077	51.04	12538	174819	106373	142679	333315	49.9973	436409	345748	1.26222	0.0717199	0.745541	0.117868	1.22526
bin_271_mancur	PB_MBMC_017	91.592	57.316	d__Bacteria;p__WOR-3_B;c__NMUJ01;o__NMUJ01;f__NMUJ01;g__NMUJ01;s__	1	23	60	36	84.53	2.39	1245669	8	4	0.5	92.34	95	172349	26058	203937	323071	48.4606	402439	391208	1.02871	0.000551207	0.127775	0.00364571	0.845109
bin_21_mancur1	PB_MBMC_018	78.5345	94.7007	d__Archaea;p__Crenarchaeota;c__Thermoprotei;o__Desulfurococcales;f__NBVN01;g__EX4484-204;s__	0	24	31	64	78.85	0.64	1247232	218	35	0.16055	59.34	45390	213924	2974	114381	302004	45.3006	376669	221610	1.69969	0.212178	0.0260008	15.2623	1.87028
bin_415_mancur	PB_MBMC_019	98.1272	66.0257	d__Bacteria;p__Aerophobota;c__Aerophobia;o__Aerophobales;f__;g__;s__	0	25	62	35	92.69	0	1406766	1	7	7	58.35	18384	211920	14918	171190	296007	44.401	416412	441298	0.943607	0.0867497	0.0871429	1.23234	1.23792
bin_179_mancur1	PB_MBMC_020	0	62.576	d__Archaea;p__Aenigmarchaeota;c__Aenigmarchaeia;o__GW2011-AR5;f__;g__;s__	1	23	34	58	79.13	1.71	738114	7	15	2.14286	49.57	19366	82723	33442	80730	292991	43.9487	216261	177931	1.21542	0.234107	0.414245	0.579092	1.02469
bin_270_mancur1	PB_MBMC_021	0	65.9503	d__Bacteria;p__Patescibacteria;c__Paceibacteria;o__Paceibacterales;f__GCA-002788555;g__;s__	0	20	54	31	61.91	0	652695	1031	26	0.0252182	61.56	7040	78821	33146	71683	292158	43.8237	190690	152637	1.2493	0.0893163	0.462397	0.212394	1.09958
bin_81_mancur	PB_MBMC_022	94.4393	54.0611	d__Bacteria;p__Omnitrophota;c__4484-213;o__4484-213;f__4484-213;g__4484-213;s__	1	21	60	33	97.8	0	1176612	65	6	0.0923077	52.13	41094	86366	132761	82682	291433	43.7149	342903	236385	1.45061	0.475812	1.60568	0.309534	1.04456
bin_37_mancur1	PB_MBMC_023	0	71.1791	d__Bacteria;p__Patescibacteria;c__Paceibacteria;o__UBA6257;f__;g__;s__	1	19	49	27	69.02	0	599501	1031	26	0.0252182	49.3	744	19164	115939	34417	284010	42.6014	170264	89441	1.90365	0.0388228	3.36866	0.00641717	0.556818
bin_200_mancur	PB_MBMC_024	98.3068	65.1925	d__Archaea;p__Thermoplasmatota;c__Thermoplasmata;o__EX4484-36;f__EX4484-36;g__EX4484-36;s__EX4484-36 sp002254765	1	25	37	69	89.6	2.4	1836230	287	25	0.087108	46.01	189	247949	5869	249211	274050	41.1074	503218	309113	1.62794	0.000762254	0.0235503	0.0322031	0.994936
bin_215_mancur1	PB_MBMC_025	0	71.7474	d__Bacteria;p__Patescibacteria;c__Paceibacteria;o__UBA6257;f__;g__;s__	0	17	41	22	54.99	0	377606	1031	26	0.0252182	49.91	4255	43451	16824	34622	262581	39.3871	99152	66138	1.49917	0.0979264	0.485934	0.252913	1.25501
bin_292_mancur	PB_MBMC_026	0	53.1511	d__Bacteria;p__Thermotogota;c__Thermotogae;o__Thermotogales;f__Fervidobacteriaceae;g__Thermosipho_A;s__	0	25	64	33	95.32	1.94	1585866	54	11	0.203704	78.46	75089	4255	334994	1168	262006	39.3009	415506	361414	1.14967	17.6472	286.81	0.22415	3.64298
bin_209_mancur	PB_MBMC_027	88.3299	51.3128	d__Bacteria;p__WOR-3_A;c__Hydrothermia;o__UBA1063;f__;g__;s__	0	25	64	39	97.1	2.58	1996152	4	3	0.75	51.37	355	186632	54853	278515	260679	39.1019	520355	323238	1.60982	0.00190214	0.196948	0.00647184	0.670097
bin_325_mancur	PB_MBMC_028	98.1748	58.2899	d__Bacteria;p__Marinisomatota;c__UBA2242;o__UBA2242;f__;g__;s__	0	24	66	34	90.07	1.69	2665041	88	6	0.0681818	55.21	29044	318920	46997	294195	258591	38.7887	689156	541781	1.27202	0.0910699	0.159748	0.617997	1.08404
bin_285_mancur	PB_MBMC_029	87.2659	41.3372	d__Bacteria;p__UBP14;c__UBA6098;o__4484-93;f__4484-93;g__4484-93;s__	0	25	67	38	97.38	3.41	2044102	2	6	3	87.69	2705	199373	69539	235980	248323	37.2484	507597	493234	1.02912	0.0135675	0.294682	0.038899	0.844872
bin_313_mancur1	PB_MBMC_030	95.4071	75.8737	d__Archaea;p__Thermoplasmatota;c__Thermoplasmata;o__;f__;g__;s__	1	20	28	55	61.69	1.68	737209	287	25	0.087108	51.41	113	83189	5657	93890	248029	37.2043	182849	146289	1.24992	0.00135835	0.0602514	0.0199753	0.886026
bin_15_mancur	PB_MBMC_031	79.4901	32.1988	d__Bacteria;p__Bacteroidota;c__Bacteroidia;o__Bacteroidales;f__UBA12170;g__UBA12170;s__	0	25	71	33	100	0.85	2935227	2843	12	0.00422089	73.71	379362	80424	223165	44441	247815	37.1722	727392	415288	1.75154	4.71702	5.0216	1.69992	1.80968
bin_256_mancur	PB_MBMC_032	0	58.2178	d__Bacteria;p__Patescibacteria;c__ABY1;o__UBA2591;f__UBA6264;g__;s__	1	23	57	30	90.01	1.12	551941	1031	26	0.0252182	48.16	12636	63354	32233	27294	245528	36.8292	135517	86258	1.57107	0.199451	1.18096	0.392021	2.32117
bin_384_mancur1	PB_MBMC_033	0	45.1138	d__Bacteria;p__Cloacimonadota;c__Cloacimonadia;o__JGIOTU-2;f__JGIOTU-2;g__;s__	0	18	45	25	50	0	953954	23	4	0.173913	63.46	192497	19893	3822	17427	244916	36.7375	233639	274296	0.851777	9.67662	0.219315	50.3655	1.1415
bin_5_mancur	PB_MBMC_034	80.7127	92.0767	d__Archaea;p__Crenarchaeota;c__Thermoprotei;o__;f__;g__;s__	0	22	29	65	81.31	3.74	1573113	218	35	0.16055	49.37	44664	146800	15476	172444	241168	36.1752	379384	267890	1.41619	0.304251	0.0897451	2.88602	0.851291
bin_80_mancur	PB_MBMC_035	95.9264	46.3221	d__Bacteria;p__Thermotogota;c__Thermotogae;o__Thermotogales;f__Thermotogaceae;g__;s__	0	25	67	34	94.84	1.94	1691356	54	11	0.203704	59.04	160975	57557	147183	33764	236189	35.4283	399479	359731	1.11049	2.79679	4.35917	1.09371	1.70469
bin_178_mancur	PB_MBMC_036	78.8042	75.7728	d__Archaea;p__Crenarchaeota;c__Bathyarchaeia;o__B26-1;f__B26-1;g__B63;s__	0	24	34	71	92.52	3.97	1634124	218	35	0.16055	71.92	593	152855	5633	222147	233292	34.9938	381228	403846	0.943994	0.00387949	0.0253571	0.105273	0.68808
bin_67_mancur	PB_MBMC_037	78.9033	42.3946	d__Bacteria;p__Bacteroidota;c__Bacteroidia;o__Bacteroidales;f__;g__;s__	0	25	67	34	88.07	3.37	2467688	2843	12	0.00422089	57.89	149259	2352	411227	3149	229359	34.4039	565987	398765	1.41935	63.4605	130.59	0.36296	0.746904
bin_91_mancur	PB_MBMC_038	97.2228	62.8728	d__Archaea;p__Thermoplasmatota;c__E2;o__DHVEG-1;f__;g__;s__	1	25	36	71	80.23	1.01	1219859	287	25	0.087108	58.63	1878	174293	24202	77090	227455	34.1182	277463	226821	1.22327	0.010775	0.313945	0.0775969	2.2609
bin_103_mancur	PB_MBMC_039	98.6013	39.4895	d__Bacteria;p__Caldisericota;c__Caldisericia;o__Caldisericales;f__Caldisericaceae;g__UBA646;s__	1	24	62	35	96.43	0	1241134	10	3	0.3	90.96	241251	981	37087	108	225138	33.7708	279427	303777	0.919843	245.924	343.398	6.505	9.08333
bin_144_mancur1	PB_MBMC_040	94.3916	98.0511	d__Archaea;p__Crenarchaeota;c__Thermoprotei;o__EX4484-217-1;f__EX4484-217-1;g__;s__	0	17	22	51	61.62	0.76	886618	218	35	0.16055	65.04	263	68538	636	123083	217140	32.571	192520	120941	1.59185	0.00383729	0.00516724	0.413522	0.556844
bin_260_mancur	PB_MBMC_041	0	37.7368	d__Bacteria;p__Patescibacteria;c__Gracilibacteria;o__UBA1369;f__UBA12463;g__;s__	1	24	61	35	83.62	0.86	990274	1031	26	0.0252182	53.14	517	11	211340	520	214474	32.1711	212388	190930	1.11239	47	406.423	0.0024463	0.0211538
bin_221_mancur1	PB_MBMC_042	0	64.4901	d__Bacteria;p__Patescibacteria;c__Paceibacteria;o__Paceibacterales;f__PEYH01;g__;s__	1	20	56	27	76.85	4.66	679189	1031	26	0.0252182	55.16	836	48228	32653	62876	212891	31.9336	144593	116685	1.23917	0.0173343	0.519324	0.0256025	0.767034
bin_233_mancur	PB_MBMC_043	81.4037	40.8376	d__Bacteria;p__SM23-31;c__SM23-31;o__;f__;g__;s__	1	25	66	38	91.06	3.42	3210168	1	1	1		498384	2274	175159	2156	211195	31.6793	677973	786070	0.862484	219.166	81.2426	2.84532	1.05473
bin_377_mancur	PB_MBMC_044	0	38.6303	d__Bacteria;p__UBP7_A;c__4484-113;o__4484-113;f__;g__;s__	1	23	64	30	98.31	0	2333797	1	3	3		464415	3307	15	4	200421	30.0631	467741	521761	0.896466	140.434	3.75	30961	826.75
bin_381_mancur	PB_MBMC_045	96.5388	40.3006	d__Bacteria;p__Spirochaetota;c__Spirochaetia;o__Spirochaetales;f__SZUA-6;g__SZUA-6;s__	0	25	67	39	94.22	1.53	3479078	235	3	0.012766	72.72	515851	51979	114517	13412	199984	29.9976	695759	537013	1.29561	9.92422	8.5384	4.50458	3.87556
bin_262_mancur	PB_MBMC_046	97.5327	68.6648	d__Archaea;p__Iainarchaeota;c__Iainarchaeia;o__Iainarchaeales;f__0-14-0-20-34-12;g__;s__	0	25	36	69	82.71	3.74	958664	12	6	0.5	50.72	2386	60314	21096	103416	195284	29.2926	187212	157552	1.18826	0.0395596	0.203992	0.113102	0.583217
bin_20_mancur	PB_MBMC_047	93.2647	78.1227	d__Archaea;p__Crenarchaeota;c__Bathyarchaeia;o__B26-1;f__;g__;s__	0	25	34	68	98.53	0.93	1368887	218	35	0.16055	63.77	55	53050	4189	205967	192318	28.8476	263261	185557	1.41876	0.00103676	0.0203382	0.0131296	0.257566
bin_406_mancur2	PB_MBMC_048	80.5908	76.0704	d__Archaea;p__Crenarchaeota;c__Bathyarchaeia;o__B26-1;f__;g__;s__	0	22	30	57	70.02	7.94	1814831	218	35	0.16055	61.36	361	90151	35970	221001	191469	28.7203	347483	240045	1.44757	0.00400439	0.162759	0.0100361	0.407921
bin_340_mancur	PB_MBMC_049	0	54.2692	d__Archaea;p__Micrarchaeota;c__Micrarchaeia;o__;f__;g__;s__	0	21	30	60	96.13	4.52	961869	15	3	0.2	47.28	35443	55582	37928	49186	185201	27.7801	178139	139967	1.27272	0.63767	0.771114	0.934481	1.13004
bin_12_mancur1	PB_MBMC_050	0	49.3697	d__Bacteria;p__Campylobacterota;c__Desulfurellia;o__;f__;g__;s__	0	18	46	25	50.5	1.22	527899	254	8	0.0314961	45.65	28637	58838	5044	4806	184363	27.6544	97325	128132	0.759568	0.486709	1.04952	5.67744	12.2426
bin_52_mancur	PB_MBMC_051	0	46.347	d__Archaea;p__Iainarchaeota;c__Iainarchaeia;o__;f__;g__;s__	0	24	35	70	94.12	1.47	1147533	12	6	0.5	45.89	208433	1867	16	2	183278	27.4918	210318	150666	1.39592	111.641	8	13027.1	933.5
bin_170_mancur1	PB_MBMC_052	0	56.3951	d__Bacteria;p__Patescibacteria;c__Paceibacteria;o__Paceibacterales;f__CG1-02-41-26;g__;s__	1	21	58	27	65.15	1.19	684855	1031	26	0.0252182	58.65	13894	69271	16226	25281	182041	27.3062	124672	126025	0.989264	0.200575	0.641826	0.85628	2.74004
bin_356_mancur	PB_MBMC_053	97.9885	42.7933	d__Bacteria;p__Thermotogota;c__;o__;f__;g__;s__	1	25	69	34	90.66	1.75	2276582	54	11	0.203704	50.84	40362	227441	25260	114498	179023	26.8535	407561	640840	0.635979	0.177461	0.220615	1.59786	1.98642
bin_219_mancur1	PB_MBMC_054	0	76.1048	d__Archaea;p__Crenarchaeota;c__Nitrososphaeria;o__Caldiarchaeales;f__NZ13-MGT;g__EX4484-121;s__	0	18	29	55	69.66	3.44	810664	218	35	0.16055	65.17	859	47274	12663	83073	177471	26.6206	143869	111803	1.28681	0.0181707	0.152432	0.0678354	0.569066
bin_147_mancur1	PB_MBMC_055	0	56.6694	d__Bacteria;p__Aerophobota;c__Aerophobia;o__Aerophobales;f__;g__;s__	1	25	66	37	91.38	4.31	1770021	1	7	7	57.15	2963	126623	15886	167521	176830	26.5245	312993	544159	0.575187	0.0234002	0.0948299	0.186516	0.755863
bin_71_mancur	PB_MBMC_056	98.9647	41.353	d__Bacteria;p__Marinisomatota;c__AB16;o__AB16;f__46-47;g__46-47;s__	1	25	66	36	84.62	4.4	2305262	88	6	0.0681818	47.08	234530	639	168195	409	175153	26.2729	403773	373862	1.08001	367.027	411.235	1.39439	1.56235
bin_46_mancur1	PB_MBMC_057	94.3532	60.4362	d__Archaea;p__Thermoplasmatota;c__E2;o__DHVEG-1;f__;g__;s__	0	20	30	54	74.11	13.6	1318592	287	25	0.087108	55.76	981	148348	4371	74269	172888	25.9332	227969	88211	2.58436	0.00661283	0.0588536	0.224434	1.99744
bin_238_mancur1	PB_MBMC_058	0	37.0281	d__Bacteria;p__Chloroflexota;c__Dehalococcoidia;o__GIF9;f__AB-539-J10;g__;s__	1	4	32	12	70.13	0	736695	350	18	0.0514286	59.48	26417	27101	45438	22811	165288	24.7932	121767	136867	0.889674	0.974761	1.99193	0.581386	1.18807
bin_113_mancur1	PB_MBMC_059	93.0819	91.3822	d__Archaea;p__Crenarchaeota;c__Thermoprotei;o__Desulfurococcales;f__Desulfurococcaceae;g__Staphylothermus;s__	0	19	27	57	84.64	4.75	1578389	218	35	0.16055	55.01	145852	21472	44317	43972	161946	24.2918	255613	274566	0.930971	6.79266	1.00785	3.29111	0.488311
bin_44_mancur1	PB_MBMC_060	94.0127	92.723	d__Archaea;p__Crenarchaeota;c__Thermoprotei;o__Thermofilales;f__;g__;s__	0	12	18	38	52.97	1.84	622503	218	35	0.16055	51.84	104	46131	3991	50375	161607	24.2411	100601	102062	0.985685	0.00225445	0.0792258	0.0260586	0.915752
bin_106_mancur	PB_MBMC_061	0	39.0293	d__Bacteria;p__UBP7_A;c__4484-113;o__;f__;g__;s__	1	25	66	34	91.67	0.46	3217223	1	3	3		502915	1396	57	4	156772	23.5159	504372	400437	1.25955	360.254	14.25	8823.07	349
bin_118_mancur	PB_MBMC_062	97.3279	52.5587	d__Archaea;p__Aenigmarchaeota;c__Aenigmarchaeia;o__GW2011-AR5;f__;g__;s__	1	24	33	61	87.85	0	718316	7	15	2.14286	49.5	324	37422	16587	55960	153544	23.0316	110293	79436	1.38845	0.00865801	0.296408	0.0195334	0.668728
bin_212_mancur1	PB_MBMC_063	0	58.6925	d__Bacteria;p__Calescibacterota;c__Calescibacteriia;o__;f__;g__;s__	0	21	51	30	66.78	6.77	1764957	2	2	1		903	102090	44176	122166	152601	22.8902	269335	213920	1.25905	0.00884514	0.361606	0.020441	0.835666
bin_394_mancur1	PB_MBMC_064	0	67.3628	d__Bacteria;p__Ratteibacteria;c__UBA8468;o__UBA8468;f__;g__;s__	0	23	53	29	65.66	2.75	1420233	1	2	2	51.54	8616	92837	53606	60876	152042	22.8063	215935	177717	1.21505	0.0928078	0.880577	0.160728	1.52502
bin_191_mancur1	PB_MBMC_065	0	39.6329	d__Bacteria;p__Desulfobacterota;c__Desulfobacteria;o__Desulfobacterales;f__BuS5;g__BuS5;s__	0	13	45	16	62	1.77	1501737	235	23	0.0978723	62.93	143161	652	83123	772	151630	22.7445	227708	133271	1.70861	219.572	107.672	1.72228	0.84456
bin_293_mancur1	PB_MBMC_066	97.2515	62.2415	d__Bacteria;p__Omnitrophota;c__koll11;o__4484-171;f__4484-171;g__;s__	1	23	60	31	72.58	2.15	1254062	65	6	0.0923077	56.85	7252	68533	68390	44848	150729	22.6093	189023	147105	1.28495	0.105818	1.52493	0.106039	1.52812
bin_329_mancur1	PB_MBMC_067	0	57.5128	d__Bacteria;p__Patescibacteria;c__Microgenomatia;o__Shapirobacterales;f__UBA12405;g__;s__	1	22	53	26	70.53	0.86	680529	1031	26	0.0252182	52.33	2226	13585	50326	35109	148775	22.3163	101246	76841	1.3176	0.163857	1.43342	0.0442316	0.386938
bin_305_mancur	PB_MBMC_068	0	76.9812	d__Archaea;p__Thermoplasmatota;c__E2;o__JdFR-43;f__JdFR-43;g__;s__	0	20	30	61	98.8	0.88	1106787	287	25	0.087108	51.51	659	63538	46605	50445	145689	21.8534	161247	224418	0.718512	0.0103717	0.923877	0.0141401	1.25955
bin_51_mancur1	PB_MBMC_069	0	56.6103	d__Archaea;p__Aenigmarchaeota;c__Aenigmarchaeia;o__CG10238-14;f__;g__;s__	1	23	33	54	79.52	0	546208	7	15	2.14286	54.86	286	41648	7787	28421	143063	21.4594	78142	56468	1.38383	0.00686708	0.273988	0.0367279	1.4654
bin_97_mancur1	PB_MBMC_070	83.64	35.1526	d__Bacteria;p__Cloacimonadota;c__Cloacimonadia;o__Cloacimonadales;f__TCS61;g__;s__	0	22	57	25	70.63	2.56	1514557	23	4	0.173913	56.16	66299	752	146538	2030	142364	21.3547	215619	157429	1.36963	88.1636	72.1862	0.452436	0.370443
bin_60_mancur1	PB_MBMC_071	0	60.6062	d__Bacteria;p__Patescibacteria;c__Paceibacteria;o__Paceibacterales;f__RBG-13-36-15;g__;s__	1	21	58	28	61.39	0	609920	1031	26	0.0252182	58.51	941	24042	41899	19312	141320	21.198	86194	46333	1.86032	0.0391398	2.16958	0.0224588	1.24493
bin_380_mancur	PB_MBMC_072	77.9971	31.3119	d__Bacteria;p__Campylobacterota;c__Campylobacteria;o__Campylobacterales;f__Sulfurimonadaceae;g__Sulfurimonas;s__	1	16	58	23	80.89	3.54	1815076	254	8	0.0314961	74.16	81280	1674	163294	2841	137233	20.585	249089	320870	0.776293	48.5544	57.4776	0.497753	0.589229
bin_231_mancur	PB_MBMC_073	83.372	35.3263	d__Bacteria;p__Planctomycetota;c__Phycisphaerae;o__SG8-4;f__SG8-4;g__4572-13;s__	1	25	68	38	92.26	3.43	2322409	240	7	0.0291667	57.23	59614	265	254983	3834	137226	20.584	318696	230625	1.38188	224.958	66.5057	0.233796	0.0691184
bin_41_mancur	PB_MBMC_074	0	60.8206	d__Bacteria;p__Patescibacteria;c__UBA1384;o__2-12-FULL-50-11;f__;g__;s__	1	22	55	26	94.44	1.63	575489	1031	26	0.0252182	46.4	384	17448	17458	43527	136957	20.5435	78817	63728	1.23677	0.0220083	0.401084	0.0219956	0.400855
bin_146_mancur	PB_MBMC_075	97.9023	32.8276	d__Bacteria;p__Bacteroidota;c__Bacteroidia;o__Bacteroidales;f__UBA12170;g__UBA12170;s__	0	25	71	33	96.09	1.1	2930331	2843	12	0.00422089	73.47	105639	31153	237738	25309	136448	20.4673	399839	342845	1.16624	3.39097	9.39342	0.444351	1.23091
bin_185_mancur1	PB_MBMC_076	87.2418	33.7534	d__Bacteria;p__Desulfuromonadota;c__Desulfuromonadia;o__Desulfuromonadales;f__Geopsychrobacteraceae;g__Desulfuromusa;s__	0	20	60	26	74.95	4.52	2094373	81	3	0.037037	77.32	66453	5370	206714	4910	135337	20.3006	283447	171915	1.64876	12.3749	42.1006	0.321473	1.09369
bin_124_mancur	PB_MBMC_077	95.6427	53.8393	d__Bacteria;p__Acidobacteriota;c__Aminicenantia;o__Aminicenantales;f__Aminicenantaceae;g__JdFR-80;s__	0	24	67	36	87.85	0	3244591	340	4	0.0117647	57.37	930	194781	9845	232748	135088	20.2631	438304	274326	1.59775	0.00477459	0.042299	0.0944642	0.836875
bin_14_mancur	PB_MBMC_078	0	34.2793	d__Bacteria;p__Cloacimonadota;c__Cloacimonadia;o__Cloacimonadales;f__;g__;s__	0	24	68	32	90.7	1.75	2227833	23	4	0.173913	54.46	186958	2177	104636	1761	132654	19.8982	295532	344933	0.856781	85.8787	59.4185	1.78675	1.23623
bin_186_mancur	PB_MBMC_079	0	37.9089	d__Bacteria;p__Desulfobacterota;c__Desulfobacteria;o__Desulfobacterales;f__BuS5;g__BuS5;s__	0	25	64	33	80.74	3.86	2378676	235	23	0.0978723	80.72	95908	899	210993	6780	132250	19.8375	314580	230090	1.3672	106.683	31.1199	0.454555	0.132596
bin_74_mancur1	PB_MBMC_080	96.8606	76.4191	d__Archaea;p__Euryarchaeota;c__Thermococci;o__Thermococcales;f__Thermococcaceae;g__Thermococcus_A;s__	0	4	9	36	62.16	1.13	1160789	150	8	0.0533333	88.91	18702	21858	78475	33603	131495	19.7243	152638	137426	1.11069	0.855614	2.33536	0.238318	0.650478
bin_330_mancur1	PB_MBMC_081	0	41.4231	d__Bacteria;p__Bacteroidota;c__Bacteroidia;o__Bacteroidales;f__vadinHA17;g__;s__	0	9	44	15	94.35	2.15	3275202	2843	12	0.00422089	54.65	217666	824	208238	2259	130980	19.647	428987	355984	1.20507	264.158	92.1815	1.04528	0.364763
bin_199_mancur	PB_MBMC_082	80.8889	31.0902	d__Bacteria;p__Campylobacterota;c__Campylobacteria;o__Campylobacterales;f__Sulfurimonadaceae;g__Sulfurimonas;s__	0	15	49	22	85.62	0.83	1793120	254	8	0.0314961	73.95	132805	2046	96488	548	129320	19.3981	231887	275974	0.840249	64.9096	176.073	1.37639	3.73358
bin_272_mancur1	PB_MBMC_083	0	48.9242	d__Bacteria;p__Synergistota;c__Synergistia;o__Synergistales;f__Thermovirgaceae;g__Thermovirga;s__	0	15	48	25	81.59	7.78	1385401	42	3	0.0714286	60.99	30330	10969	118011	17864	127886	19.183	177174	159854	1.10835	2.76507	6.60608	0.25701	0.614028
bin_6_mancur	PB_MBMC_084	98.5261	40.9602	d__Bacteria;p__Marinisomatota;c__UBA2242;o__UBA2242;f__UBA2242;g__;s__	0	24	62	36	95.27	0	2709058	88	6	0.0681818	58.79	295121	491	49894	360	127670	19.1505	345866	303649	1.13903	601.061	138.594	5.91496	1.36389
bin_42_mancur	PB_MBMC_085	78.2275	37.2206	d__Bacteria;p__Desulfobacterota_A;c__;o__;f__;g__;s__	0	24	64	33	82.2	0	3104906	103	5	0.0485437	49.91	124988	7019	247859	15555	127354	19.103	395421	431313	0.916784	17.8071	15.9344	0.504271	0.451238
bin_114_mancur	PB_MBMC_086	90.3646	63.4742	d__Bacteria;p__Omnitrophota;c__koll11;o__4484-171;f__;g__;s__	1	25	62	35	90.54	1.71	1186944	65	6	0.0923077	52.46	1634	20504	100580	27616	126656	18.9985	150334	135738	1.10753	0.0796918	3.64209	0.0162458	0.742468
bin_392_mancur	PB_MBMC_087	87.805	72.7005	d__Archaea;p__Thermoplasmatota;c__E2;o__DHVEG-1;f__;g__;s__	1	25	36	70	93.87	1.07	1102113	287	25	0.087108	55.88	1418	13009	91975	32569	126095	18.9143	138971	88193	1.57576	0.109001	2.824	0.0154172	0.399429
bin_378_mancur	PB_MBMC_088	96.3943	58.5001	d__Bacteria;p__Bipolaricaulota;c__Bipolaricaulia;o__Bipolaricaulales;f__Bipolaricaulaceae;g__UBA3571;s__	0	22	58	32	85.8	1.51	1396499	11	6	0.545455	86.11	263	65941	12055	96431	125091	18.7637	174690	183150	0.953808	0.00398841	0.125012	0.0218167	0.683815
bin_355_mancur1	PB_MBMC_089	94.2213	75.7292	d__Archaea;p__Crenarchaeota;c__Nitrososphaeria;o__Caldiarchaeales;f__NZ13-MGT;g__EX4484-121;s__	0	25	36	71	90.65	8.96	1390147	218	35	0.16055	58.28	275	69308	7042	96380	124451	18.6676	173005	141558	1.22215	0.0039678	0.073065	0.0390514	0.719112
bin_190_mancur	PB_MBMC_090	0	69.8966	d__Archaea;p__Nanoarchaeota;c__Nanoarchaeia;o__;f__;g__;s__	1	24	34	60	89.25	1.4	752584	101	5	0.049505	48.39	1055	50808	9274	31671	123319	18.4979	92808	66770	1.38997	0.0207644	0.292823	0.113759	1.60424
bin_197_mancur1	PB_MBMC_091	0	50.5978	d__Bacteria;p__Thermotogota;c__Thermotogae;o__UBA12178;f__;g__;s__	0	24	68	38	96.61	5.93	1932169	54	11	0.203704	54.94	66214	35559	119114	15883	122541	18.3812	236770	276148	0.857403	1.86209	7.49946	0.555888	2.23881
bin_418_mancur1	PB_MBMC_092	86.2111	28.5259	d__Bacteria;p__Bacteroidota;c__Bacteroidia;o__Flavobacteriales;f__Flavobacteriaceae;g__;s__	0	7	32	12	69	4.38	2383531	2843	12	0.00422089	65.62	89210	1853	197099	3182	122232	18.3348	291344	126792	2.29781	48.1436	61.9419	0.452615	0.582338
bin_135_mancur1	PB_MBMC_093	83.6142	69.0835	d__Bacteria;p__Desulfobacterota;c__Thermodesulfobacteria;o__Thermodesulfobacteriales;f__Thermodesulfobacteriaceae;g__Thermodesulfobacterium;s__	0	19	52	25	78.96	1.04	1146819	235	23	0.0978723	81.29	15998	1718	120124	2279	122181	18.3271	140119	84184	1.66444	9.31199	52.7091	0.133179	0.753839
bin_320_mancur	PB_MBMC_094	96.2737	43.3325	d__Bacteria;p__Desulfobacterota;c__Desulfobacteria;o__Desulfatiglandales;f__NaphS2;g__;s__	0	25	67	34	80.26	3.37	2704933	235	23	0.0978723	66.31	98517	25375	184575	20892	121762	18.2644	329359	320587	1.02736	3.88244	8.83472	0.533751	1.21458
bin_89_mancur1	PB_MBMC_095	82.9933	83.9506	d__Archaea;p__Crenarchaeota;c__Thermoprotei;o__Thermofilales;f__;g__;s__	1	24	36	69	94.85	2.21	1947376	218	35	0.16055	52.02	257	108097	6545	119800	120521	18.0781	234699	200946	1.16797	0.00237749	0.0546327	0.0392666	0.902312
bin_407_mancur1	PB_MBMC_096	0	60.9845	d__Bacteria;p__Patescibacteria;c__Paceibacteria;o__Paceibacterales;f__GCA-002787255;g__;s__	1	21	59	27	58.61	0	674243	1031	26	0.0252182	58.28	135	49738	13322	17519	119711	17.9566	80714	36578	2.20663	0.00271422	0.760432	0.0101336	2.83909
bin_90_mancur	PB_MBMC_097	0	37.8287	d__Bacteria;p__Bacteroidota;c__Bacteroidia;o__Bacteroidales;f__vadinHA17;g__;s__	0	25	70	34	88.03	1.61	3489617	2843	12	0.00422089	57.54	384531	3372	27953	694	119368	17.9053	416550	305367	1.3641	114.036	40.2781	13.7563	4.85879
bin_8_mancur	PB_MBMC_098	0	71.6507	d__Archaea;p__Micrarchaeota;c__Micrarchaeia;o__;f__;g__;s__	1	23	32	58	85.59	2.8	880255	15	3	0.2	48.19	50	10209	50382	44415	119347	17.9021	105056	82070	1.28008	0.00489764	1.13435	0.000992418	0.229855
bin_282_mancur	PB_MBMC_099	97.6834	61.4868	d__Archaea;p__Aenigmarchaeota;c__Aenigmarchaeia;o__GW2011-AR5;f__;g__;s__	1	22	31	60	98.13	0.93	811121	7	15	2.14286		8	16740	4535	72674	115836	17.3754	93957	62266	1.50896	0.000477897	0.062402	0.00176406	0.230344
bin_72_mancur	PB_MBMC_100	0	74.8721	d__Archaea;p__Thermoplasmatota;c__E2;o__JdFR-43;f__JdFR-43;g__;s__	0	21	33	63	97.07	0.8	1198537	287	25	0.087108	51.56	156	32542	50126	55805	115665	17.3498	138629	179227	0.773483	0.0047938	0.898235	0.00311216	0.583138
bin_4_mancur1	PB_MBMC_101	0	54.3059	d__Archaea;p__Aenigmarchaeota;c__Aenigmarchaeia;o__Aenigmarchaeales;f__;g__;s__	1	22	31	55	78.97	0	725807	7	15	2.14286	51.25	1400	53401	15718	11965	113645	17.0467	82484	52617	1.56763	0.0262167	1.31366	0.0890699	4.4631
bin_300_mancur	PB_MBMC_102	0	49.8922	d__Bacteria;p__Aerophobota;c__Aerophobia;o__Aerophobales;f__;g__;s__	0	25	64	36	92.31	1.71	1832017	1	7	7	58.22	80086	106909	10941	8636	112757	16.9135	206572	392083	0.526858	0.749104	1.26691	7.31981	12.3795
bin_70_mancur	PB_MBMC_103	0	35.3994	d__Bacteria;p__Desulfobacterota;c__Syntrophia;o__Syntrophales;f__UBA2210;g__UBA2210;s__	0	25	69	32	88.94	4.22	2013245	235	23	0.0978723	72.45	64838	1047	152040	2156	109317	16.3975	220081	205068	1.07321	61.9274	70.5195	0.426454	0.485622
bin_258_mancur1	PB_MBMC_104	0	88.5149	d__Archaea;p__Crenarchaeota;c__Thermoprotei;o__Desulfurococcales;f__;g__;s__	0	22	32	55	68.99	0	1382054	218	35	0.16055	54.01	161	81828	5543	63460	109252	16.3878	150992	108066	1.39722	0.00196754	0.0873464	0.0290456	1.28944
bin_187_mancur	PB_MBMC_105	83.4756	68.7261	d__Bacteria;p__Desulfobacterota;c__Thermodesulfobacteria;o__Thermodesulfobacteriales;f__Thermodesulfobacteriaceae;g__Thermodesulfobacterium;s__	0	11	41	19	93.08	0.71	1453560	235	23	0.0978723	67.77	10639	38229	83885	23162	107264	16.0896	155915	158166	0.985768	0.278297	3.62166	0.126828	1.65051
bin_45_mancur1	PB_MBMC_106	0	76.1456	d__Archaea;p__Crenarchaeota;c__Korarchaeia;o__;f__;g__;s__	0	24	32	67	78.66	2.8	1510613	218	35	0.16055	44.9	97	51964	1591	106870	106263	15.9394	160522	75061	2.13855	0.00186668	0.0148872	0.0609679	0.486236
bin_210_mancur	PB_MBMC_107	80.0221	81.309	d__Archaea;p__Halobacterota;c__Archaeoglobi;o__Archaeoglobales;f__Archaeoglobaceae;g__;s__	1	25	37	74	91.21	0.06	1905154	411	7	0.0170316	65.64	801	56602	28346	115823	105804	15.8705	201572	227793	0.884891	0.0141514	0.244736	0.028258	0.488694
bin_395_mancur1	PB_MBMC_108	0	30.65	d__Bacteria;p__Bipolaricaulota;c__Bipolaricaulia;o__UBA7950;f__UBA7950;g__UBA9294;s__	0	19	46	24	67.49	3.39	1150247	11	6	0.545455	56.02	68193	267	49107	370	102532	15.3798	117937	152716	0.772264	255.404	132.722	1.38866	0.721622
bin_218_mancur	PB_MBMC_109	0	52.5681	d__Archaea;p__Aenigmarchaeota;c__Aenigmarchaeia;o__;f__;g__;s__	1	22	32	68	98.04	4.25	945313	7	15	2.14286	45.78	72570	130	23458	628	102385	15.3578	96786	96797	0.999886	558.231	37.3535	3.09361	0.207006
bin_211_mancur1	PB_MBMC_110	0	83.0178	d__Archaea;p__Crenarchaeota;c__Nitrososphaeria;o__;f__;g__;s__	1	24	30	64	74.46	2.43	837908	218	35	0.16055	50.99	471	33850	3428	47705	101985	15.2977	85454	69636	1.22715	0.0139143	0.0718583	0.137398	0.709569
bin_130_mancur	PB_MBMC_111	0	30.6731	d__Bacteria;p__Myxococcota;c__Polyangia;o__HGW-17;f__;g__;s__	1	25	70	36	98.25	0	5126947	113	1	0.00884956	49.07	1257	68	516194	1938	101319	15.1978	519457	710501	0.731114	18.4853	266.354	0.00243513	0.0350877
bin_122_mancur2	PB_MBMC_112	96.2171	76.6075	d__Archaea;p__Crenarchaeota;c__Bathyarchaeia;o__B26-1;f__B24-2;g__B24-2;s__B24-2 sp002490245	0	21	31	54	75.4	1.94	1132612	218	35	0.16055	95.73	46	64612	1184	47200	99806.5	14.971	113042	72819	1.55237	0.000711942	0.0250847	0.0388514	1.3689
bin_148_mancur1	PB_MBMC_113	0	74.2808	d__Archaea;p__Asgardarchaeota;c__Lokiarchaeia;o__;f__;g__;s__	0	24	38	64	81.31	5.14	2520014	14	4	0.285714	47.73	268	27675	685	221353	99198.3	14.8797	249981	108584	2.30219	0.00968383	0.0030946	0.391241	0.125027
bin_88_mancur1	PB_MBMC_114	0	28.2417	d__Bacteria;p__UBP14;c__UBA6098;o__UBA6098;f__UBA6098;g__;s__	0	17	51	27	73.03	4.4	1799726	2	6	3		25876	754	149883	976	98620	14.793	177489	227979	0.778532	34.3183	153.569	0.172641	0.772541
bin_19_mancur1	PB_MBMC_115	79.1915	51.7119	d__Bacteria;p__Patescibacteria;c__Paceibacteria;o__Paceibacterales;f__CG1-02-41-26;g__;s__	1	20	55	25	57.23	0	574551	1031	26	0.0252182	61.99	1763	25736	8831	20146	98295.9	14.7444	56476	49409	1.14303	0.0685033	0.43835	0.199638	1.27747
bin_288_mancur	PB_MBMC_116	0	72.1158	d__Archaea;p__Thermoplasmatota;c__E2;o__JdFR-43;f__JdFR-43;g__;s__	0	25	37	75	89.95	0	1209152	287	25	0.087108	49.96	4674	93187	17020	2745	97279.7	14.592	117626	198229	0.593384	0.0501572	6.20036	0.274618	33.9479
bin_336_mancur	PB_MBMC_117	0	86.3181	d__Archaea;p__Crenarchaeota;c__Thermoprotei;o__;f__;g__;s__	0	25	35	74	80.3	2.8	2184104	218	35	0.16055	48.76	59	93822	3955	113298	96668.5	14.5003	211134	175525	1.20287	0.00062885	0.0349079	0.0149178	0.828099
bin_307_mancur	PB_MBMC_118	98.3772	92.9495	d__Archaea;p__Thermoplasmatota;c__;o__;f__;g__;s__	0	25	34	71	80.54	4.16	1199047	287	25	0.087108	45.36	82189	10709	12063	10137	95991.2	14.3987	115098	118364	0.972407	7.67476	1.19	6.81331	1.05643
bin_368_mancur1	PB_MBMC_119	78.2721	55.2554	d__Bacteria;p__Poribacteria;c__;o__;f__;g__;s__	0	25	70	39	97.8	7.33	4345873	8	1	0.125	49.84	1364	163449	22651	229064	95844.5	14.3767	416528	1459249	0.28544	0.00834511	0.098885	0.0602181	0.713552
bin_232_mancur1	PB_MBMC_120	0	66.4597	d__Bacteria;p__Calescibacterota;c__Calescibacteriia;o__;f__;g__;s__	0	19	46	26	63.44	1.08	949252	2	2	1		71	37691	6174	45568	94289	14.1433	89504	72576	1.23325	0.00188374	0.13549	0.0114998	0.827137
bin_298_mancur1	PB_MBMC_121	0	57.0063	d__Bacteria;p__UBP14;c__UBA6098;o__UBA6098;f__;g__;s__	0	21	53	31	71.93	6.76	1709142	2	6	3	49.76	926	1477	152681	5453	93928.4	14.0893	160537	147974	1.0849	0.626947	27.9994	0.00606493	0.27086
bin_188_mancur	PB_MBMC_122	77.4719	33.5938	d__Bacteria;p__Desulfuromonadota;c__Desulfuromonadia;o__Desulfuromonadales;f__Desulfuromonadaceae;g__Desulfuromonas;s__	0	22	65	32	87.8	3.87	2908545	81	3	0.037037	74.02	120234	21021	98358	32643	93605.6	14.0408	272256	265402	1.02582	5.71971	3.01314	1.22241	0.643967
bin_86_mancur1	PB_MBMC_123	0	83.1906	d__Archaea;p__Euryarchaeota;c__Thermococci;o__Thermococcales;f__Thermococcaceae;g__Thermococcus;s__Thermococcus guaymasensis	0	25	36	72	92.08	2.52	1733129	150	8	0.0533333	98.3	13376	5546	130340	10493	92177.2	13.8266	159755	149509	1.06853	2.41183	12.4216	0.102624	0.528543
bin_141_mancur1	PB_MBMC_124	0	63.9389	d__Bacteria;p__Patescibacteria;c__Paceibacteria;o__Paceibacterales;f__GCA-002782225;g__;s__	1	19	54	22	64.33	23.21	659644	1031	26	0.0252182	61.02	1529	24045	11318	23853	92087.6	13.8131	60745	36672	1.65644	0.0635891	0.47449	0.135095	1.00805
bin_266_mancur	PB_MBMC_125	0	65.6132	d__Archaea;p__Iainarchaeota;c__Iainarchaeia;o__;f__;g__;s__	1	25	37	74	80.37	0.07	1113701	12	6	0.5	45.67	3270	46491	10816	40938	91151	13.6727	101515	85357	1.1893	0.0703362	0.264204	0.30233	1.13564
bin_122_mancur1	PB_MBMC_126	86.5609	79.5301	d__Archaea;p__Crenarchaeota;c__Bathyarchaeia;o__B26-1;f__B24-2;g__B24-2;s__	0	25	39	72	97.82	26.24	1980009	218	35	0.16055	89.94	118	91897	2160	85452	90720.3	13.608	179627	105900	1.69619	0.00128405	0.0252773	0.0546296	1.07542
bin_228_mancur	PB_MBMC_127	0	46.9062	d__Bacteria;p__Acidobacteriota;c__Aminicenantia;o__Aminicenantales;f__Aminicenantaceae;g__;s__	1	25	68	38	91.21	0.06	2853261	340	4	0.0117647	61.13	253882	1313	1537	267	90072	13.5108	256999	252867	1.01634	193.36	5.75655	165.18	4.9176
bin_161_mancur	PB_MBMC_128	0	55.5542	d__Bacteria;p__Chloroflexota;c__Anaerolineae;o__UBA1429;f__;g__;s__	0	23	67	41	96.5	1.57	3109265	350	18	0.0514286	61.89	3489	95695	91764	87590	89583.2	13.4375	278538	204513	1.36196	0.0364596	1.04765	0.0380214	1.09253
bin_23_mancur1	PB_MBMC_129	96.9876	76.1865	d__Archaea;p__Crenarchaeota;c__Bathyarchaeia;o__B26-1;f__B26-1;g__B63;s__	1	25	38	74	99.07	8.72	1968200	218	35	0.16055	72.06	472	16286	20282	132858	86321.5	12.9482	169898	174877	0.971529	0.0289819	0.152659	0.0232719	0.122582
bin_223_mancur	PB_MBMC_130	0	41.8439	d__Bacteria;p__Desulfobacterota;c__Desulfomonilia;o__UBA1062;f__UBA1062;g__;s__	0	25	67	32	84.94	3.52	2763836	235	23	0.0978723	60.11	3575	96109	22314	115277	85849.9	12.8775	237275	114847	2.06601	0.0371973	0.193569	0.160213	0.833722
bin_376_mancur1	PB_MBMC_131	96.2435	32.5179	d__Bacteria;p__Bacteroidota;c__Bacteroidia;o__Bacteroidales;f__NBLH01;g__;s__	0	22	57	25	59.76	3.57	1975074	2843	12	0.00422089	55.33	28513	1310	136034	3499	85746.7	12.862	169356	122103	1.38699	21.7656	38.878	0.209602	0.374393
bin_277_mancur	PB_MBMC_132	0	40.7121	d__Bacteria;p__Chloroflexota;c__Dehalococcoidia;o__GIF9;f__AB-539-J10;g__CG2-30-46-9;s__	1	24	64	38	80.77	1.1	1388427	350	18	0.0514286	66.63	10717	12256	95135	675	85552.2	12.8328	118783	156873	0.757192	0.874429	140.941	0.11265	18.157
bin_49_mancur	PB_MBMC_133	97.946	77.0276	d__Archaea;p__Euryarchaeota;c__Thermococci;o__Thermococcales;f__Thermococcaceae;g__Palaeococcus_A;s__	0	24	35	74	97.12	0	1675694	150	8	0.0533333	78.82	6913	44375	51048	40365	85159.3	12.7739	142701	129059	1.1057	0.155786	1.26466	0.135422	1.09934
bin_321_mancur	PB_MBMC_134	0	44.0119	d__Bacteria;p__UBP7;c__;o__;f__;g__;s__	1	23	64	34	81.46	1.69	2446277	2	1	0.5	40.05	76423	3013	124425	4330	85105.2	12.7658	208191	215509	0.966043	25.3644	28.7356	0.614209	0.695843
bin_344_mancur1	PB_MBMC_135	84.0742	60.262	d__Archaea;p__Thermoplasmatota;c__E2;o__DHVEG-1;f__;g__;s__	0	22	31	58	65.2	0.04	761000	287	25	0.087108	58.86	2113	30087	29102	3120	84654.4	12.6982	64422	55965	1.15111	0.0702297	9.32756	0.0726067	9.64327
bin_83_mancur	PB_MBMC_136	0	70.1493	d__Archaea;p__Aenigmarchaeota;c__Aenigmarchaeia;o__;f__;g__;s__	0	24	34	64	96.78	2.09	954605	7	15	2.14286	46.55	162	20494	20794	38508	83760.3	12.564	79958	49987	1.59958	0.00790475	0.539992	0.00779071	0.532201
bin_172_mancur1	PB_MBMC_137	88.062	59.9868	d__Bacteria;p__Omnitrophota;c__koll11;o__4484-171;f__4484-171;g__;s__	0	23	54	28	71.91	8.16	989371	65	6	0.0923077	50.21	2284	23817	35955	20559	83502.5	12.5254	82615	64591	1.27905	0.0958979	1.74887	0.0635238	1.15847
bin_185_mancur3	PB_MBMC_138	79.8609	33.2185	d__Bacteria;p__Desulfuromonadota;c__Desulfuromonadia;o__Desulfuromonadales;f__Geopsychrobacteraceae;g__Desulfuromusa;s__	0	22	62	27	80.7	15.79	3010792	81	3	0.037037	77.85	80891	6317	154272	9372	83317.6	12.4976	250852	188987	1.32735	12.8053	16.4609	0.52434	0.674029
bin_50_mancur1	PB_MBMC_139	0	35.7415	d__Bacteria;p__Chloroflexota;c__Anaerolineae;o__Anaerolineales;f__Anaerolineaceae;g__UBA5211;s__	0	22	51	33	66.97	4.55	1520631	350	18	0.0514286	63.23	46877	432	78144	768	83005.7	12.4509	126221	125299	1.00736	108.512	101.75	0.59988	0.5625
bin_279_mancur1	PB_MBMC_140	93.9055	79.6393	d__Archaea;p__Crenarchaeota;c__Nitrososphaeria;o__Caldiarchaeales;f__NZ13-MGT;g__EX4484-121;s__	0	22	33	54	76.96	2.91	884632	218	35	0.16055	63.75	93	18862	9818	44617	82961.1	12.4442	73390	55025	1.33376	0.00493055	0.220051	0.0094724	0.422754
bin_303_mancur1	PB_MBMC_141	0	37.424	d__Bacteria;p__Desulfobacterota;c__Desulfobacteria;o__Desulfobacterales;f__Desulfococcaceae_A;g__;s__	0	25	67	32	89.46	2.58	3094918	235	23	0.0978723	59.89	25896	210	224554	5709	82835.5	12.4253	256369	287774	0.890869	123.314	39.3333	0.115322	0.036784
bin_391_mancur	PB_MBMC_142	0	75.0414	d__Archaea;p__Nanoarchaeota;c__Nanoarchaeia;o__;f__;g__;s__	1	23	34	58	83.64	0.93	722787	101	5	0.049505	47.36	27	34255	1164	24359	82742.2	12.4113	59805	49330	1.21235	0.000788206	0.0477852	0.0231959	1.40626
bin_358_mancur1	PB_MBMC_143	83.7222	69.6154	d__Archaea;p__Thermoplasmatota;c__E2;o__JdFR-43;f__JdFR-43;g__;s__	0	25	37	73	94.8	5.64	1440687	287	25	0.087108	65.43	156	49258	10948	58547	82536.3	12.3804	118909	131295	0.905663	0.003167	0.186995	0.0142492	0.841341
bin_159_mancur1	PB_MBMC_144	84.6888	37.295	d__Bacteria;p__Bacteroidota;c__Bacteroidia;o__Bacteroidales;f__vadinHA17;g__;s__	0	17	48	25	70.41	4.61	3580395	2843	12	0.00422089	56.97	120122	1012	171280	1647	82130.9	12.3196	294061	88037	3.3402	118.698	103.995	0.701319	0.614451
bin_169_mancur	PB_MBMC_145	90.4338	29.0036	d__Bacteria;p__Fermentibacterota;c__Fermentibacteria;o__Fermentibacterales;f__Fermentibacteraceae;g__;s__	0	25	64	37	96.49	0	2707998	6	1	0.166667	53.63	22587	266	196888	1892	81843.9	12.2766	221633	241689	0.917017	84.9135	104.063	0.11472	0.140592
bin_63_mancur1	PB_MBMC_146	77.3911	58.2805	d__Bacteria;p__Aerophobota;c__Aerophobia;o__Aerophobales;f__;g__;s__	0	23	59	35	83.82	0.34	1424252	1	7	7	56.87	7151	40948	13239	52347	79820.8	11.9731	113685	145375	0.782012	0.174636	0.252908	0.540147	0.782242
bin_400_mancur	PB_MBMC_147	84.2536	78.3414	d__Archaea;p__Crenarchaeota;c__Bathyarchaeia;o__B26-1;f__B26-1;g__B63;s__	0	18	27	58	95.97	0.4	1417122	218	35	0.16055	61.88	205	49009	2943	60824	79725.7	11.9589	112981	109697	1.02994	0.00418291	0.0483855	0.0696568	0.805751
bin_110_mancur	PB_MBMC_148	0	73.0303	d__Archaea;p__Nanoarchaeota;c__Nanoarchaeia;o__Woesearchaeales;f__;g__;s__	1	24	33	59	81.54	0.07	690336	101	5	0.049505	49.44	65	35572	1916	17421	79633.7	11.9451	54974	40816	1.34687	0.00182728	0.109982	0.0339248	2.0419
bin_255_mancur	PB_MBMC_149	0	37.9668	d__Bacteria;p__Chloroflexota;c__Dehalococcoidia;o__GIF9;f__AB-539-J10;g__20-14-all-45-10;s__	0	24	65	38	93.41	2.2	1489849	350	18	0.0514286	70.55	104157	7643	4416	139	78098.5	11.7148	116355	154906	0.751133	13.6278	31.7698	23.5863	54.9856
bin_346_mancur	PB_MBMC_150	81.5047	33.5198	d__Bacteria;p__UBP14;c__UBA6098;o__UBA6098;f__;g__;s__	0	25	64	36	96.7	0.99	2565280	2	6	3		166379	771	30227	1007	77334.2	11.6001	198384	282165	0.703078	215.796	30.0169	5.50432	0.765641
bin_93_mancur1	PB_MBMC_151	0	54.5312	d__Bacteria;p__Patescibacteria;c__Paceibacteria;o__UBA6257;f__UBA6257;g__;s__	1	21	52	26	68.94	2.3	510439	1031	26	0.0252182	49.65	1446	24676	7004	6313	77264.9	11.5897	39439	32432	1.21605	0.0585994	1.10946	0.206453	3.90876
bin_92_mancur1	PB_MBMC_152	97.4549	50.2373	d__Bacteria;p__Chloroflexota;c__Anaerolineae;o__;f__;g__;s__	0	23	66	37	87.27	5	3534143	350	18	0.0514286	57.59	818	117128	67280	87689	77222.4	11.5834	272915	264418	1.03213	0.00698381	0.767257	0.0121581	1.33572
bin_139_mancur	PB_MBMC_153	0	61.823	d__Bacteria;p__Thermotogota;c__Thermotogae;o__Thermotogales;f__Thermotogaceae;g__Thermotoga;s__	0	25	69	35	83.48	2.08	1686411	54	11	0.203704	87.65	23002	869	97481	7079	76156.4	11.4235	128431	82039	1.56549	26.4695	13.7704	0.235964	0.122757
bin_388_mancur	PB_MBMC_154	0	70.4965	d__Archaea;p__Aenigmarchaeota;c__Aenigmarchaeia;o__;f__;g__;s__	1	23	33	59	99.26	2.21	789653	7	15	2.14286	46.66	562	19631	3689	36103	75963.7	11.3946	59985	70620	0.849405	0.0286282	0.10218	0.152345	0.54375
bin_99_mancur1	PB_MBMC_155	0	38.1184	d__Bacteria;p__Chloroflexota;c__Anaerolineae;o__Anaerolineales;f__Anaerolineaceae;g__;s__	1	22	55	33	66.52	5	2189991	350	18	0.0514286	54.44	60428	3674	95152	6744	75798.5	11.3698	165998	155275	1.06906	16.4475	14.1091	0.635068	0.544781
bin_43_mancur	PB_MBMC_156	76.5136	68.4058	d__Archaea;p__Thermoplasmatota;c__E2;o__JdFR-43;f__JdFR-43;g__JdFR-43;s__	0	25	36	76	84.11	0	1381540	287	25	0.087108	53.9	440	34846	65852	2903	75308	11.2962	104041	209264	0.497176	0.012627	22.6841	0.00668165	12.0034
bin_263_mancur1	PB_MBMC_157	0	29.4883	d__Bacteria;p__Firmicutes;c__Bacilli;o__Izemoplasmatales;f__Izemoplasmataceae;g__Izemoplasma_A;s__	0	19	44	20	54	1.33	531547	1878	1	0.000532481	73.03	4946	85	34215	765	75272.7	11.2909	40011	13747	2.91053	58.1882	44.7255	0.144556	0.111111
bin_3_mancur1	PB_MBMC_158	0	62.2018	d__Archaea;p__Asgardarchaeota;c__;o__;f__;g__;s__	0	22	33	58	75.23	7.44	2385532	14	4	0.285714	44.88	2649	111419	8111	56999	75110.3	11.2665	179178	59668	3.00292	0.0237751	0.142301	0.326594	1.95475
bin_248_mancur1	PB_MBMC_159	0	77.1617	d__Archaea;p__Crenarchaeota;c__Bathyarchaeia;o__B26-1;f__B26-1;g__;s__	0	22	31	59	78.97	28.35	1640109	218	35	0.16055	61.49	53	52809	1086	67304	73929.2	11.0894	121252	100040	1.21204	0.00100362	0.0161357	0.0488029	0.784634
bin_327_mancur1	PB_MBMC_160	0	80.4101	d__Archaea;p__Aenigmarchaeota;c__Aenigmarchaeia;o__CG10238-14;f__EX4484-224;g__;s__	0	22	32	50	73.52	0.93	710839	7	15	2.14286	52	148	23606	6545	22106	73722.7	11.0584	52405	44938	1.16616	0.00626959	0.296073	0.0226127	1.06785
bin_413_mancur1	PB_MBMC_161	0	63.0753	d__Bacteria;p__Patescibacteria;c__ABY1;o__UBA2591;f__UBA4787;g__;s__	1	22	52	26	66.22	1.72	572499	1031	26	0.0252182	55.09	1533	17847	10345	11809	72548.6	10.8823	41534	31122	1.33455	0.0858968	0.876027	0.148188	1.5113
bin_297_mancur1	PB_MBMC_162	98.4887	70.5942	d__Archaea;p__Euryarchaeota;c__Thermococci;o__Methanofastidiosales;f__;g__;s__	0	25	36	66	75.93	5.52	1179947	150	8	0.0533333	50.27	9408	48485	2704	24799	72372.7	10.8559	85396	57896	1.47499	0.194039	0.109037	3.47929	1.95512
bin_248_mancur2	PB_MBMC_163	0	74.1608	d__Archaea;p__Crenarchaeota;c__Bathyarchaeia;o__B26-1;f__;g__;s__	0	19	29	53	70.72	11.75	1494229	218	35	0.16055	61.19	76	43418	934	63528	72248.6	10.8373	107956	79590	1.3564	0.00175043	0.0147022	0.0813704	0.683447
bin_183_mancur	PB_MBMC_164	0	47.4553	d__Bacteria;p__UBP3;c__UBA1439;o__;f__;g__;s__	0	25	66	36	90.11	2.2	2557660	4	1	0.25	44.82	178871	835	4518	35	72042	10.8063	184259	120858	1.52459	214.217	129.086	39.5907	23.8571
bin_111_mancur	PB_MBMC_165	0	56.2883	d__Bacteria;p__Acidobacteriota;c__;o__;f__;g__;s__	0	25	69	36	81.54	0.07	2092385	340	4	0.0117647	49.79	9856	66186	10162	63807	71693.8	10.7541	150011	122300	1.22658	0.148914	0.159262	0.969888	1.03728
bin_343_mancur	PB_MBMC_166	98.6582	55.0682	d__Archaea;p__Thermoplasmatota;c__E2;o__DHVEG-1;f__;g__;s__	0	25	37	73	90.07	1.69	1439943	287	25	0.087108	57.89	25594	66503	5770	4934	71392.4	10.7089	102801	82076	1.25251	0.384855	1.16944	4.4357	13.4785
bin_127_mancur	PB_MBMC_167	0	51.7441	d__Bacteria;p__Thermotogota;c__Thermotogae;o__UBA12178;f__UBA12178;g__;s__	0	25	70	34	93.34	2.2	1834512	54	11	0.203704	62.2	1180	62289	27859	38583	70815	10.6223	129911	183335	0.708599	0.018944	0.722054	0.0423562	1.61442
bin_409_mancur	PB_MBMC_168	97.6177	83.5849	d__Archaea;p__Crenarchaeota;c__Thermoprotei;o__Thermofilales;f__;g__;s__	0	23	35	69	85.05	0	1668085	218	35	0.16055	50.99	493	49694	6855	59308	69750.6	10.4626	116350	126221	0.921796	0.00992071	0.115583	0.0719183	0.837897
bin_265_mancur	PB_MBMC_169	0	48.562	d__Archaea;p__Nanoarchaeota;c__Nanoarchaeia;o__Woesearchaeales;f__SM23-78;g__;s__	1	22	32	52	87.85	0.93	850545	101	5	0.049505	49.07	16	17228	2781	36974	67014.7	10.0522	56999	28822	1.97762	0.000928721	0.075215	0.00575333	0.465949
bin_324_mancur	PB_MBMC_170	0	40.4788	d__Bacteria;p__Chloroflexota;c__Dehalococcoidia;o__Dehalococcoidales;f__UBA5760;g__;s__	0	23	64	37	96.13	4.52	933985	350	18	0.0514286	67.74	32989	5805	21444	2122	66767.7	10.0152	62360	73457	0.848932	5.68286	10.1056	1.53838	2.73563
bin_48_mancur	PB_MBMC_171	79.2547	65.0034	d__Archaea;p__Halobacterota;c__Syntrophoarchaeia;o__ANME-1;f__ANME-1;g__QEXZ01;s__	0	24	37	69	89.47	2.57	1773035	411	7	0.0170316	68.92	99030	14712	457	3651	66467.9	9.97019	117850	152544	0.772564	6.73124	0.125171	216.696	4.02958
bin_64_mancur1	PB_MBMC_172	0	84.3802	d__Archaea;p__Aenigmarchaeota;c__Aenigmarchaeia;o__CG10238-14;f__;g__;s__	0	21	30	58	78.04	0	744797	7	15	2.14286	50.92	42	10392	2670	36296	66326.8	9.94902	49400	27942	1.76795	0.00404157	0.0735618	0.0157303	0.286313
bin_128_mancur1	PB_MBMC_173	0	60.7279	d__Archaea;p__Aenigmarchaeota;c__Aenigmarchaeia;o__Aenigmarchaeales;f__;g__;s__	1	21	28	48	68.46	12.62	716441	7	15	2.14286	46.78	23785	2065	20485	841	65847.7	9.87716	47176	54249	0.86962	11.5182	24.3579	1.16109	2.45541
bin_56_mancur1	PB_MBMC_174	0	60.8562	d__Bacteria;p__Patescibacteria;c__Paceibacteria;o__Paceibacterales;f__PEYH01;g__;s__	0	21	57	27	76.23	3.45	458056	1031	26	0.0252182	55.24	7632	4721	16060	1738	65823.8	9.87357	30151	26873	1.12198	1.61661	9.24051	0.475218	2.71634
bin_349_mancur	PB_MBMC_175	92.3708	79.6987	d__Archaea;p__Thermoplasmatota;c__E2;o__DHVEG-1;f__;g__;s__	0	19	31	66	96.7	0.99	1157512	287	25	0.087108	56.8	132	30191	4556	40451	65079.2	9.76189	75330	36690	2.05315	0.00437216	0.11263	0.0289728	0.74636
bin_47_mancur1	PB_MBMC_176	0	81.2502	d__Bacteria;p__Patescibacteria;c__Paceibacteria;o__UBA6257;f__;g__;s__	0	20	44	25	52.87	1.72	428967	1031	26	0.0252182	51.78	905	6745	7690	12401	64669.3	9.7004	27741	20914	1.32643	0.134173	0.620111	0.117685	0.543908
bin_274_mancur	PB_MBMC_177	0	44.4317	d__Bacteria;p__Planctomycetota;c__Brocadiae;o__SM23-32;f__SM23-32;g__;s__	1	24	69	39	81.68	0	2466969	240	7	0.0291667	61.98	156351	1506	828	22	64332.8	9.64992	158707	238594	0.665176	103.819	37.6364	188.83	68.4545
bin_315_mancur	PB_MBMC_178	0	57.226	d__Bacteria;p__CG03;c__CG03;o__CG03;f__;g__;s__	0	23	62	33	91.33	0.86	1428125	3	3	1		16135	13005	52418	10294	64316.5	9.64747	91852	93877	0.978429	1.24068	5.09209	0.307814	1.26336
bin_352_mancur1	PB_MBMC_179	86.156	80.5023	d__Archaea;p__Crenarchaeota;c__Nitrososphaeria;o__Caldiarchaeales;f__NZ13-MGT;g__EX4484-121;s__	0	17	26	47	56.55	3.4	768870	218	35	0.16055	54.28	121	11414	2163	35382	63833.9	9.57509	49080	49077	1.00006	0.010601	0.0611328	0.0559408	0.322593
bin_151_mancur	PB_MBMC_180	95.3959	43.9208	d__Bacteria;p__UBP14;c__UBA6098;o__UBA6098;f__;g__;s__	0	22	56	35	96.24	2.15	2305131	2	6	3		711	34947	26921	83531	63384.7	9.5077	146110	137174	1.06514	0.0203451	0.322288	0.0264106	0.418372
bin_299_mancur1	PB_MBMC_181	0	59.8165	d__Bacteria;p__Synergistota;c__GBS-1;o__;f__;g__;s__	0	25	57	37	79.66	3.85	1575289	42	3	0.0714286	52.58	6334	48834	26120	18352	63251.9	9.48778	99640	228605	0.435861	0.129705	1.42328	0.242496	2.66096
bin_243_mancur	PB_MBMC_182	0	53.9827	d__Bacteria;p__CG03;c__CG03;o__CG03;f__;g__;s__	1	24	63	33	89.2	2.38	1524679	3	3	1	58.22	7137	23883	10968	53873	62872.9	9.43094	95861	96191	0.996569	0.298832	0.20359	0.650711	0.44332
bin_59_mancur1	PB_MBMC_183	0	68.5746	d__Bacteria;p__Patescibacteria;c__UBA1384;o__;f__;g__;s__	0	19	44	24	66.77	7.37	646438	1031	26	0.0252182	47.46	539	8347	12768	18745	62494.8	9.37422	40399	30746	1.31396	0.0645741	0.681142	0.0422149	0.445292
bin_247_mancur	PB_MBMC_184	0	48.5756	d__Archaea;p__Iainarchaeota;c__Iainarchaeia;o__;f__;g__;s__	1	25	35	72	80.53	0	976286	12	6	0.5		43381	3162	13570	169	61746.3	9.26194	60282	83416	0.722667	13.7195	80.2959	3.19683	18.7101
bin_397_mancur1	PB_MBMC_185	96.4692	42.3343	d__Bacteria;p__Thermotogota;c__Thermotogae;o__UBA12178;f__;g__;s__	0	11	34	21	60.63	5.08	989677	54	11	0.203704	55.12	29	36485	3230	21202	61581.7	9.23726	60946	121526	0.501506	0.000794847	0.152344	0.00897833	1.72083
bin_401_mancur	PB_MBMC_186	0	49.8497	d__Bacteria;p__Caldisericota;c__Caldisericia;o__Caldisericales;f__Caldisericaceae;g__;s__	0	21	60	34	85.05	0	1463390	10	3	0.3		25898	455	63344	373	61548.9	9.23233	90070	90287	0.997597	56.9187	169.823	0.408847	1.21984
bin_284_mancur1	PB_MBMC_187	0	58.3527	d__Bacteria;p__Patescibacteria;c__Paceibacteria;o__Paceibacterales;f__PEYH01;g__;s__	0	15	38	22	58.7	2.62	522722	1031	26	0.0252182	58.02	542	8423	5615	17239	60871.7	9.13076	31819	25497	1.24795	0.0643476	0.325715	0.0965272	0.488601
bin_371_mancur1	PB_MBMC_188	77.5959	38.1362	d__Bacteria;p__Desulfobacterota_A;c__;o__;f__;g__;s__	0	22	51	29	64.52	1.29	1597390	103	5	0.0485437	47.56	6644	310	86408	3320	60525	9.07875	96682	100486	0.962144	21.4323	26.0265	0.076891	0.0933735
bin_2_mancur1	PB_MBMC_189	0	72.7646	d__Archaea;p__Iainarchaeota;c__Iainarchaeia;o__;f__;g__;s__	0	21	31	53	73.46	3.12	668638	12	6	0.5	49.66	745	16282	10798	12636	60512.6	9.07688	40461	29545	1.36947	0.045756	0.854543	0.0689943	1.28854
bin_312_mancur	PB_MBMC_190	97.7604	72.9412	d__Archaea;p__Crenarchaeota;c__Bathyarchaeia;o__B26-1;f__UBA233;g__;s__	1	23	31	62	95.33	1.87	1128027	218	35	0.16055	61.68	120	31647	1555	34867	60449.8	9.06747	68189	35230	1.93554	0.00379183	0.044598	0.0771704	0.907649
bin_379_mancur1	PB_MBMC_191	0	36.7673	d__Bacteria;p__Firmicutes_A;c__Clostridia;o__Peptostreptococcales;f__DTU036;g__;s__	0	21	50	31	52.07	2.65	1571484	1886	2	0.00106045	59.97	2711	279	88543	1923	59469.9	8.92049	93456	88631	1.05444	9.71685	46.0442	0.0306179	0.145086
bin_310_mancur1	PB_MBMC_192	93.833	38.7937	d__Bacteria;p__Chloroflexota;c__Anaerolineae;o__Anaerolineales;f__UBA11858;g__;s__	1	24	63	33	85.81	6.82	2692007	350	18	0.0514286	54.86	45767	523	112676	911	59389.5	8.90843	159877	89717	1.78201	87.5086	123.684	0.406182	0.574094
bin_11_mancur	PB_MBMC_193	0	28.8602	d__Bacteria;p__Proteobacteria;c__Gammaproteobacteria;o__Pseudomonadales;f__Halomonadaceae;g__Halomonas;s__Halomonas campaniensis_B	0	11	48	18	96.3	4.41	3824268	7630	8	0.00104849	98.89	64	298	221881	4515	59294.5	8.89417	226758	229932	0.986196	0.214765	49.1431	0.000288443	0.0660022
bin_116_mancur1	PB_MBMC_194	77.4645	31.1256	d__Bacteria;p__Campylobacterota;c__Campylobacteria;o__Campylobacterales;f__Sulfurimonadaceae;g__Sulfurimonas;s__	0	5	34	12	77.77	3.27	1491801	254	8	0.0314961	55.75	12718	132	72425	3111	59247.8	8.88718	88386	106041	0.833508	96.3485	23.2803	0.175602	0.0424301
bin_205_mancur1	PB_MBMC_195	85.6134	99.7157	d__Archaea;p__Crenarchaeota;c__Thermoprotei;o__Desulfurococcales;f__NBVN01;g__EX4484-204;s__	0	21	31	65	80.97	7	944044	218	35	0.16055	46.97	13253	13955	2175	25436	58068.3	8.71024	54819	41399	1.32416	0.949695	0.0855087	6.09333	0.548632
bin_126_mancur1	PB_MBMC_196	92.4373	46.3501	d__Bacteria;p__Patescibacteria;c__ABY1;o__UBA2591;f__UBA6264;g__;s__	1	19	46	22	55.72	4.23	419569	1031	26	0.0252182	57.69	24124	21	39	3	57647.3	8.64709	24187	11545	2.09502	1148.76	13	618.564	7
bin_222_mancur	PB_MBMC_197	92.4789	83.7562	d__Archaea;p__Crenarchaeota;c__Bathyarchaeia;o__B24;f__B24;g__B24;s__	1	25	35	73	83.89	1.61	1673789	218	35	0.16055	46.06	22	50239	4823	40711	57232.4	8.58486	95795	147665	0.648732	0.000437907	0.118469	0.00456148	1.23404
bin_332_mancur1	PB_MBMC_198	81.4169	40.512	d__Bacteria;p__Marinisomatota;c__AB16;o__AB16;f__46-47;g__;s__	0	15	35	18	56.07	1.65	1022734	88	6	0.0681818	46.35	26045	193	31565	395	56904.3	8.53565	58198	38057	1.52923	134.948	79.9114	0.825123	0.488608
bin_311_mancur	PB_MBMC_199	79.0507	67.8387	d__Archaea;p__Crenarchaeota;c__Bathyarchaeia;o__B26-1;f__UBA233;g__;s__	1	23	31	67	92.4	1.28	1209899	218	35	0.16055	63.2	136	22426	6871	38033	55761.7	8.36425	67466	54378	1.24069	0.00606439	0.180659	0.0197933	0.589646
bin_62_mancur1	PB_MBMC_200	77.4989	42.9579	d__Bacteria;p__Marinisomatota;c__UBA2242;o__UBA2242;f__UBA2242;g__UBA9312;s__	0	25	67	36	93.34	1.2	2087620	88	6	0.0681818	49.45	90854	1660	20232	2799	55347.7	8.30216	115545	155317	0.74393	54.7313	7.2283	4.49061	0.593069
bin_363_mancur1	PB_MBMC_201	79.2379	80.5499	d__Archaea;p__Thermoplasmatota;c__E2;o__JdFR-43;f__JdFR-43;g__JdFR-43;s__	0	23	33	67	88.4	3.2	1347810	287	25	0.087108	51.72	165	21905	21567	30821	55243.7	8.28655	74458	93620	0.795322	0.00753253	0.69975	0.00765058	0.710717
bin_357_mancur1	PB_MBMC_202	95.6129	72.1749	d__Archaea;p__Crenarchaeota;c__Bathyarchaeia;o__;f__;g__;s__	0	21	32	59	70.09	3.04	1350986	218	35	0.16055	54.53	101	37804	1657	35028	55211.5	8.28173	74590	55868	1.33511	0.00267167	0.047305	0.0609535	1.07925
bin_242_mancur1	PB_MBMC_203	0	63.0854	d__Bacteria;p__Acidobacteriota;c__Aminicenantia;o__;f__;g__;s__	0	24	59	31	69.49	1.96	1468644	340	4	0.0117647	47.83	1248	17728	54623	7105	54951.4	8.24271	80704	68236	1.18272	0.0703971	7.68797	0.0228475	2.49514
bin_157_mancur	PB_MBMC_204	0	65.5331	d__Bacteria;p__Thermotogota;c__Thermotogae;o__Thermotogales;f__Thermotogaceae;g__;s__	0	24	64	37	96.51	2.42	1798502	54	11	0.203704	57.85	22541	8526	65827	1765	54856.2	8.22843	98659	77322	1.27595	2.6438	37.2958	0.342428	4.83059
bin_261_mancur1	PB_MBMC_205	0	44.513	d__Archaea;p__Thermoplasmatota;c__Thermoplasmata;o__;f__;g__;s__	1	20	31	57	64.45	0.46	1020619	287	25	0.087108	53.41	24	35225	989	19352	54466.9	8.17004	55590	41281	1.34662	0.000681334	0.0511058	0.0242669	1.82023
bin_254_mancur	PB_MBMC_206	0	66.807	d__Archaea;p__Iainarchaeota;c__Iainarchaeia;o__Iainarchaeales;f__0-14-0-20-34-12;g__;s__	1	25	35	69	90.81	1.87	826198	12	6	0.5	50.37	358	9377	10812	23742	53605.8	8.04087	44289	28786	1.53856	0.0381785	0.455396	0.0331114	0.394954
bin_225_mancur	PB_MBMC_207	92.7046	79.4299	d__Archaea;p__Crenarchaeota;c__Bathyarchaeia;o__B23;f__B23;g__B23;s__	0	23	35	68	96.73	2.8	1261091	218	35	0.16055	56.76	77	14531	7001	45984	53598.8	8.03982	67593	51468	1.3133	0.00529902	0.152249	0.0109984	0.316001
bin_216_mancur1	PB_MBMC_208	0	63.5952	d__Bacteria;p__Patescibacteria;c__Paceibacteria;o__Paceibacterales;f__DG-74-3;g__DG-74-3;s__	0	14	41	18	55.54	0	419560	1031	26	0.0252182	62.9	238	5801	12189	4157	53353.5	8.00303	22385	14229	1.5732	0.0410274	2.93216	0.0195258	1.39548
bin_101_mancur1	PB_MBMC_209	0	85.5423	d__Archaea;p__Aenigmarchaeota;c__Aenigmarchaeia;o__CG10238-14;f__EX4484-224;g__;s__	0	19	28	44	65.73	6.07	738745	7	15	2.14286	48.97	131	16534	1306	21392	53283.6	7.99254	39363	28123	1.39967	0.00792307	0.0610509	0.100306	0.772906
bin_155_mancur1	PB_MBMC_210	0	75.7836	d__Archaea;p__Aenigmarchaeota;c__Aenigmarchaeia;o__;f__;g__;s__	1	21	30	47	75.23	0	609095	7	15	2.14286	46.92	186	1234	23142	7604	52809.5	7.92142	32166	32251	0.997364	0.150729	3.0434	0.00803733	0.162283
bin_86_mancur2	PB_MBMC_211	0	82.9286	d__Archaea;p__Euryarchaeota;c__Thermococci;o__Thermococcales;f__Thermococcaceae;g__Thermococcus;s__	0	25	36	71	80.78	1.75	1681557	150	8	0.0533333	80.01	1539	475	85490	1205	52754.1	7.91311	88709	106551	0.83255	3.24	70.9461	0.0180021	0.394191
bin_326_mancur1	PB_MBMC_212	98.8282	85.7414	d__Archaea;p__Crenarchaeota;c__Thermoprotei;o__Thermofilales;f__;g__;s__	0	24	32	70	97.06	4.41	1587656	218	35	0.16055	53.97	4989	29392	4270	43456	51715.9	7.75738	82107	85762	0.957382	0.16974	0.0982603	1.16838	0.676362
bin_194_mancur1	PB_MBMC_213	0	31.9909	d__Bacteria;p__Bacteroidota;c__Bacteroidia;o__Bacteroidales;f__4572-128;g__;s__	0	22	53	29	63.69	2.2	1851585	2843	12	0.00422089	53.81	67680	504	26174	1274	51648.7	7.74731	95632	64543	1.48168	134.286	20.5447	2.58577	0.395604
bin_220_mancur	PB_MBMC_214	0	72.0592	d__Archaea;p__Thermoplasmatota;c__Thermoplasmata;o__Acidiprofundales;f__Aciduliprofundaceae;g__;s__	0	17	27	58	89.1	0.93	1046794	287	25	0.087108	70	10494	5604	32131	5676	51495.3	7.7243	53905	35681	1.51075	1.87259	5.66085	0.3266	0.987315
bin_123_mancur	PB_MBMC_215	76.2937	45.091	d__Bacteria;p__Calditrichota;c__Calditrichia;o__Calditrichales;f__Calditrichaceae;g__Caldithrix;s__	0	24	66	35	84.41	0	3961900	2	1	0.5	52.5	75000	10549	107850	10332	51422.5	7.71338	203731	185563	1.09791	7.10968	10.4384	0.69541	1.021
bin_24_mancur1	PB_MBMC_216	0	49.3682	d__Bacteria;p__Planctomycetota;c__Phycisphaerae;o__SM23-33;f__SM23-33;g__;s__	0	20	53	27	71.05	1.7	1708359	240	7	0.0291667	56.82	2094	28824	7904	48559	51149.1	7.67236	87381	49287	1.7729	0.0726478	0.162771	0.264929	0.593587
bin_168_mancur1	PB_MBMC_217	0	39.1903	d__Bacteria;p__Krumholzibacteriota;c__Krumholzibacteria;o__SSS58A;f__;g__;s__	0	19	54	30	87.53	2.75	2033650	5	1	0.2	55.55	7807	237	94196	1702	51111.1	7.66666	103942	73784	1.40873	32.9409	55.3443	0.0828804	0.139248
bin_35_mancur1	PB_MBMC_218	0	77.4096	d__Archaea;p__Halobacterota;c__Syntrophoarchaeia;o__ANME-1;f__;g__;s__	0	11	17	42	66.17	0.15	972517	411	7	0.0170316	59.58	112	8194	22384	18913	51004.8	7.65071	49603	63701	0.778685	0.0136685	1.18352	0.00500357	0.433247
bin_354_mancur1	PB_MBMC_219	0	85.7783	d__Archaea;p__Asgardarchaeota;c__Lokiarchaeia;o__;f__;g__;s__	0	12	18	46	52.19	0	632313	14	4	0.285714	46.97	121	15851	2161	13891	50645.8	7.59687	32024	12222	2.62019	0.00763359	0.155568	0.0559926	1.1411
bin_192_mancur1	PB_MBMC_220	78.3541	65.3633	d__Archaea;p__Thermoplasmatota;c__Thermoplasmata;o__EX4484-36;f__EX4484-36;g__;s__	0	22	31	61	74.47	0.93	1405841	287	25	0.087108	48.76	1805	36879	2794	29646	50591.8	7.58877	71124	51415	1.38333	0.0489438	0.0942454	0.646027	1.24398
bin_375_mancur	PB_MBMC_221	87.4067	35.4436	d__Bacteria;p__Planctomycetota;c__Phycisphaerae;o__SG8-4;f__SG8-4;g__;s__	1	22	65	34	95.6	0	4712979	240	7	0.0291667	59.19	228247	1322	2987	180	49381.9	7.40729	232736	166235	1.40004	172.653	16.5944	76.4135	7.34444
bin_181_mancur1	PB_MBMC_222	0	69.9977	d__Archaea;p__Aenigmarchaeota;c__Aenigmarchaeia;o__;f__;g__;s__	0	22	29	54	71.65	4.59	549147	7	15	2.14286	48.34	1289	868	24178	662	49161.7	7.37425	26997	25830	1.04518	1.48502	36.5227	0.0533129	1.31118
bin_309_mancur	PB_MBMC_223	0	53.1917	d__Bacteria;p__Sumerlaeota;c__;o__;f__;g__;s__	1	18	57	24	88.76	3.37	3082458	3	1	0.333333	49.13	332	122750	7544	20576	49052.4	7.35786	151202	113657	1.33034	0.00270468	0.366641	0.0440085	5.96569
bin_38_mancur	PB_MBMC_224	98.7462	44.2447	d__Bacteria;p__Chloroflexota;c__Dehalococcoidia;o__GIF9;f__AB-539-J10;g__RBG-13-51-36;s__	0	24	61	38	92.24	1.72	1451420	350	18	0.0514286	75.78	7551	58732	1595	3061	48875.6	7.33134	70939	88310	0.803295	0.128567	0.521072	4.73417	19.1872
bin_382_mancur1	PB_MBMC_225	96.0936	56.2144	d__Bacteria;p__WOR-3_A;c__Hydrothermia;o__UBA1063;f__;g__;s__	0	8	28	15	57.57	2.75	828412	4	3	0.75	51.03	35	14227	4551	21569	48746.3	7.31194	40382	23246	1.73716	0.00246011	0.210997	0.00769062	0.659604
bin_137_mancur	PB_MBMC_226	0	37.8734	d__Bacteria;p__Desulfobacterota;c__Desulfobulbia;o__Desulfobulbales;f__Desulfurivibrionaceae;g__;s__	0	10	43	17	89.23	1.64	2741159	235	23	0.0978723	63.04	42605	545	88333	859	48279.6	7.24194	132342	96384	1.37307	78.1743	102.832	0.482323	0.634459
bin_75_mancur1	PB_MBMC_227	83.4065	33.6074	d__Bacteria;p__Spirochaetota;c__Spirochaetia;o__Spirochaetales;f__Sediminispirochaetaceae;g__;s__	0	19	47	25	56.84	4.55	2395441	235	3	0.012766	46.55	40089	6331	58382	9594	47755.7	7.16336	114396	97238	1.17645	6.33218	6.08526	0.686667	0.659892
bin_94_mancur1	PB_MBMC_228	0	44.5153	d__Bacteria;p__Planctomycetota;c__Brocadiae;o__DG-23;f__;g__;s__	0	24	58	34	75.8	2.51	2297758	240	7	0.0291667	46.98	99132	443	7148	90	46485.7	6.97286	106813	99739	1.07093	223.774	79.4222	13.8685	4.92222
bin_25_mancur1	PB_MBMC_229	95.0579	65.6317	d__Archaea;p__Nanoarchaeota;c__Nanoarchaeia;o__;f__;g__;s__	1	19	24	42	66.51	0	491841	101	5	0.049505	46.68	7	12422	336	10024	46334.1	6.95011	22789	12693	1.7954	0.000563516	0.0335196	0.0208333	1.23923
bin_104_mancur1	PB_MBMC_230	77.3696	70.4011	d__Bacteria;p__Ratteibacteria;c__UBA8468;o__UBA8468;f__;g__;s__	0	21	51	30	68.13	1.12	1228018	1	2	2		767	22538	10643	22695	46125.5	6.91883	56643	55424	1.02199	0.0340314	0.468958	0.0720661	0.993082
bin_399_mancur	PB_MBMC_231	0	70.8549	d__Archaea;p__Crenarchaeota;c__Methanomethylicia;o__Methanomethyliales;f__;g__;s__	0	25	35	74	91.55	2.4	1402772	218	35	0.16055	51.2	169	14324	14292	35474	45808.6	6.87129	64259	66249	0.969962	0.0117984	0.402887	0.0118248	0.403789
bin_386_mancur1	PB_MBMC_232	0	68.0189	d__Bacteria;p__Aerophobota;c__Aerophobia;o__Aerophobales;f__;g__;s__	0	16	38	26	62.67	2.35	1101652	1	7	7	56.98	6524	14979	7920	20931	45707.7	6.85616	50354	39911	1.26166	0.435543	0.378386	0.823737	0.715637
bin_16_mancur1	PB_MBMC_233	0	50.4229	d__Bacteria;p__WOR-3_B;c__UBA3072;o__;f__;g__;s__	0	18	43	27	56.44	7.33	1098183	8	4	0.5	52.35	7580	23233	11112	7686	45175.5	6.77633	49611	36871	1.34553	0.32626	1.44575	0.682145	3.02277
bin_217_mancur1	PB_MBMC_234	0	41.1037	d__Bacteria;p__Chloroflexota;c__Anaerolineae;o__Anaerolineales;f__UBA11858;g__;s__	1	22	54	28	68.64	3.36	2039261	350	18	0.0514286	56.61	42000	635	48406	738	45006	6.7509	91779	88966	1.03162	66.1417	65.5908	0.867661	0.860434
bin_30_mancur1	PB_MBMC_235	0	52.5776	d__Bacteria;p__Desulfobacterota;c__Desulfofervidia;o__Desulfofervidales;f__Desulfofervidaceae;g__;s__	0	23	62	30	82.32	5.05	1551113	235	23	0.0978723	52.2	33887	1623	32447	1614	44852.3	6.72785	69571	81051	0.858361	20.8792	20.1035	1.04438	1.00558
bin_61_mancur1	PB_MBMC_236	0	35.9054	d__Bacteria;p__Firmicutes_A;c__Clostridia;o__Acetivibrionales;f__;g__;s__	0	20	47	29	66.51	2.49	2197059	1886	2	0.00106045	53.42	35840	758	60339	1312	44718.4	6.70776	98249	101448	0.968467	47.2823	45.9901	0.593977	0.577744
bin_259_mancur1	PB_MBMC_237	87.7287	76.7865	d__Archaea;p__Crenarchaeota;c__Nitrososphaeria;o__Caldiarchaeales;f__NZ13-MGT;g__EX4484-121;s__	0	17	24	44	56.82	5.34	924119	218	35	0.16055	47.13	52	14943	832	24963	44139.3	6.6209	40790	33957	1.20123	0.00347989	0.0333293	0.0625	0.598606
bin_416_mancur1	PB_MBMC_238	0	57.9813	d__Bacteria;p__Aerophobota;c__Aerophobia;o__Aerophobales;f__Aerophobaceae;g__;s__	0	24	57	35	77.12	2.54	1544406	1	7	7	58.66	891	28737	5080	33206	43974.2	6.59613	67914	105247	0.645282	0.0310053	0.152984	0.175394	0.865416
bin_158_mancur1	PB_MBMC_239	0	84.4342	d__Archaea;p__Crenarchaeota;c__Thermoprotei;o__Desulfurococcales;f__NBVN01;g__;s__	0	22	29	63	73.92	2.85	1008790	218	35	0.16055	56.83	73	9330	18118	16770	43905.1	6.58576	44291	28637	1.54664	0.00782422	1.08038	0.00402914	0.556351
bin_119_mancur1	PB_MBMC_240	0	61.6137	d__Bacteria;p__Bipolaricaulota;c__Bipolaricaulia;o__Bipolaricaulales;f__Bipolaricaulaceae;g__;s__	0	13	31	22	50.15	1.69	678467	11	6	0.545455	71.48	49	8760	2871	17987	43726.5	6.55898	29667	26765	1.10843	0.00559361	0.159615	0.0170672	0.487018
bin_213_mancur1	PB_MBMC_241	96.0638	73.4965	d__Archaea;p__Crenarchaeota;c__Bathyarchaeia;o__B26-1;f__B26-1;g__B63;s__	0	20	29	56	74.69	2.8	1189635	218	35	0.16055	76.64	97	28557	2124	20084	42754.3	6.41314	50862	52833	0.962694	0.00339672	0.105756	0.0456685	1.42188
bin_281_mancur1	PB_MBMC_242	81.5742	41.5718	d__Bacteria;p__Cloacimonadota;c__Cloacimonadia;o__JGIOTU-2;f__JGIOTU-2;g__;s__	0	24	63	30	86.26	1.1	2081980	23	4	0.173913	82.77	87342	276	1222	16	42678.6	6.40179	88856	135095	0.65773	316.457	76.375	71.4746	17.25
bin_383_mancur1	PB_MBMC_243	98.1335	31.1388	d__Bacteria;p__Spirochaetota;c__Spirochaetia;o__Spirochaetales;f__Spirochaetaceae_B;g__UBA2779;s__	0	9	33	16	52.52	0	1701416	235	3	0.012766	90.14	28867	541	41920	1157	42602.7	6.39041	72485	40316	1.79792	53.3586	36.2316	0.688621	0.467589
bin_389_mancur	PB_MBMC_244	97.8912	38.1013	d__Bacteria;p__Latescibacterota;c__Latescibacteria_A;o__4484-107;f__4484-107;g__4484-107;s__4484-107 sp002059205	0	23	65	37	92.44	4.73	3186037	12	3	0.25	47.62	123181	10022	1268	192	42266.6	6.33999	134663	173087	0.778008	12.2911	6.60417	97.1459	52.1979
bin_365_mancur1	PB_MBMC_245	87.366	79.8559	d__Archaea;p__Thermoplasmatota;c__E2;o__JdFR-43;f__JdFR-43;g__JdFR-43;s__	0	19	28	55	70.86	8.8	931579	287	25	0.087108	73.68	42	9872	1471	27354	41584.2	6.23764	38739	39702	0.975744	0.00425446	0.0537764	0.028552	0.360898
bin_108_mancur	PB_MBMC_246	0	31.4094	d__Bacteria;p__RBG-13-66-14;c__;o__;f__;g__;s__	0	25	66	34	93.96	0.93	3430401	1	1	1		128087	449	13108	28	41299	6.19484	141672	185026	0.765687	285.272	468.143	9.77167	16.0357
bin_360_mancur1	PB_MBMC_247	95.9929	89.0233	d__Archaea;p__Crenarchaeota;c__Thermoprotei;o__Desulfurococcales;f__NBVN01;g__;s__	0	7	9	39	51.86	2.53	797196	218	35	0.16055	58.17	19002	3745	1439	8643	41180.6	6.17709	32829	30235	1.08579	5.07397	0.166493	13.205	0.433299
bin_332_mancur2	PB_MBMC_248	95.756	40.9541	d__Bacteria;p__Marinisomatota;c__AB16;o__AB16;f__;g__;s__	0	9	28	17	55.88	0	1289426	88	6	0.0681818	54.11	13984	117	38054	501	40836.8	6.12552	52656	43322	1.21546	119.521	75.9561	0.367478	0.233533
bin_9_mancur1	PB_MBMC_249	0	79.2464	d__Archaea;p__Crenarchaeota;c__Nitrososphaeria;o__Caldiarchaeales;f__NZ13-MGT;g__EX4484-121;s__	0	14	21	52	66.22	0	794929	218	35	0.16055	64.64	69	7362	940	23879	40569.7	6.08545	32250	27045	1.19246	0.00937245	0.0393651	0.0734043	0.308304
bin_257_mancur	PB_MBMC_250	0	48.3739	d__Bacteria;p__Verrucomicrobiota;c__Verrucomicrobiae;o__;f__;g__;s__	1	25	67	31	91.25	0	3009330	358	1	0.0027933	57.37	51791	1697	64193	3574	40293	6.04395	121255	112483	1.07799	30.5192	17.9611	0.806801	0.474818
bin_398_mancur	PB_MBMC_251	0	39.287	d__Bacteria;p__Bacteroidota;c__Bacteroidia;o__Bacteroidales;f__UBA12481;g__UBA12481;s__	0	22	59	30	95.2	4.4	2384626	2843	12	0.00422089	55.02	25130	199	69500	1012	40191.2	6.02868	95841	85561	1.12015	126.281	68.6759	0.361583	0.19664
bin_17_mancur1	PB_MBMC_252	0	53.6908	d__Bacteria;p__Armatimonadota;c__UBA5377;o__UBA5377;f__FEN-943;g__;s__	0	20	53	26	72.6	0	2654318	29	2	0.0689655	59	8448	51842	29807	14321	39338.9	5.90084	104418	86186	1.21154	0.162957	2.08135	0.283423	3.62
bin_328_mancur1	PB_MBMC_253	93.3612	44.3151	d__Bacteria;p__Chloroflexota;c__Anaerolineae;o__;f__;g__;s__	0	18	49	31	54.32	0.91	1921799	350	18	0.0514286	52.59	50514	523	22630	1880	39310.6	5.89658	75547	77044	0.98057	96.5851	12.0372	2.23217	0.278191
bin_22_mancur1	PB_MBMC_254	0	41.1025	d__Bacteria;p__Desulfobacterota;c__BSN033;o__UBA8473;f__;g__;s__	0	13	41	22	72.9	3.23	1340602	235	23	0.0978723	55.47	13015	12470	24566	1440	38408.9	5.76133	51491	60754	0.847533	1.0437	17.0597	0.529797	8.65972
bin_206_mancur1	PB_MBMC_255	0	34.616	d__Bacteria;p__Bacteroidota;c__Bacteroidia;o__Bacteroidales;f__UBA12481;g__;s__	0	24	55	30	68.46	1.08	2427567	2843	12	0.00422089	55.83	5444	253	83456	2196	37629.9	5.64448	91349	93315	0.978932	21.5178	38.0036	0.065232	0.115209
bin_252_mancur1	PB_MBMC_256	0	86.4803	d__Archaea;p__Crenarchaeota;c__Korarchaeia;o__Korarchaeales;f__Korarchaeaceae;g__Korarchaeum;s__	0	12	18	50	64.81	1.87	979357	218	35	0.16055	45.79	187	11107	1659	23789	37516.5	5.62747	36742	30128	1.21953	0.0168362	0.0697381	0.112719	0.466896
bin_239_mancur1	PB_MBMC_257	0	60.2664	d__Bacteria;p__Caldatribacteriota;c__Caldatribacteriia;o__Caldatribacteriales;f__;g__;s__	0	16	47	23	54.7	2.03	1166871	15	2	0.133333		8568	456	32213	1717	36811.3	5.52169	42954	38592	1.11303	18.7895	18.7612	0.26598	0.265579
bin_193_mancur1	PB_MBMC_258	0	38.1947	d__Bacteria;p__Chloroflexota;c__Anaerolineae;o__Anaerolineales;f__Anaerolineaceae;g__UBA5211;s__	0	17	36	25	52.27	3.64	1291202	350	18	0.0514286	57.6	25335	279	21507	276	36707.7	5.50615	47397	48779	0.971668	90.8065	77.9239	1.17799	1.01087
bin_182_mancur1	PB_MBMC_259	0	34.8099	d__Bacteria;p__Chloroflexota;c__Dehalococcoidia;o__UBA2247;f__UBA2247;g__;s__	1	21	52	32	66.5	1.73	794095	350	18	0.0514286	62.04	8455	222	19919	453	36581.3	5.48719	29049	30456	0.953802	38.0856	43.9713	0.424469	0.490066
bin_133_mancur1	PB_MBMC_260	0	35.3529	d__Bacteria;p__Bacteroidota;c__Bacteroidia;o__Bacteroidales;f__Prolixibacteraceae;g__;s__	0	23	57	29	64.44	0	1984740	2843	12	0.00422089	71.21	29913	777	39891	810	35970	5.39549	71391	72413	0.985887	38.4981	49.2481	0.749868	0.959259
bin_249_mancur1	PB_MBMC_261	98.1403	111.665	d__Archaea;p__Crenarchaeota;c__Thermoprotei;o__Thermofilales;f__;g__;s__	0	15	23	50	68.21	2.21	1206050	218	35	0.16055	53.69	4782	14347	3726	20510	35956.2	5.39343	43365	59503	0.728787	0.33331	0.181667	1.28341	0.699512
bin_36_mancur1	PB_MBMC_262	0	42.6736	d__Bacteria;p__Armatimonadota;c__UBA5377;o__UBA5377;f__UBA5352;g__;s__	0	21	55	31	78.37	5.17	3465972	29	2	0.0689655	47.75	23439	55488	11140	34107	35826.6	5.37399	124174	115281	1.07714	0.422416	0.326619	2.10404	1.62688
bin_202_mancur1	PB_MBMC_263	0	35.5066	d__Bacteria;p__Planctomycetota;c__Phycisphaerae;o__SM23-33;f__SM23-33;g__;s__	1	20	48	28	54.24	5.11	1756858	240	7	0.0291667	54.69	59755	810	907	768	35426.9	5.31403	62240	49118	1.26715	73.7716	1.18099	65.882	1.05469
bin_145_mancur	PB_MBMC_264	0	56.4083	d__Bacteria;p__Synergistota;c__GBS-1;o__GBS-1;f__GBS-1;g__;s__	0	25	66	38	100	0.18	1770567	42	3	0.0714286	71.15	1129	22768	15767	22370	35036.2	5.25544	62034	181830	0.341165	0.0495871	0.704828	0.0716053	1.01779
bin_53_mancur1	PB_MBMC_265	0	39.1137	d__Bacteria;p__Hydrogenedentota;c__Hydrogenedentia;o__;f__;g__;s__	0	16	34	25	52.2	1.2	1507255	4	1	0.25	48.5	25155	228	24650	2768	35031.2	5.25468	52801	49410	1.06863	110.329	8.90535	1.02049	0.0823699
bin_371_mancur2	PB_MBMC_266	77.827	38.5181	d__Bacteria;p__Desulfobacterota_A;c__;o__;f__;g__;s__	0	9	36	16	55.27	2.52	1524155	103	5	0.0485437	48.77	4443	1646	43474	3194	34613.9	5.19209	52757	63765	0.827366	2.69927	13.6111	0.102199	0.515341
bin_100_mancur	PB_MBMC_267	81.3187	40.076	d__Bacteria;p__Desulfobacterota;c__Desulfobacteria;o__Desulfatiglandales;f__NaphS2;g__NaphS2;s__	0	21	59	29	80.95	2.42	2153129	235	23	0.0978723	77.88	41993	263	31529	406	34457.3	5.16859	74191	90633	0.818587	159.669	77.6576	1.33188	0.647783
bin_163_mancur1	PB_MBMC_268	0	50.3927	d__Bacteria;p__Chloroflexota;c__Anaerolineae;o__;f__;g__;s__	0	22	61	38	85.02	6.09	3238338	350	18	0.0514286	57.62	3220	58113	24115	24677	34006.6	5.101	110125	164831	0.668109	0.0554093	0.977226	0.133527	2.35495
bin_129_mancur	PB_MBMC_269	0	42.7369	d__Bacteria;p__Chloroflexota;c__Anaerolineae;o__;f__;g__;s__	0	26	63	37	89.38	4.44	3504242	350	18	0.0514286	51.56	77177	1101	38661	530	33521.9	5.02829	117469	147228	0.797871	70.0972	72.9453	1.99625	2.07736
bin_165_mancur1	PB_MBMC_270	80.6267	85.6134	d__Archaea;p__Crenarchaeota;c__Thermoprotei;o__Desulfurococcales;f__Desulfurococcaceae;g__Staphylothermus;s__	0	22	31	51	73.73	2.53	1287812	218	35	0.16055	68.31	33214	733	7490	1728	33518.1	5.02771	43165	57956	0.744789	45.3124	4.33449	4.43445	0.42419
bin_69_mancur1	PB_MBMC_271	0	60.3092	d__Archaea;p__Thermoplasmatota;c__E2;o__JdFR-43;f__JdFR-43;g__;s__	0	8	11	31	55.21	0	488042	287	25	0.087108	54.89	1495	61	14588	28	33136.5	4.97047	16172	24440	0.661702	24.5082	521	0.102481	2.17857
bin_28_mancur1	PB_MBMC_272	0	43.9262	d__Bacteria;p__Planctomycetota;c__Phycisphaerae;o__SM23-33;f__SM23-33;g__;s__	0	13	33	17	50.74	0	1561054	240	7	0.0291667	61.38	5989	707	40732	4029	32963	4.94445	51457	45410	1.13316	8.471	10.1097	0.147034	0.175478
bin_318_mancur1	PB_MBMC_273	0	44.292	d__Bacteria;p__Chloroflexota;c__Dehalococcoidia;o__Dehalococcoidales;f__UBA5760;g__;s__	0	20	45	24	52.9	0	840645	350	18	0.0514286	69.74	6642	15350	2225	2483	31761.3	4.7642	26700	35977	0.742141	0.432704	0.896093	2.98517	6.18204
bin_26_mancur1	PB_MBMC_274	89.8588	44.9712	d__Bacteria;p__Desulfobacterota;c__Desulfobacteria;o__Desulfatiglandales;f__NaphS2;g__;s__	0	14	43	21	65.66	12.69	3449435	235	23	0.0978723	72.38	104141	1330	3079	191	31524.3	4.72864	108741	115202	0.943916	78.3015	16.1204	33.823	6.96335
bin_95_mancur1	PB_MBMC_275	0	47.3153	d__Bacteria;p__Chloroflexota;c__Anaerolineae;o__UBA1429;f__;g__;s__	0	14	41	23	51.9	5.81	1421707	350	18	0.0514286	57.95	11681	10067	14226	5818	29395.6	4.40935	41792	54512	0.766657	1.16033	2.44517	0.821102	1.73032
bin_273_mancur1	PB_MBMC_276	0	55.1404	d__Bacteria;p__Eremiobacterota;c__UBP9;o__;f__;g__;s__	0	21	51	27	52.59	1.03	1787654	30	1	0.0333333	48.57	45	22637	1929	25569	28070.3	4.21055	50180	73533	0.682415	0.0019879	0.0754429	0.0233281	0.88533
bin_396_mancur1	PB_MBMC_277	0	40.1003	d__Bacteria;p__CG03;c__CG03;o__CG03;f__CG03;g__CG03;s__	0	14	47	19	63.84	0.37	1263418	3	3	1	77.45	31895	549	1210	148	26754.4	4.01316	33802	51637	0.654608	58.0965	8.17568	26.3595	3.70946
bin_79_mancur	PB_MBMC_278	97.7404	44.7107	d__Bacteria;p__Desulfobacterota;c__Desulfobacteria;o__Desulfatiglandales;f__NaphS2;g__;s__	0	23	61	31	95.16	1.61	3061430	235	23	0.0978723	65.76	22482	43100	10699	3822	26165.2	3.92478	80103	245964	0.32567	0.521624	2.79932	2.10132	11.2768
bin_82_mancur1	PB_MBMC_279	0	30.6001	d__Bacteria;p__Latescibacterota;c__Latescibacteria;o__Latescibacterales;f__Latescibacteraceae;g__;s__	0	16	38	29	54.12	0	1786278	12	3	0.25	50.09	36869	161	1326	8	21477.1	3.22156	38364	65681	0.584096	229	165.75	27.8047	20.125
bin_132_mancur	PB_MBMC_280	74.8468	30.3584	d__Bacteria;p__Proteobacteria;c__Gammaproteobacteria;o__Burkholderiales;f__Burkholderiaceae;g__Aquabacterium;s__Aquabacterium parvum	0	0	0	0	82.27	3.64	4119495	7630	8	0.00104849	99.04	9	13	8	11	9.95268	0.0014929	41	497011	8.24931e-05	0.692308	0.727273	1.125	1.18182
bin_153_mancur1	PB_MBMC_281	74.7438	25.2475	d__Bacteria;p__Proteobacteria;c__Alphaproteobacteria;o__Sphingomonadales;f__Sphingomonadaceae;g__Sphingomonas;s__Sphingomonas sp001899725	0	0	0	0	72	9.53	4076250	7630	8	0.00104849	97.81	1	5	4	3	3.18921	0.000478381	13	306258	4.24479e-05	0.2	1.33333	0.25	1.66667

## Sheet: low_completeness_bins
ID	checkm marker lineage	completeness	contamination	strain heterogeneity	ANI target	ANI ID	ANI matched fragments	ANI total fragments	PC67_1_7_filtered_R1.fastq Relative Abundance (%)	PC67_1_7_unfiltered_R1.fastq Relative Abundance (%)	PC67_7_14_filtered_R1.fastq Relative Abundance (%)	PC67_7_14_unfiltered_R1.fastq Relative Abundance (%)	PC80_1_7_filtered_R1.fastq Relative Abundance (%)	PC80_1_7_unfiltered_R1.fastq Relative Abundance (%)	PC80_7_14_filtered_R1.fastq Relative Abundance (%)	PC80_7_14_unfiltered_R1.fastq Relative Abundance (%)	# of contigs	total length (bp)	contig N50	contig L50	% GC
bin.1	root (UID1)	0	0	0	GB375_GCA_003647165.fa	78.7791	13	54	0.296511	0.236046	0.00556087	0.0071293	0.607237	0.441364	0.0118608	0.012091	74	283967	27	4009	0.49406
bin.10	k__Bacteria (UID203)	24.26	0	0	GB370_GCA_003644505.fa	98.7194	55	71	0.0350107	0.0716701	0	0	0	0	0	0	82	326791	30	3916	0.49145
bin.105	k__Bacteria (UID1452)	35.45	0	0	NA	NA	NA	NA	0.0629132	0.0462589	0.000748336	0	0.00284881	0.00489804	0	0	97	380302	35	3785	0.29898
bin.107	root (UID1)	4.17	0	0	GB367_GCA_003644715.fa	94.4421	55	74	0.00285764	0.00186497	0.134849	0.15958	0.0763808	0.0697207	0.136468	0.155749	31	270331	6	13247	0.50749
bin.109	k__Archaea (UID2)	1.87	0	0	NA	NA	NA	NA	0.00689505	0.0070945	0.010932	0.020327	0.00412393	0.00575251	0.0255471	0.0318867	71	352183	20	4713	0.39184
bin.112	root (UID1)	4.17	0	0	GB219_GCA_002085305.fa	77.7686	20	67	0.100738	0.135296	0	0.00119522	0.16663	0.22331	0.00168103	0.00207259	80	307579	31	3821	0.3703
bin.115	k__Archaea (UID2)	26.64	0	0	GB614_GCA_002254705.fa	91.6074	10	47	0	0	0.00539048	0.00578681	0.00129937	0.00173944	0.0132139	0.0128746	63	241154	23	3742	0.35001
bin.117	k__Bacteria (UID209)	29.43	0	0	NA	NA	NA	NA	0.22276	0.193375	0	0	0.172642	0.167319	0.00202886	0.00171626	100	527156	29	5866	0.55969
bin.120	k__Bacteria (UID203)	46.55	3.45	50	NA	NA	NA	NA	0.0915747	0.104451	0	0	0.0276155	0.0309774	0	0	343	1489005	116	4387	0.41259
bin.121	k__Bacteria (UID203)	14.66	0	0	GB455_GCA_003646535.fa	79.2921	23	82	0.0587797	0.0577311	0	0	0.0405299	0.055263	0.000737004	0	137	478676	53	3418	0.34791
bin.125	k__Bacteria (UID203)	0	0	0	NA	NA	NA	NA	0.0106467	0.0133543	0	0	0.0422743	0.0547495	0	0	30	246217	9	10251	0.34033
bin.13	k__Archaea (UID2)	11.21	3.74	100	NA	NA	NA	NA	0	0	0.0270762	0.0814621	0	0	0.0670947	0.154092	203	1443511	53	9386	0.35673
bin.131	k__Bacteria (UID203)	13.64	0	0	GB375_GCA_003647165.fa	79.7944	26	114	0.160277	0.135786	0.00385477	0.0034792	0.582652	0.410969	0.00780475	0.00691555	111	494479	33	4068	0.47495
bin.134	k__Bacteria (UID203)	19.31	0	0	NA	NA	NA	NA	0.0173705	0.0614548	0	0.00104392	0	0	0	0	78	295583	29	3754	0.38136
bin.140	root (UID1)	8.33	0	0	NA	NA	NA	NA	0.0292982	0.0317563	0	0	0.00180492	0.00196783	0	0	103	351134	42	3325	0.62221
bin.142	k__Bacteria (UID1452)	45.45	1.21	50	NA	NA	NA	NA	0.0417917	0.0372316	0.0169719	0.014844	0.0402829	0.0437793	0.0146401	0.0105066	372	2194567	104	6770	0.59371
bin.143	k__Bacteria (UID1452)	48.11	0.92	0	NA	NA	NA	NA	0.0322963	0.0186385	0.000856614	0.000717111	0.0082612	0.00501958	0.00117818	0	328	1367276	116	4146	0.58874
bin.149	c__Gammaproteobacteria (UID4267)	14.07	0.69	87.5	GB272_GCA_003646155.fa	78.5888	17	67	0.0249412	0.0531462	0	0	0.00897006	0.0201276	0	0	109	375377	43	3284	0.44238
bin.150	k__Archaea (UID2)	17.27	0	0	NA	NA	NA	NA	0	0.00366145	0	0	0.0310759	0.0464148	0.00144811	0.0023014	98	339177	40	3441	0.42146
bin.152	k__Bacteria (UID2565)	31.16	1.2	66.67	GB365_GCA_002085315.fa	82.2924	18	48	0.012342	0.0113967	0.00246762	0.003763	0.0226293	0.0359301	0.00312527	0.00416046	78	274415	30	3471	0.32787
bin.154	k__Bacteria (UID1453)	29.37	0	0	NA	NA	NA	NA	0.0208565	0.0243213	0	0	0.0106818	0.0151724	0	0	102	401035	37	3929	0.41802
bin.156	c__Deltaproteobacteria (UID3216)	48.66	1.76	60	GB116_GCA_003647205.fa	88.5418	215	327	0.063642	0.0974243	0.00186275	0.00314752	0.14359	0.250467	0.00244156	0.0041702	242	1349212	70	5983	0.46637
bin.164	k__Bacteria (UID203)	25	0	0	GB440_GCA_003646505.fa	79.6064	78	183	0.0438606	0.078151	0	0	0.0567151	0.0824574	0	0	235	916624	87	3969	0.40423
bin.166	k__Bacteria (UID203)	24.14	1.72	100	GB579_GCA_002049905.fa	85.5933	55	247	0.0767587	0.0918451	0.050472	0.10914	0.019319	0.0254864	0.00345226	0.00469919	98	892232	25	13010	0.42622
bin.167	root (UID1)	0	0	0	GB053_GCA_003646055.fa	95.986	63	89	0.0112564	0.00879794	0.0234712	0.0390307	0.0937773	0.0998691	0.0276074	0.0349133	100	428232	37	4425	0.41639
bin.171	k__Bacteria (UID203)	47.41	0	0	GB219_GCA_002085305.fa	85.8283	126	310	0.314023	0.512496	0.00143412	0.0036397	0.325313	0.446031	0.00448981	0.00467624	272	1342036	82	5327	0.37466
bin.173	c__Gammaproteobacteria (UID4267)	41.61	0.9	0	GB124_GCA_003646245.fa	90.983	84	190	0.0150245	0.02717	0	0	0.0122537	0.0252656	0	0	277	1029475	104	3713	0.54859
bin.174	k__Bacteria (UID1453)	44.36	0	0	NA	NA	NA	NA	0.0118701	0.021553	0	0	0.0165511	0.0211659	0	0	213	797394	80	3715	0.62547
bin.175	k__Bacteria (UID203)	25.86	0	0	NA	NA	NA	NA	0.29543	0.37263	0.00102078	0	0.00820925	0.0111774	0	0	57	531080	15	13840	0.50316
bin.177	k__Bacteria (UID209)	17.95	0	0	NA	NA	NA	NA	0.0646339	0.0561517	0	0	0.404575	0.375114	0.00318156	0.00315707	99	375297	39	3807	0.55214
bin.18	k__Bacteria (UID203)	0.48	0	0	NA	NA	NA	NA	0.0664938	0.0606084	0.00635939	0.00569254	0.13621	0.161323	0.00489109	0.00640588	60	359535	15	6695	0.3803
bin.184	root (UID1)	4.17	0	0	NA	NA	NA	NA	0.105064	0.0730997	0.00215201	0.00228754	0.00963603	0.0123723	0.00180345	0	337	1432080	109	4126	0.32888
bin.189	k__Bacteria (UID203)	16.69	1.72	0	GB095_GCA_003647665.fa	92.0542	97	397	0.374273	0.284309	0.00489942	0.00490431	0.0453104	0.0558159	0.00484552	0.00253783	362	1748727	106	5060	0.34407
bin.195	root (UID1)	0	0	0	NA	NA	NA	NA	0.00411089	0.00365391	0.015037	0.0161876	0.00950666	0.0109027	0.0222064	0.0206017	63	333173	20	6142	0.48669
bin.196	k__Bacteria (UID1452)	31.65	5.72	0	NA	NA	NA	NA	0	0	0	0	0.0292181	0.0511474	0	0	80	308052	30	3658	0.32054
bin.198	k__Bacteria (UID203)	35.14	0	0	GB375_GCA_003647165.fa	79.56	96	315	0.0527701	0.0482117	0.00223893	0.0019843	0.132692	0.116366	0.00270183	0.00269917	319	1425314	107	4567	0.50098
bin.201	k__Archaea (UID146)	36.76	0.74	100	GB273_GCA_003649485.fa	92.3804	117	332	0	0	0.0383221	0.039497	0.00882126	0.00906955	0.0493464	0.048626	169	1256434	47	8728	0.48552
bin.203	k__Archaea (UID2)	24.74	1.25	50	GB068_GCA_003663355.fa	93.3891	40	76	0.00284774	0.00257078	0.0116061	0.0156902	0.0265562	0.0459197	0.0220113	0.0258644	99	386316	34	3756	0.33864
bin.204	p__Euryarchaeota (UID3)	20.68	0	0	GB543_GCA_003663595.fa	98.4315	84	93	0.0354899	0.02788	0	0	0	0	0	0	143	505263	56	3422	0.54433
bin.207	k__Bacteria (UID2565)	46.23	0	0	NA	NA	NA	NA	0.025214	0.0310758	0	0	0.00827636	0.0150778	0	0	418	1781955	143	4313	0.39066
bin.208	c__Deltaproteobacteria (UID3216)	48.45	0	0	GB569_GCA_003647555.fa	93.5548	99	314	0.0370223	0.0339656	0	0	0.0134182	0.0145892	0	0	344	1450174	122	4256	0.50012
bin.214	c__Gammaproteobacteria (UID4274)	47.81	4.43	55.17	NA	NA	NA	NA	0.0247485	0.0799035	0	0	0.0158065	0.0203051	0	0	379	1437321	140	3736	0.52869
bin.227	k__Bacteria (UID2495)	48.98	1.65	0	GB581_GCA_003641415.fa	98.5365	232	272	0	0.00314328	0	0	0.0268012	0.0397776	0	0	297	1282244	103	4475	0.45415
bin.229	k__Bacteria (UID2495)	11.04	0	0	GB053_GCA_003646055.fa	93.7172	63	84	0.0135436	0.0112237	0.0396899	0.0684398	0.0915346	0.100048	0.0447947	0.0653144	88	399771	29	5162	0.40629
bin.230	k__Bacteria (UID203)	36.14	0.47	33.33	NA	NA	NA	NA	0.00342121	0.00318692	0	0.001405	0.0383606	0.0454463	0.00273391	0.00158531	118	461974	44	3859	0.38515
bin.236	k__Bacteria (UID203)	46.51	14.22	63.41	NA	NA	NA	NA	0.00328872	0.00277144	0	0	0.0460806	0.0557247	0	0	148	605018	52	4133	0.34632
bin.237	c__Deltaproteobacteria (UID3216)	43.6	1.29	0	GB012_GCA_003641605.fa	94.8515	121	276	0.463752	0.623257	0.00996418	0.0175604	0.0309847	0.0474875	0.00398352	0.0042416	254	1227085	80	5201	0.48853
bin.240	root (UID1)	4.17	0	0	NA	NA	NA	NA	0.0292056	0.0252237	0.0106399	0.0174945	0.00481661	0.00631164	0.0172106	0.0297747	93	713969	22	11070	0.49829
bin.241	k__Bacteria (UID2569)	30.3	0	0	GB650_GCA_002254295.fa	78.5507	45	156	0.0163011	0.0233749	0	0	0.009369	0.0243781	0	0	226	805149	89	3479	0.34904
bin.244	root (UID1)	0	0	0	NA	NA	NA	NA	0.0982972	0.146437	0	0	0.0440126	0.0700245	0	0	54	258533	14	4833	0.42132
bin.245	k__Bacteria (UID203)	24.18	1.72	0	NA	NA	NA	NA	0.00768838	0.00846349	0.00706016	0.00868411	0.046892	0.0431228	0.00789308	0.00718752	429	1658254	153	3696	0.58011
bin.246	root (UID1)	0	0	0	GB115_GCA_003648815.fa	83.8286	24	66	0.0058248	0.00438474	0.0400719	0.0367366	0.00639272	0.00596178	0.0242831	0.0241789	44	268545	15	7470	0.41165
bin.251	k__Archaea (UID146)	35.62	0.74	0	NA	NA	NA	NA	0	0	0.011469	0.0169642	0.00257569	0.00249011	0.0136634	0.0129138	166	635259	61	3771	0.34388
bin.253	k__Bacteria (UID203)	7.1	0	0	NA	NA	NA	NA	0.0723713	0.0649947	0.00241968	0.0038104	0.00505125	0.0070917	0	0	145	597757	46	3733	0.43993
bin.264	k__Bacteria (UID203)	13.79	0.86	100	NA	NA	NA	NA	0.0434495	0.0552199	0	0	0.0216648	0.0267841	0	0	213	830289	79	3890	0.41899
bin.267	k__Bacteria (UID1452)	30.81	0.91	0	NA	NA	NA	NA	0.0147923	0.0151487	0	0	0.0195813	0.0242077	0	0	194	813698	69	4419	0.46733
bin.268	k__Bacteria (UID2565)	36.66	1.61	0	NA	NA	NA	NA	0.0346283	0.0385773	0	0	0	0	0	0	231	946814	82	4141	0.50975
bin.269	k__Bacteria (UID1452)	44.1	0.99	0	NA	NA	NA	NA	0.0129712	0.0125143	0	0	0.0587205	0.0856236	0.00186177	0.00175043	167	687958	58	4234	0.31545
bin.27	k__Bacteria (UID2982)	39.14	0.34	0	NA	NA	NA	NA	0	0	0	0	0.0434585	0.0120666	0.000941753	0	198	839796	67	4370	0.59624
bin.275	root (UID1)	0	0	0	NA	NA	NA	NA	0.00425202	0.00381202	0.0237277	0.0254665	0.0146216	0.0154799	0.0485664	0.0418215	46	256683	14	6898	0.4752
bin.276	k__Archaea (UID2)	10.28	0	0	GB051_GCA_002254985.fa	88.6437	44	107	0	0	0.0145764	0.0285736	0	0	0.0271584	0.039695	121	509061	42	4101	0.38434
bin.278	k__Archaea (UID2)	37.96	3.09	0	NA	NA	NA	NA	0	0	0	0	0.0170835	0.0402562	0.00265593	0.00362026	66	236489	25	3572	0.33905
bin.280	k__Archaea (UID2)	16.82	0	0	GB164_GCA_003649495.fa	98.7253	114	133	0.00567001	0.0061051	0.00952385	0.00718349	0.00374915	0.00340396	0.0161413	0.010688	43	455729	12	13157	0.54036
bin.283	k__Bacteria (UID203)	28.57	1.79	100	GB179_GCA_003641585.fa	89.2525	86	196	0.14379	0.137488	0.0651689	0.0852681	0.0613702	0.077903	0.0710326	0.0968766	221	920111	79	4195	0.42298
bin.286	k__Bacteria (UID203)	6.9	0	0	NA	NA	NA	NA	0.365086	0	0.0796752	0	0.0944128	0	0.0236147	0	36	854069	8	38019	0.6652
bin.29	root (UID1)	0	0	0	NA	NA	NA	NA	0.00370263	0.0026857	0.0199763	0.0185465	0.00673118	0.00677246	0.0578571	0.0279226	51	323490	14	7100	0.36213
bin.291	root (UID1)	0	0	0	GB272_GCA_003646155.fa	78.5782	21	63	0.0289788	0.0533025	0	0	0.00995002	0.0206894	0	0	101	349252	41	3475	0.43193
bin.294	k__Bacteria (UID3060)	46.46	0.46	0	GB006_GCA_003641645.fa	79.2447	68	152	0.0310209	0.0208099	0.00310552	0.00298965	0.0216449	0.0338408	0	0	164	714127	56	4606	0.3197
bin.295	k__Bacteria (UID1452)	49.14	8.48	0	NA	NA	NA	NA	0.0107258	0.0117944	0	0	0.0217746	0.0297502	0	0	299	1308367	101	4628	0.4362
bin.296	k__Bacteria (UID2495)	28.34	0	0	NA	NA	NA	NA	0	0	0.010247	0.0109386	0.0017211	0.00137712	0.00709172	0.00703119	186	757670	64	4081	0.42967
bin.302	c__Deltaproteobacteria (UID3216)	38.97	3.08	0	NA	NA	NA	NA	0.0660377	0.0648869	0.00436992	0.00502122	0.0539536	0.0558619	0.00311101	0.00373007	305	1316011	102	4219	0.43623
bin.304	k__Bacteria (UID2565)	29.54	0.74	0	NA	NA	NA	NA	0.0334653	0.0355476	0	0	0.00189515	0.00184474	0	0	266	1013230	98	3828	0.58298
bin.306	root (UID1)	0	0	0	NA	NA	NA	NA	0.0822618	0.154803	0	0.00113433	0.0128845	0.0210782	0	0	43	224835	13	6032	0.42389
bin.308	k__Bacteria (UID1452)	22.77	0	0	NA	NA	NA	NA	0.0586683	0.0441006	0.0185603	0.0201114	0.0747248	0.0740898	0.0231585	0.0183537	31	325332	5	28445	0.50218
bin.31	k__Archaea (UID2)	40.08	0	0	NA	NA	NA	NA	0.0106976	0.0090739	0	0	0.0229043	0.0253465	0	0	107	509848	35	5040	0.46721
bin.314	root (UID1)	0	0	0	NA	NA	NA	NA	0.0336521	0.025666	0	0	0.0845352	0.0815727	0	0	50	253604	15	6025	0.49633
bin.316	root (UID1)	0	0	0	NA	NA	NA	NA	0.0620923	0.0974078	0	0	0.0167314	0.0267994	0	0	48	201597	19	4360	0.39373
bin.317	root (UID1)	4.17	0	0	GB095_GCA_003647665.fa	83.311	17	77	0.190045	0.133717	0.016387	0.013269	0.0911629	0.0968173	0.017905	0.0140593	78	349114	28	4545	0.35574
bin.319	k__Archaea (UID2)	1.01	0	0	NA	NA	NA	NA	0.00789345	0.00307837	0	0	0.136453	0.207778	0.000938365	0	25	212200	7	9029	0.25151
bin.322	c__Deltaproteobacteria (UID3217)	48.61	0.79	0	NA	NA	NA	NA	0.0146901	0.0302751	0	0	0.0192388	0.0281803	0	0	519	2147110	183	4163	0.44747
bin.323	root (UID1)	0	0	0	NA	NA	NA	NA	0.0033076	0.00297625	0.00960648	0.0122421	0.00799506	0.0106484	0.0211293	0.0208919	43	214380	14	5144	0.36199
bin.33	k__Bacteria (UID1452)	24.42	0	0	NA	NA	NA	NA	0	0	0.0106095	0.00807388	0.00170286	0.00178671	0.0103249	0.00657897	248	989818	84	3771	0.58664
bin.333	k__Bacteria (UID2565)	18.83	0	0	NA	NA	NA	NA	0	0	0.00574691	0.0102644	0.00291245	0.00139439	0.0066659	0.00561894	88	307090	34	3331	0.65868
bin.334	k__Bacteria (UID203)	5.17	0	0	NA	NA	NA	NA	0.14309	0	0.109859	0	0.0945505	0	0.0738393	0	69	903497	12	19991	0.70322
bin.335	k__Bacteria (UID203)	10.34	0	0	NA	NA	NA	NA	0.0936591	0.0572413	0.0164071	0.0149691	0.0546167	0.0359452	0.0167676	0.0170766	165	837145	51	5913	0.54095
bin.337	k__Bacteria (UID203)	10.47	0	0	NA	NA	NA	NA	0.0118697	0	0.0149439	0	0.00838665	0	0.0102269	0	299	1045151	116	3291	0.67538
bin.338	k__Bacteria (UID203)	21.53	0	0	GB236_GCA_003647245.fa	96.5643	73	118	0.0515545	0.046096	0	0	0.00537944	0.00691615	0	0	187	680724	70	3512	0.41624
bin.339	k__Bacteria (UID1452)	36.3	0	0	NA	NA	NA	NA	0.00482599	0.00626131	0	0	0.0261382	0.0258425	0	0	322	1211278	120	3661	0.63193
bin.34	k__Bacteria (UID203)	12.07	0	0	GB002_GCA_003644025.fa	83.2159	30	93	0.163516	0.107741	1.03967	1.16255	0.535023	0.464701	1.62778	1.85391	96	433791	32	4882	0.36054
bin.341	k__Bacteria (UID203)	3.45	0	0	NA	NA	NA	NA	0.00795704	0.00654766	0	0	0.0177484	0.0226413	0.00110144	0.00157954	67	246549	26	3621	0.51292
bin.342	root (UID1)	0	0	0	NA	NA	NA	NA	0.225742	0.368575	0.00373189	0.00396644	0.0210677	0.03242	0	0	28	208551	4	10716	0.39273
bin.345	p__Euryarchaeota (UID3)	48.27	6.65	68.75	GB325_GCA_003649845.fa	85.249	119	154	0.00329699	0.00378717	0.00826858	0.0350729	0.00145972	0.00231492	0.00411822	0.00819631	187	728723	70	3899	0.34445
bin.347	k__Bacteria (UID238)	43.3	3.08	83.33	GB032_GCA_002084865.fa	79.4473	54	226	0.0973706	0.0697949	0.0126199	0.0123163	0.0685551	0.0884341	0.0127949	0.00797405	268	1084910	95	3897	0.33785
bin.348	root (UID1)	8.33	0	0	NA	NA	NA	NA	0.0150807	0.0179566	0.00215613	0.00288879	0.0321938	0.0360312	0	0	70	240812	28	3303	0.41927
bin.350	root (UID1)	0	0	0	NA	NA	NA	NA	0	0	0.016545	0.0485579	0	0	0.0221064	0.0467989	27	201949	7	8805	0.35815
bin.351	k__Bacteria (UID209)	42.5	0	0	NA	NA	NA	NA	0.0207893	0.0166229	0	0	0.100037	0.104671	0.00103027	0.00106208	207	1001322	66	5085	0.54801
bin.353	root (UID1)	0	0	0	NA	NA	NA	NA	0.0599024	0.0468318	0	0	0.121347	0.110894	0.00169216	0.00143079	120	530387	39	4359	0.5109
bin.359	k__Archaea (UID2)	4.36	0	0	GB109_GCA_003649185.fa	98.2046	157	220	0	0	0.0907745	0.162278	0.0160219	0.0205892	0.083009	0.106429	49	736566	11	22369	0.35807
bin.361	k__Bacteria (UID203)	0.94	0.31	0	NA	NA	NA	NA	0.0547765	0.0334949	0	0	0.00637295	0.00993211	0	0	53	208317	20	3765	0.30126
bin.364	root (UID1)	0	0	0	NA	NA	NA	NA	0.00918547	0.0066637	0.0393582	0.0333348	0.0124782	0.0144566	0.0294827	0.023821	67	303795	22	4833	0.36453
bin.366	k__Bacteria (UID203)	18.44	0	0	NA	NA	NA	NA	0.00265759	0.00195176	0.00686681	0.00545157	0.00408797	0.00429477	0.0119542	0.00907488	79	328557	28	4154	0.4954
bin.367	k__Bacteria (UID2982)	30.74	2.03	0	NA	NA	NA	NA	0.00311839	0.00344355	0	0	0.0346988	0.0293147	0	0	218	826673	82	3658	0.54824
bin.369	root (UID1)	0	0	0	GB002_GCA_003644025.fa	80.2137	32	90	0.34855	0.232352	3.09856	2.13605	0.906268	0.848813	2.60389	1.79386	83	402457	25	5156	0.36232
bin.370	k__Bacteria (UID2569)	45.22	1.61	0	NA	NA	NA	NA	0.0321378	0.035203	0	0	0.0269508	0.0491399	0	0.00100778	246	1008312	89	4204	0.43536
bin.372	k__Bacteria (UID203)	45.14	54.31	17.74	GB219_GCA_002085305.fa	82.6865	129	828	0.0439252	0.0655852	0	0	0.113392	0.150233	0.00104924	0.00154846	1127	4304356	399	3625	0.3835
bin.373	k__Bacteria (UID203)	5.96	0	0	NA	NA	NA	NA	0.0263899	0.0208354	0.0239559	0.0216393	0.0230674	0.0312139	0.0188835	0.0120613	171	645109	64	3766	0.40005
bin.374	k__Archaea (UID2)	33.18	0	0	GB135_GCA_003661805.fa	92.0373	47	88	0	0	0.00834286	0.0170013	0	0	0.0146791	0.0163755	120	441700	46	3576	0.36714
bin.385	k__Archaea (UID2)	47.28	1.87	0	NA	NA	NA	NA	0	0	0.00547701	0.00552495	0.00170657	0.00248036	0.0118926	0.0109471	191	788368	67	4180	0.57474
bin.387	k__Bacteria (UID2495)	45.01	0	0	NA	NA	NA	NA	0.00729547	0.00691396	0.00235229	0.00253079	0.00899706	0.0108967	0.0142666	0.0130962	324	1407003	112	4505	0.43515
bin.39	k__Archaea (UID2)	37.01	1.87	0	NA	NA	NA	NA	0.0165402	0.011624	0	0	0.022149	0.0425575	0	0	83	294170	33	3522	0.28613
bin.402	k__Bacteria (UID1452)	45.08	0	0	NA	NA	NA	NA	0.0357772	0.0318237	0.00117592	0.00156985	0.00691139	0.0100543	0	0.000738384	110	480409	39	4672	0.38296
bin.403	k__Bacteria (UID2565)	40.06	0	0	NA	NA	NA	NA	0.00214846	0.00202869	0.00500198	0.00607744	0.00193082	0.0024905	0.0074494	0.0114909	188	710046	71	3801	0.67347
bin.404	k__Archaea (UID146)	34.68	2.57	0	GB582_GCA_003650635.fa	96.8069	57	76	0	0	0.00363684	0.0043114	0.0123734	0.0179501	0.00772737	0.00816994	103	399034	37	3686	0.40671
bin.405	k__Bacteria (UID203)	29.59	0	0	NA	NA	NA	NA	0.0278607	0.0258763	0.00142377	0.00326731	0.00851699	0.01396	0.00189592	0.00301722	190	716563	72	3759	0.31362
bin.408	k__Archaea (UID2)	44.44	0	0	GB332_GCA_003651155.fa	98.3328	137	189	0.0288062	0.0202189	0.0270183	0.0316126	0.10436	0.0891508	0.0117995	0.0135662	124	751204	34	7108	0.4338
bin.411	root (UID1)	0	0	0	GB446_GCA_003661765.fa	97.1318	51	85	0	0	0.0163361	0.0251631	0.00558753	0.00604985	0.008285	0.0118088	72	365588	22	5538	0.44484
bin.412	root (UID1)	0	0	0	NA	NA	NA	NA	0.0573198	0.204989	0	0	0.00169923	0.00597117	0	0	68	344299	22	5426	0.38255
bin.417	k__Bacteria (UID203)	16.14	0	0	NA	NA	NA	NA	0	0	0	0	0.0306548	0.0159632	0.00485227	0	116	449629	42	3588	0.52272
bin.54	k__Archaea (UID2)	24.3	2.34	100	GB446_GCA_003661765.fa	93.1581	128	256	0.00165239	0	0.0212041	0.0305715	0.0143457	0.0166561	0.0180924	0.0265308	158	985152	44	7380	0.44982
bin.55	k__Bacteria (UID2565)	34.34	0	0	GB289_GCA_003644455.fa	90.6359	57	116	0.0136182	0.0199032	0.0414763	0.0519462	0.0262586	0.0549612	0.0354213	0.0361381	148	587852	53	4078	0.41257
bin.57	p__Euryarchaeota (UID3)	25.61	0	0	NA	NA	NA	NA	0.0379499	0.033758	0	0	0	0	0	0	127	462468	49	3645	0.3844
bin.58	root (UID1)	0	0	0	NA	NA	NA	NA	0.0283991	0.0312339	0	0	0.0784883	0.0737089	0.00262001	0.00221248	82	437656	21	5705	0.42956
bin.65	k__Bacteria (UID203)	19.83	0	0	NA	NA	NA	NA	0.432251	0.355238	0.00396439	0.00419781	0	0	0	0	58	488420	13	11271	0.56084
bin.66	c__Thermoprotei (UID148)	45.49	5.19	100	GB446_GCA_003661765.fa	94.6417	48	81	0.00213479	0	0.02604	0.0363087	0.0168006	0.0183356	0.0201286	0.0298212	92	378442	32	4175	0.50171
bin.68	k__Bacteria (UID203)	33.1	0.63	0	NA	NA	NA	NA	0	0	0.00699856	0.00950348	0.00779143	0.0198902	0.0132638	0.0180739	61	235624	22	3690	0.33847
bin.7	k__Bacteria (UID203)	5.58	0	0	NA	NA	NA	NA	0	0	0.000695471	0	0.0354707	0.0180794	0.00379979	0.00112141	85	268246	36	2999	0.3879
bin.73	k__Bacteria (UID3060)	17.06	8.27	28.89	NA	NA	NA	NA	0.034912	0.0419596	0	0	0.104969	0.141015	0.00118245	0.00136555	1038	4106419	365	3882	0.33886
bin.76	root (UID1)	0	0	0	NA	NA	NA	NA	0	0	0.0100883	0.0111918	0.00345887	0.00456417	0.0356701	0.0340675	40	239002	11	6577	0.40239
bin.77	root (UID1)	4.17	0	0	GB335_GCA_003648865.fa	94.8662	22	52	0.021074	0.0144727	0.151282	0.110196	0.0334234	0.0358983	0.205299	0.116169	41	212714	14	5633	0.37472
bin.84	root (UID1)	0	0	0	NA	NA	NA	NA	0.165378	0.177442	0.0115359	0.016886	0.139368	0.257855	0.0111626	0.00969156	35	283950	7	8459	0.35065
bin.96	c__Thermoprotei (UID148)	35.11	0.63	100	GB089_GCA_002254465.fa	91.7909	98	136	0	0	0.00879979	0.0145755	0	0	0.00820136	0.0109989	159	630886	59	3959	0.38875
bin.98	k__Bacteria (UID203)	17.24	0	0	NA	NA	NA	NA	0.00746799	0.00899711	0	0	0.0272908	0.044825	0	0	111	400066	43	3533	0.31699

## Sheet: NCBI_sub
sample_name	sample_title	bioproject_accession	organism	isolate	collection_date	depth	elevation	broad env	local env	material	geographical location	isolation source	latitude and longitude	sample_type	derived-from	coverage
PB_MANV_001	metagenome assembled genome from Auka hydrothermal vent sediment	PRJNA713414	Methanophagales archaeon AUK001	AUK001	2015-04-18	7-14cm	-3675.50m	hydrothermal vent field	marine hydrothermal sediment	marine sediment	Pacific Ocean: Mexico, Pescadero Basin	marine sediment	23.957043N 108.862273W	metagenomic assembly	This BioSample is a metagenomic assembly obtained from the hydrothermal sediment metagenome BioSamples: SAMN18353072, SAMN18353073, SAMN18353074, SAMN18353075, SAMN18353076, SAMN18353077, SAMN18353078, SAMN18353156	3394.04
PB_MANV_002	metagenome assembled genome from Auka hydrothermal vent sediment	PRJNA713414	Methanophagales archaeon AUK002	AUK002	2015-04-18	7-14cm	-3675.50m	hydrothermal vent field	marine hydrothermal sediment	marine sediment	Pacific Ocean: Mexico, Pescadero Basin	marine sediment	23.957043N 108.862273W	metagenomic assembly	This BioSample is a metagenomic assembly obtained from the hydrothermal sediment metagenome BioSamples: SAMN18353072, SAMN18353073, SAMN18353074, SAMN18353075, SAMN18353076, SAMN18353077, SAMN18353078, SAMN18353157	1868.43
PB_MANV_003	metagenome assembled genome from Auka hydrothermal vent sediment	PRJNA713414	Desulfofervidus sp. AUK003	AUK003	2015-04-18	7-14cm	-3675.50m	hydrothermal vent field	marine hydrothermal sediment	marine sediment	Pacific Ocean: Mexico, Pescadero Basin	marine sediment	23.957043N 108.862273W	metagenomic assembly	This BioSample is a metagenomic assembly obtained from the hydrothermal sediment metagenome BioSamples: SAMN18353072, SAMN18353073, SAMN18353074, SAMN18353075, SAMN18353076, SAMN18353077, SAMN18353078, SAMN18353289	1800.42
PB_MANV_004	metagenome assembled genome from Auka hydrothermal vent sediment	PRJNA713414	Sulfurovum sp. AUK004	AUK004	2015-04-18	0-7cm	-3675.50m	hydrothermal vent field	marine hydrothermal sediment	marine sediment	Pacific Ocean: Mexico, Pescadero Basin	marine sediment	23.957043N 108.862273W	metagenomic assembly	This BioSample is a metagenomic assembly obtained from the hydrothermal sediment metagenome BioSamples: SAMN18353072, SAMN18353073, SAMN18353074, SAMN18353075, SAMN18353076, SAMN18353077, SAMN18353078, SAMN18353241	595.36
PB_MANV_005	metagenome assembled genome from Auka hydrothermal vent sediment	PRJNA713414	Deltaproteobacteria bacterium AUK005	AUK005	2015-04-18	0-7cm	-3675.50m	hydrothermal vent field	marine hydrothermal sediment	marine sediment	Pacific Ocean: Mexico, Pescadero Basin	marine sediment	23.957043N 108.862273W	metagenomic assembly	This BioSample is a metagenomic assembly obtained from the hydrothermal sediment metagenome BioSamples: SAMN18353072, SAMN18353073, SAMN18353074, SAMN18353075, SAMN18353076, SAMN18353077, SAMN18353078, SAMN18353293	577.429
PB_MANV_006	metagenome assembled genome from Auka hydrothermal vent sediment	PRJNA713414	Methanosarcinales archaeon AUK006	AUK006	2015-04-18	0-7cm	-3675.50m	hydrothermal vent field	marine hydrothermal sediment	marine sediment	Pacific Ocean: Mexico, Pescadero Basin	marine sediment	23.957043N 108.862273W	metagenomic assembly	This BioSample is a metagenomic assembly obtained from the hydrothermal sediment metagenome BioSamples: SAMN18353072, SAMN18353073, SAMN18353074, SAMN18353075, SAMN18353076, SAMN18353077, SAMN18353078, SAMN18353154	403.78
PB_MANV_007	metagenome assembled genome from Auka hydrothermal vent sediment	PRJNA713414	Candidatus Bipolaricaulota bacterium AUK007	AUK007	2015-04-18	7-14cm	-3675.50m	hydrothermal vent field	marine hydrothermal sediment	marine sediment	Pacific Ocean: Mexico, Pescadero Basin	marine sediment	23.957043N 108.862273W	metagenomic assembly	This BioSample is a metagenomic assembly obtained from the hydrothermal sediment metagenome BioSamples: SAMN18353072, SAMN18353073, SAMN18353074, SAMN18353075, SAMN18353076, SAMN18353077, SAMN18353078, SAMN18353224	297.996
PB_MANV_008	metagenome assembled genome from Auka hydrothermal vent sediment	PRJNA713414	Thaumarchaeota archaeon AUK008	AUK008	2015-04-18	7-14cm	-3675.50m	hydrothermal vent field	marine hydrothermal sediment	marine sediment	Pacific Ocean: Mexico, Pescadero Basin	marine sediment	23.957043N 108.862273W	metagenomic assembly	This BioSample is a metagenomic assembly obtained from the hydrothermal sediment metagenome BioSamples: SAMN18353072, SAMN18353073, SAMN18353074, SAMN18353075, SAMN18353076, SAMN18353077, SAMN18353078, SAMN18353119	278.901
PB_MANV_009	metagenome assembled genome from Auka hydrothermal vent sediment	PRJNA713414	bacterium AUK009	AUK009	2015-04-18	7-14cm	-3675.50m	hydrothermal vent field	marine hydrothermal sediment	marine sediment	Pacific Ocean: Mexico, Pescadero Basin	marine sediment	23.957043N 108.862273W	metagenomic assembly	This BioSample is a metagenomic assembly obtained from the hydrothermal sediment metagenome BioSamples: SAMN18353072, SAMN18353073, SAMN18353074, SAMN18353075, SAMN18353076, SAMN18353077, SAMN18353078, SAMN18353384	234.941
PB_MANV_010	metagenome assembled genome from Auka hydrothermal vent sediment	PRJNA713414	Methanomicrobia archaeon AUK010	AUK010	2015-04-18	7-14cm	-3675.50m	hydrothermal vent field	marine hydrothermal sediment	marine sediment	Pacific Ocean: Mexico, Pescadero Basin	marine sediment	23.957043N 108.862273W	metagenomic assembly	This BioSample is a metagenomic assembly obtained from the hydrothermal sediment metagenome BioSamples: SAMN18353072, SAMN18353073, SAMN18353074, SAMN18353075, SAMN18353076, SAMN18353077, SAMN18353078, SAMN18353143	192.892
PB_MANV_011	metagenome assembled genome from Auka hydrothermal vent sediment	PRJNA713414	Deltaproteobacteria bacterium AUK011	AUK011	2015-04-18	0-7cm	-3675.50m	hydrothermal vent field	marine hydrothermal sediment	marine sediment	Pacific Ocean: Mexico, Pescadero Basin	marine sediment	23.957043N 108.862273W	metagenomic assembly	This BioSample is a metagenomic assembly obtained from the hydrothermal sediment metagenome BioSamples: SAMN18353072, SAMN18353073, SAMN18353074, SAMN18353075, SAMN18353076, SAMN18353077, SAMN18353078, SAMN18353242	191.002
PB_MANV_012	metagenome assembled genome from Auka hydrothermal vent sediment	PRJNA713414	Candidatus Hydrothermae bacterium AUK012	AUK012	2015-04-18	7-14cm	-3675.50m	hydrothermal vent field	marine hydrothermal sediment	marine sediment	Pacific Ocean: Mexico, Pescadero Basin	marine sediment	23.957043N 108.862273W	metagenomic assembly	This BioSample is a metagenomic assembly obtained from the hydrothermal sediment metagenome BioSamples: SAMN18353072, SAMN18353073, SAMN18353074, SAMN18353075, SAMN18353076, SAMN18353077, SAMN18353078, SAMN18353395	186.732
PB_MANV_013	metagenome assembled genome from Auka hydrothermal vent sediment	PRJNA713414	Syntrophobacterales bacterium AUK013	AUK013	2015-04-18	0-7cm	-3675.50m	hydrothermal vent field	marine hydrothermal sediment	marine sediment	Pacific Ocean: Mexico, Pescadero Basin	marine sediment	23.957043N 108.862273W	metagenomic assembly	This BioSample is a metagenomic assembly obtained from the hydrothermal sediment metagenome BioSamples: SAMN18353072, SAMN18353073, SAMN18353074, SAMN18353075, SAMN18353076, SAMN18353077, SAMN18353078, SAMN18353295	183.573
PB_MANV_014	metagenome assembled genome from Auka hydrothermal vent sediment	PRJNA713414	bacterium AUK014	AUK014	2015-04-18	7-14cm	-3675.50m	hydrothermal vent field	marine hydrothermal sediment	marine sediment	Pacific Ocean: Mexico, Pescadero Basin	marine sediment	23.957043N 108.862273W	metagenomic assembly	This BioSample is a metagenomic assembly obtained from the hydrothermal sediment metagenome BioSamples: SAMN18353072, SAMN18353073, SAMN18353074, SAMN18353075, SAMN18353076, SAMN18353077, SAMN18353078, SAMN18353335	183.218
PB_MANV_015	metagenome assembled genome from Auka hydrothermal vent sediment	PRJNA713414	Deltaproteobacteria bacterium AUK015	AUK015	2015-04-18	7-14cm	-3675.50m	hydrothermal vent field	marine hydrothermal sediment	marine sediment	Pacific Ocean: Mexico, Pescadero Basin	marine sediment	23.957043N 108.862273W	metagenomic assembly	This BioSample is a metagenomic assembly obtained from the hydrothermal sediment metagenome BioSamples: SAMN18353072, SAMN18353073, SAMN18353074, SAMN18353075, SAMN18353076, SAMN18353077, SAMN18353078, SAMN18353243	170.19
PB_MANV_016	metagenome assembled genome from Auka hydrothermal vent sediment	PRJNA713414	Thermococcus sp. AUK016	AUK016	2015-04-18	7-14cm	-3675.50m	hydrothermal vent field	marine hydrothermal sediment	marine sediment	Pacific Ocean: Mexico, Pescadero Basin	marine sediment	23.957043N 108.862273W	metagenomic assembly	This BioSample is a metagenomic assembly obtained from the hydrothermal sediment metagenome BioSamples: SAMN18353072, SAMN18353073, SAMN18353074, SAMN18353075, SAMN18353076, SAMN18353077, SAMN18353078, SAMN18353146	164.23
PB_MANV_017	metagenome assembled genome from Auka hydrothermal vent sediment	PRJNA713414	bacterium AUK017	AUK017	2015-04-18	0-7cm	-3675.50m	hydrothermal vent field	marine hydrothermal sediment	marine sediment	Pacific Ocean: Mexico, Pescadero Basin	marine sediment	23.957043N 108.862273W	metagenomic assembly	This BioSample is a metagenomic assembly obtained from the hydrothermal sediment metagenome BioSamples: SAMN18353072, SAMN18353073, SAMN18353074, SAMN18353075, SAMN18353076, SAMN18353077, SAMN18353078, SAMN18353330	163.418
PB_MANV_018	metagenome assembled genome from Auka hydrothermal vent sediment	PRJNA713414	Candidatus Tharpobacteria bacterium AUK018	AUK018	2015-04-18	0-7cm	-3675.50m	hydrothermal vent field	marine hydrothermal sediment	marine sediment	Pacific Ocean: Mexico, Pescadero Basin	marine sediment	23.957043N 108.862273W	metagenomic assembly	This BioSample is a metagenomic assembly obtained from the hydrothermal sediment metagenome BioSamples: SAMN18353072, SAMN18353073, SAMN18353074, SAMN18353075, SAMN18353076, SAMN18353077, SAMN18353078, SAMN18353270	158.889
PB_MANV_019	metagenome assembled genome from Auka hydrothermal vent sediment	PRJNA713414	Deltaproteobacteria bacterium AUK019	AUK019	2015-04-18	7-14cm	-3675.50m	hydrothermal vent field	marine hydrothermal sediment	marine sediment	Pacific Ocean: Mexico, Pescadero Basin	marine sediment	23.957043N 108.862273W	metagenomic assembly	This BioSample is a metagenomic assembly obtained from the hydrothermal sediment metagenome BioSamples: SAMN18353072, SAMN18353073, SAMN18353074, SAMN18353075, SAMN18353076, SAMN18353077, SAMN18353078, SAMN18353276	157.606
PB_MANV_020	metagenome assembled genome from Auka hydrothermal vent sediment	PRJNA713414	Thermococcus sp. AUK020	AUK020	2015-04-18	7-14cm	-3675.50m	hydrothermal vent field	marine hydrothermal sediment	marine sediment	Pacific Ocean: Mexico, Pescadero Basin	marine sediment	23.957043N 108.862273W	metagenomic assembly	This BioSample is a metagenomic assembly obtained from the hydrothermal sediment metagenome BioSamples: SAMN18353072, SAMN18353073, SAMN18353074, SAMN18353075, SAMN18353076, SAMN18353077, SAMN18353078, SAMN18353147	151.461
PB_MANV_021	metagenome assembled genome from Auka hydrothermal vent sediment	PRJNA713414	Thermoplasmata archaeon AUK021	AUK021	2015-04-18	7-14cm	-3675.50m	hydrothermal vent field	marine hydrothermal sediment	marine sediment	Pacific Ocean: Mexico, Pescadero Basin	marine sediment	23.957043N 108.862273W	metagenomic assembly	This BioSample is a metagenomic assembly obtained from the hydrothermal sediment metagenome BioSamples: SAMN18353072, SAMN18353073, SAMN18353074, SAMN18353075, SAMN18353076, SAMN18353077, SAMN18353078, SAMN18353182	149.692
PB_MANV_022	metagenome assembled genome from Auka hydrothermal vent sediment	PRJNA713414	Candidatus Bipolaricaulota bacterium AUK022	AUK022	2015-04-18	0-7cm	-3675.50m	hydrothermal vent field	marine hydrothermal sediment	marine sediment	Pacific Ocean: Mexico, Pescadero Basin	marine sediment	23.957043N 108.862273W	metagenomic assembly	This BioSample is a metagenomic assembly obtained from the hydrothermal sediment metagenome BioSamples: SAMN18353072, SAMN18353073, SAMN18353074, SAMN18353075, SAMN18353076, SAMN18353077, SAMN18353078, SAMN18353227	146.216
PB_MANV_023	metagenome assembled genome from Auka hydrothermal vent sediment	PRJNA713414	candidate division Zixibacteria bacterium AUK023	AUK023	2015-04-18	0-7cm	-3675.50m	hydrothermal vent field	marine hydrothermal sediment	marine sediment	Pacific Ocean: Mexico, Pescadero Basin	marine sediment	23.957043N 108.862273W	metagenomic assembly	This BioSample is a metagenomic assembly obtained from the hydrothermal sediment metagenome BioSamples: SAMN18353072, SAMN18353073, SAMN18353074, SAMN18353075, SAMN18353076, SAMN18353077, SAMN18353078, SAMN18353403	137.308
PB_MANV_024	metagenome assembled genome from Auka hydrothermal vent sediment	PRJNA713414	Candidatus Bipolaricaulota bacterium AUK024	AUK024	2015-04-18	7-14cm	-3675.50m	hydrothermal vent field	marine hydrothermal sediment	marine sediment	Pacific Ocean: Mexico, Pescadero Basin	marine sediment	23.957043N 108.862273W	metagenomic assembly	This BioSample is a metagenomic assembly obtained from the hydrothermal sediment metagenome BioSamples: SAMN18353072, SAMN18353073, SAMN18353074, SAMN18353075, SAMN18353076, SAMN18353077, SAMN18353078, SAMN18353226	128.975
PB_MANV_025	metagenome assembled genome from Auka hydrothermal vent sediment	PRJNA713414	Euryarchaeota archaeon AUK025	AUK025	2015-04-18	7-14cm	-3675.50m	hydrothermal vent field	marine hydrothermal sediment	marine sediment	Pacific Ocean: Mexico, Pescadero Basin	marine sediment	23.957043N 108.862273W	metagenomic assembly	This BioSample is a metagenomic assembly obtained from the hydrothermal sediment metagenome BioSamples: SAMN18353072, SAMN18353073, SAMN18353074, SAMN18353075, SAMN18353076, SAMN18353077, SAMN18353078, SAMN18353173	119.753
PB_MANV_026	metagenome assembled genome from Auka hydrothermal vent sediment	PRJNA713414	Candidatus Omnitrophica bacterium AUK026	AUK026	2015-04-18	0-7cm	-3675.50m	hydrothermal vent field	marine hydrothermal sediment	marine sediment	Pacific Ocean: Mexico, Pescadero Basin	marine sediment	23.957043N 108.862273W	metagenomic assembly	This BioSample is a metagenomic assembly obtained from the hydrothermal sediment metagenome BioSamples: SAMN18353072, SAMN18353073, SAMN18353074, SAMN18353075, SAMN18353076, SAMN18353077, SAMN18353078, SAMN18353320	114.079
PB_MANV_027	metagenome assembled genome from Auka hydrothermal vent sediment	PRJNA713414	Candidatus Atribacteria bacterium AUK027	AUK027	2015-04-18	0-7cm	-3675.50m	hydrothermal vent field	marine hydrothermal sediment	marine sediment	Pacific Ocean: Mexico, Pescadero Basin	marine sediment	23.957043N 108.862273W	metagenomic assembly	This BioSample is a metagenomic assembly obtained from the hydrothermal sediment metagenome BioSamples: SAMN18353072, SAMN18353073, SAMN18353074, SAMN18353075, SAMN18353076, SAMN18353077, SAMN18353078, SAMN18353230	109.074
PB_MANV_028	metagenome assembled genome from Auka hydrothermal vent sediment	PRJNA713414	Euryarchaeota archaeon AUK028	AUK028	2015-04-18	7-14cm	-3675.50m	hydrothermal vent field	marine hydrothermal sediment	marine sediment	Pacific Ocean: Mexico, Pescadero Basin	marine sediment	23.957043N 108.862273W	metagenomic assembly	This BioSample is a metagenomic assembly obtained from the hydrothermal sediment metagenome BioSamples: SAMN18353072, SAMN18353073, SAMN18353074, SAMN18353075, SAMN18353076, SAMN18353077, SAMN18353078, SAMN18353174	103.981
PB_MANV_029	metagenome assembled genome from Auka hydrothermal vent sediment	PRJNA713414	Kosmotoga sp. AUK029	AUK029	2015-04-18	0-7cm	-3675.50m	hydrothermal vent field	marine hydrothermal sediment	marine sediment	Pacific Ocean: Mexico, Pescadero Basin	marine sediment	23.957043N 108.862273W	metagenomic assembly	This BioSample is a metagenomic assembly obtained from the hydrothermal sediment metagenome BioSamples: SAMN18353072, SAMN18353073, SAMN18353074, SAMN18353075, SAMN18353076, SAMN18353077, SAMN18353078, SAMN18353373	103.379
PB_MANV_030	metagenome assembled genome from Auka hydrothermal vent sediment	PRJNA713414	Methanosarcinales archaeon AUK030	AUK030	2015-04-18	0-7cm	-3675.50m	hydrothermal vent field	marine hydrothermal sediment	marine sediment	Pacific Ocean: Mexico, Pescadero Basin	marine sediment	23.957043N 108.862273W	metagenomic assembly	This BioSample is a metagenomic assembly obtained from the hydrothermal sediment metagenome BioSamples: SAMN18353072, SAMN18353073, SAMN18353074, SAMN18353075, SAMN18353076, SAMN18353077, SAMN18353078, SAMN18353153	103.361
PB_MANV_031	metagenome assembled genome from Auka hydrothermal vent sediment	PRJNA713414	Candidatus Verstraetearchaeota archaeon AUK031	AUK031	2015-04-18	7-14cm	-3675.50m	hydrothermal vent field	marine hydrothermal sediment	marine sediment	Pacific Ocean: Mexico, Pescadero Basin	marine sediment	23.957043N 108.862273W	metagenomic assembly	This BioSample is a metagenomic assembly obtained from the hydrothermal sediment metagenome BioSamples: SAMN18353072, SAMN18353073, SAMN18353074, SAMN18353075, SAMN18353076, SAMN18353077, SAMN18353078, SAMN18353116	100.828
PB_MANV_032	metagenome assembled genome from Auka hydrothermal vent sediment	PRJNA713414	Candidatus Odinarchaeota archaeon AUK032	AUK032	2015-04-18	7-14cm	-3675.50m	hydrothermal vent field	marine hydrothermal sediment	marine sediment	Pacific Ocean: Mexico, Pescadero Basin	marine sediment	23.957043N 108.862273W	metagenomic assembly	This BioSample is a metagenomic assembly obtained from the hydrothermal sediment metagenome BioSamples: SAMN18353072, SAMN18353073, SAMN18353074, SAMN18353075, SAMN18353076, SAMN18353077, SAMN18353078, SAMN18353095	92.3737
PB_MANV_033	metagenome assembled genome from Auka hydrothermal vent sediment	PRJNA713414	Thermoplasmata archaeon AUK033	AUK033	2015-04-18	7-14cm	-3675.50m	hydrothermal vent field	marine hydrothermal sediment	marine sediment	Pacific Ocean: Mexico, Pescadero Basin	marine sediment	23.957043N 108.862273W	metagenomic assembly	This BioSample is a metagenomic assembly obtained from the hydrothermal sediment metagenome BioSamples: SAMN18353072, SAMN18353073, SAMN18353074, SAMN18353075, SAMN18353076, SAMN18353077, SAMN18353078, SAMN18353183	90.0078
PB_MANV_034	metagenome assembled genome from Auka hydrothermal vent sediment	PRJNA713414	Caldisericia bacterium AUK034	AUK034	2015-04-18	7-14cm	-3675.50m	hydrothermal vent field	marine hydrothermal sediment	marine sediment	Pacific Ocean: Mexico, Pescadero Basin	marine sediment	23.957043N 108.862273W	metagenomic assembly	This BioSample is a metagenomic assembly obtained from the hydrothermal sediment metagenome BioSamples: SAMN18353072, SAMN18353073, SAMN18353074, SAMN18353075, SAMN18353076, SAMN18353077, SAMN18353078, SAMN18353231	85.4988
PB_MANV_035	metagenome assembled genome from Auka hydrothermal vent sediment	PRJNA713414	Candidatus Latescibacteria bacterium AUK035	AUK035	2015-04-18	7-14cm	-3675.50m	hydrothermal vent field	marine hydrothermal sediment	marine sediment	Pacific Ocean: Mexico, Pescadero Basin	marine sediment	23.957043N 108.862273W	metagenomic assembly	This BioSample is a metagenomic assembly obtained from the hydrothermal sediment metagenome BioSamples: SAMN18353072, SAMN18353073, SAMN18353074, SAMN18353075, SAMN18353076, SAMN18353077, SAMN18353078, SAMN18353311	82.8441
PB_MANV_036	metagenome assembled genome from Auka hydrothermal vent sediment	PRJNA713414	bacterium AUK036	AUK036	2015-04-18	7-14cm	-3675.50m	hydrothermal vent field	marine hydrothermal sediment	marine sediment	Pacific Ocean: Mexico, Pescadero Basin	marine sediment	23.957043N 108.862273W	metagenomic assembly	This BioSample is a metagenomic assembly obtained from the hydrothermal sediment metagenome BioSamples: SAMN18353072, SAMN18353073, SAMN18353074, SAMN18353075, SAMN18353076, SAMN18353077, SAMN18353078, SAMN18353308	80.3153
PB_MANV_037	metagenome assembled genome from Auka hydrothermal vent sediment	PRJNA713414	Hadesarchaea archaeon AUK037	AUK037	2015-04-18	7-14cm	-3675.50m	hydrothermal vent field	marine hydrothermal sediment	marine sediment	Pacific Ocean: Mexico, Pescadero Basin	marine sediment	23.957043N 108.862273W	metagenomic assembly	This BioSample is a metagenomic assembly obtained from the hydrothermal sediment metagenome BioSamples: SAMN18353072, SAMN18353073, SAMN18353074, SAMN18353075, SAMN18353076, SAMN18353077, SAMN18353078, SAMN18353151	74.5737
PB_MANV_038	metagenome assembled genome from Auka hydrothermal vent sediment	PRJNA713414	Deltaproteobacteria bacterium AUK038	AUK038	2015-04-18	7-14cm	-3675.50m	hydrothermal vent field	marine hydrothermal sediment	marine sediment	Pacific Ocean: Mexico, Pescadero Basin	marine sediment	23.957043N 108.862273W	metagenomic assembly	This BioSample is a metagenomic assembly obtained from the hydrothermal sediment metagenome BioSamples: SAMN18353072, SAMN18353073, SAMN18353074, SAMN18353075, SAMN18353076, SAMN18353077, SAMN18353078, SAMN18353290	70.598
PB_MANV_039	metagenome assembled genome from Auka hydrothermal vent sediment	PRJNA713414	Thaumarchaeota archaeon AUK039	AUK039	2015-04-18	7-14cm	-3675.50m	hydrothermal vent field	marine hydrothermal sediment	marine sediment	Pacific Ocean: Mexico, Pescadero Basin	marine sediment	23.957043N 108.862273W	metagenomic assembly	This BioSample is a metagenomic assembly obtained from the hydrothermal sediment metagenome BioSamples: SAMN18353072, SAMN18353073, SAMN18353074, SAMN18353075, SAMN18353076, SAMN18353077, SAMN18353078, SAMN18353120	69.2864
PB_MANV_040	metagenome assembled genome from Auka hydrothermal vent sediment	PRJNA713414	Thermotogae bacterium AUK040	AUK040	2015-04-18	7-14cm	-3675.50m	hydrothermal vent field	marine hydrothermal sediment	marine sediment	Pacific Ocean: Mexico, Pescadero Basin	marine sediment	23.957043N 108.862273W	metagenomic assembly	This BioSample is a metagenomic assembly obtained from the hydrothermal sediment metagenome BioSamples: SAMN18353072, SAMN18353073, SAMN18353074, SAMN18353075, SAMN18353076, SAMN18353077, SAMN18353078, SAMN18353382	68.7656
PB_MANV_041	metagenome assembled genome from Auka hydrothermal vent sediment	PRJNA713414	Psychrobacter sp. AUK041	AUK041	2015-04-18	0-7cm	-3675.50m	hydrothermal vent field	marine hydrothermal sediment	marine sediment	Pacific Ocean: Mexico, Pescadero Basin	marine sediment	23.957043N 108.862273W	metagenomic assembly	This BioSample is a metagenomic assembly obtained from the hydrothermal sediment metagenome BioSamples: SAMN18353072, SAMN18353073, SAMN18353074, SAMN18353075, SAMN18353076, SAMN18353077, SAMN18353078, SAMN18353360	66.3012
PB_MANV_042	metagenome assembled genome from Auka hydrothermal vent sediment	PRJNA713414	Candidatus Aerophobetes bacterium AUK042	AUK042	2015-04-18	7-14cm	-3675.50m	hydrothermal vent field	marine hydrothermal sediment	marine sediment	Pacific Ocean: Mexico, Pescadero Basin	marine sediment	23.957043N 108.862273W	metagenomic assembly	This BioSample is a metagenomic assembly obtained from the hydrothermal sediment metagenome BioSamples: SAMN18353072, SAMN18353073, SAMN18353074, SAMN18353075, SAMN18353076, SAMN18353077, SAMN18353078, SAMN18353202	55.736
PB_MANV_043	metagenome assembled genome from Auka hydrothermal vent sediment	PRJNA713414	Helicobacteraceae bacterium AUK043	AUK043	2015-04-18	0-7cm	-3675.50m	hydrothermal vent field	marine hydrothermal sediment	marine sediment	Pacific Ocean: Mexico, Pescadero Basin	marine sediment	23.957043N 108.862273W	metagenomic assembly	This BioSample is a metagenomic assembly obtained from the hydrothermal sediment metagenome BioSamples: SAMN18353072, SAMN18353073, SAMN18353074, SAMN18353075, SAMN18353076, SAMN18353077, SAMN18353078, SAMN18353237	53.513
PB_MANV_044	metagenome assembled genome from Auka hydrothermal vent sediment	PRJNA713414	candidate division Zixibacteria bacterium AUK044	AUK044	2015-04-18	0-7cm	-3675.50m	hydrothermal vent field	marine hydrothermal sediment	marine sediment	Pacific Ocean: Mexico, Pescadero Basin	marine sediment	23.957043N 108.862273W	metagenomic assembly	This BioSample is a metagenomic assembly obtained from the hydrothermal sediment metagenome BioSamples: SAMN18353072, SAMN18353073, SAMN18353074, SAMN18353075, SAMN18353076, SAMN18353077, SAMN18353078, SAMN18353402	52.7742
PB_MANV_045	metagenome assembled genome from Auka hydrothermal vent sediment	PRJNA713414	Deltaproteobacteria bacterium AUK045	AUK045	2015-04-18	7-14cm	-3675.50m	hydrothermal vent field	marine hydrothermal sediment	marine sediment	Pacific Ocean: Mexico, Pescadero Basin	marine sediment	23.957043N 108.862273W	metagenomic assembly	This BioSample is a metagenomic assembly obtained from the hydrothermal sediment metagenome BioSamples: SAMN18353072, SAMN18353073, SAMN18353074, SAMN18353075, SAMN18353076, SAMN18353077, SAMN18353078, SAMN18353277	50.4472
PB_MANV_046	metagenome assembled genome from Auka hydrothermal vent sediment	PRJNA713414	bacterium AUK046	AUK046	2015-04-18	0-7cm	-3675.50m	hydrothermal vent field	marine hydrothermal sediment	marine sediment	Pacific Ocean: Mexico, Pescadero Basin	marine sediment	23.957043N 108.862273W	metagenomic assembly	This BioSample is a metagenomic assembly obtained from the hydrothermal sediment metagenome BioSamples: SAMN18353072, SAMN18353073, SAMN18353074, SAMN18353075, SAMN18353076, SAMN18353077, SAMN18353078, SAMN18353392	40.8173
PB_MBMC_001	metagenome assembled genome from Auka hydrothermal vent sediment	PRJNA713414	Candidatus Aenigmarchaeota archaeon archaeon AUK047	AUK047	2015-04-18	7-14cm	-3675.50m	hydrothermal vent field	marine hydrothermal sediment	marine sediment	Pacific Ocean: Mexico, Pescadero Basin	marine sediment	23.957043N 108.862273W	metagenomic assembly	This BioSample is a metagenomic assembly obtained from the hydrothermal sediment metagenome BioSamples: SAMN18353072, SAMN18353073, SAMN18353074, SAMN18353075, SAMN18353076, SAMN18353077, SAMN18353078, SAMN18353079	158.563
PB_MBMC_002	metagenome assembled genome from Auka hydrothermal vent sediment	PRJNA713414	bacterium AUK048	AUK048	2015-04-18	7-14cm	-3675.50m	hydrothermal vent field	marine hydrothermal sediment	marine sediment	Pacific Ocean: Mexico, Pescadero Basin	marine sediment	23.957043N 108.862273W	metagenomic assembly	This BioSample is a metagenomic assembly obtained from the hydrothermal sediment metagenome BioSamples: SAMN18353072, SAMN18353073, SAMN18353074, SAMN18353075, SAMN18353076, SAMN18353077, SAMN18353078, SAMN18353344	94.0287
PB_MBMC_003	metagenome assembled genome from Auka hydrothermal vent sediment	PRJNA713414	Candidatus Micrarchaeota archaeon AUK049	AUK049	2015-04-18	7-14cm	-3675.50m	hydrothermal vent field	marine hydrothermal sediment	marine sediment	Pacific Ocean: Mexico, Pescadero Basin	marine sediment	23.957043N 108.862273W	metagenomic assembly	This BioSample is a metagenomic assembly obtained from the hydrothermal sediment metagenome BioSamples: SAMN18353072, SAMN18353073, SAMN18353074, SAMN18353075, SAMN18353076, SAMN18353077, SAMN18353078, SAMN18353165	81.2557
PB_MBMC_004	metagenome assembled genome from Auka hydrothermal vent sediment	PRJNA713414	Thermoplasmata archaeon AUK050	AUK050	2015-04-18	7-14cm	-3675.50m	hydrothermal vent field	marine hydrothermal sediment	marine sediment	Pacific Ocean: Mexico, Pescadero Basin	marine sediment	23.957043N 108.862273W	metagenomic assembly	This BioSample is a metagenomic assembly obtained from the hydrothermal sediment metagenome BioSamples: SAMN18353072, SAMN18353073, SAMN18353074, SAMN18353075, SAMN18353076, SAMN18353077, SAMN18353078, SAMN18353194	76.6244
PB_MBMC_005	metagenome assembled genome from Auka hydrothermal vent sediment	PRJNA713414	Thermotogaceae bacterium AUK051	AUK051	2015-04-18	7-14cm	-3675.50m	hydrothermal vent field	marine hydrothermal sediment	marine sediment	Pacific Ocean: Mexico, Pescadero Basin	marine sediment	23.957043N 108.862273W	metagenomic assembly	This BioSample is a metagenomic assembly obtained from the hydrothermal sediment metagenome BioSamples: SAMN18353072, SAMN18353073, SAMN18353074, SAMN18353075, SAMN18353076, SAMN18353077, SAMN18353078, SAMN18353377	73.8969
PB_MBMC_006	metagenome assembled genome from Auka hydrothermal vent sediment	PRJNA713414	Deltaproteobacteria bacterium AUK052	AUK052	2015-04-18	0-7cm	-3675.50m	hydrothermal vent field	marine hydrothermal sediment	marine sediment	Pacific Ocean: Mexico, Pescadero Basin	marine sediment	23.957043N 108.862273W	metagenomic assembly	This BioSample is a metagenomic assembly obtained from the hydrothermal sediment metagenome BioSamples: SAMN18353072, SAMN18353073, SAMN18353074, SAMN18353075, SAMN18353076, SAMN18353077, SAMN18353078, SAMN18353285	73.6415
PB_MBMC_007	metagenome assembled genome from Auka hydrothermal vent sediment	PRJNA713414	Deltaproteobacteria bacterium AUK053	AUK053	2015-04-18	7-14cm	-3675.50m	hydrothermal vent field	marine hydrothermal sediment	marine sediment	Pacific Ocean: Mexico, Pescadero Basin	marine sediment	23.957043N 108.862273W	metagenomic assembly	This BioSample is a metagenomic assembly obtained from the hydrothermal sediment metagenome BioSamples: SAMN18353072, SAMN18353073, SAMN18353074, SAMN18353075, SAMN18353076, SAMN18353077, SAMN18353078, SAMN18353278	66.0223
PB_MBMC_008	metagenome assembled genome from Auka hydrothermal vent sediment	PRJNA713414	bacterium AUK054	AUK054	2015-04-18	7-14cm	-3675.50m	hydrothermal vent field	marine hydrothermal sediment	marine sediment	Pacific Ocean: Mexico, Pescadero Basin	marine sediment	23.957043N 108.862273W	metagenomic assembly	This BioSample is a metagenomic assembly obtained from the hydrothermal sediment metagenome BioSamples: SAMN18353072, SAMN18353073, SAMN18353074, SAMN18353075, SAMN18353076, SAMN18353077, SAMN18353078, SAMN18353331	65.383
PB_MBMC_009	metagenome assembled genome from Auka hydrothermal vent sediment	PRJNA713414	Candidatus Tharpobacteria bacterium AUK055	AUK055	2015-04-18	0-7cm	-3675.50m	hydrothermal vent field	marine hydrothermal sediment	marine sediment	Pacific Ocean: Mexico, Pescadero Basin	marine sediment	23.957043N 108.862273W	metagenomic assembly	This BioSample is a metagenomic assembly obtained from the hydrothermal sediment metagenome BioSamples: SAMN18353072, SAMN18353073, SAMN18353074, SAMN18353075, SAMN18353076, SAMN18353077, SAMN18353078, SAMN18353271	62.8449
PB_MBMC_010	metagenome assembled genome from Auka hydrothermal vent sediment	PRJNA713414	bacterium AUK056	AUK056	2015-04-18	7-14cm	-3675.50m	hydrothermal vent field	marine hydrothermal sediment	marine sediment	Pacific Ocean: Mexico, Pescadero Basin	marine sediment	23.957043N 108.862273W	metagenomic assembly	This BioSample is a metagenomic assembly obtained from the hydrothermal sediment metagenome BioSamples: SAMN18353072, SAMN18353073, SAMN18353074, SAMN18353075, SAMN18353076, SAMN18353077, SAMN18353078, SAMN18353339	60.4215
PB_MBMC_011	metagenome assembled genome from Auka hydrothermal vent sediment	PRJNA713414	Deltaproteobacteria bacterium AUK057	AUK057	2015-04-18	0-7cm	-3675.50m	hydrothermal vent field	marine hydrothermal sediment	marine sediment	Pacific Ocean: Mexico, Pescadero Basin	marine sediment	23.957043N 108.862273W	metagenomic assembly	This BioSample is a metagenomic assembly obtained from the hydrothermal sediment metagenome BioSamples: SAMN18353072, SAMN18353073, SAMN18353074, SAMN18353075, SAMN18353076, SAMN18353077, SAMN18353078, SAMN18353291	58.5711
PB_MBMC_012	metagenome assembled genome from Auka hydrothermal vent sediment	PRJNA713414	Desulfurococcales archaeon AUK058	AUK058	2015-04-18	7-14cm	-3675.50m	hydrothermal vent field	marine hydrothermal sediment	marine sediment	Pacific Ocean: Mexico, Pescadero Basin	marine sediment	23.957043N 108.862273W	metagenomic assembly	This BioSample is a metagenomic assembly obtained from the hydrothermal sediment metagenome BioSamples: SAMN18353072, SAMN18353073, SAMN18353074, SAMN18353075, SAMN18353076, SAMN18353077, SAMN18353078, SAMN18353134	57.5062
PB_MBMC_013	metagenome assembled genome from Auka hydrothermal vent sediment	PRJNA713414	candidate division WOR-3 bacterium AUK059	AUK059	2015-04-18	7-14cm	-3675.50m	hydrothermal vent field	marine hydrothermal sediment	marine sediment	Pacific Ocean: Mexico, Pescadero Basin	marine sediment	23.957043N 108.862273W	metagenomic assembly	This BioSample is a metagenomic assembly obtained from the hydrothermal sediment metagenome BioSamples: SAMN18353072, SAMN18353073, SAMN18353074, SAMN18353075, SAMN18353076, SAMN18353077, SAMN18353078, SAMN18353400	55.9347
PB_MBMC_014	metagenome assembled genome from Auka hydrothermal vent sediment	PRJNA713414	candidate division WOR-3 bacterium AUK060	AUK060	2015-04-18	0-7cm	-3675.50m	hydrothermal vent field	marine hydrothermal sediment	marine sediment	Pacific Ocean: Mexico, Pescadero Basin	marine sediment	23.957043N 108.862273W	metagenomic assembly	This BioSample is a metagenomic assembly obtained from the hydrothermal sediment metagenome BioSamples: SAMN18353072, SAMN18353073, SAMN18353074, SAMN18353075, SAMN18353076, SAMN18353077, SAMN18353078, SAMN18353398	52.5492
PB_MBMC_015	metagenome assembled genome from Auka hydrothermal vent sediment	PRJNA713414	Candidatus Korarchaeota archaeon AUK061	AUK061	2015-04-18	7-14cm	-3675.50m	hydrothermal vent field	marine hydrothermal sediment	marine sediment	Pacific Ocean: Mexico, Pescadero Basin	marine sediment	23.957043N 108.862273W	metagenomic assembly	This BioSample is a metagenomic assembly obtained from the hydrothermal sediment metagenome BioSamples: SAMN18353072, SAMN18353073, SAMN18353074, SAMN18353075, SAMN18353076, SAMN18353077, SAMN18353078, SAMN18353114	51.2902
PB_MBMC_016	metagenome assembled genome from Auka hydrothermal vent sediment	PRJNA713414	Candidatus Omnitrophica bacterium AUK062	AUK062	2015-04-18	7-14cm	-3675.50m	hydrothermal vent field	marine hydrothermal sediment	marine sediment	Pacific Ocean: Mexico, Pescadero Basin	marine sediment	23.957043N 108.862273W	metagenomic assembly	This BioSample is a metagenomic assembly obtained from the hydrothermal sediment metagenome BioSamples: SAMN18353072, SAMN18353073, SAMN18353074, SAMN18353075, SAMN18353076, SAMN18353077, SAMN18353078, SAMN18353324	49.9973
PB_MBMC_017	metagenome assembled genome from Auka hydrothermal vent sediment	PRJNA713414	candidate division WOR-3 bacterium AUK063	AUK063	2015-04-18	7-14cm	-3675.50m	hydrothermal vent field	marine hydrothermal sediment	marine sediment	Pacific Ocean: Mexico, Pescadero Basin	marine sediment	23.957043N 108.862273W	metagenomic assembly	This BioSample is a metagenomic assembly obtained from the hydrothermal sediment metagenome BioSamples: SAMN18353072, SAMN18353073, SAMN18353074, SAMN18353075, SAMN18353076, SAMN18353077, SAMN18353078, SAMN18353399	48.4606
PB_MBMC_018	metagenome assembled genome from Auka hydrothermal vent sediment	PRJNA713414	Desulfurococcales archaeon AUK064	AUK064	2015-04-18	7-14cm	-3675.50m	hydrothermal vent field	marine hydrothermal sediment	marine sediment	Pacific Ocean: Mexico, Pescadero Basin	marine sediment	23.957043N 108.862273W	metagenomic assembly	This BioSample is a metagenomic assembly obtained from the hydrothermal sediment metagenome BioSamples: SAMN18353072, SAMN18353073, SAMN18353074, SAMN18353075, SAMN18353076, SAMN18353077, SAMN18353078, SAMN18353135	45.3006
PB_MBMC_019	metagenome assembled genome from Auka hydrothermal vent sediment	PRJNA713414	Candidatus Aerophobetes bacterium AUK065	AUK065	2015-04-18	7-14cm	-3675.50m	hydrothermal vent field	marine hydrothermal sediment	marine sediment	Pacific Ocean: Mexico, Pescadero Basin	marine sediment	23.957043N 108.862273W	metagenomic assembly	This BioSample is a metagenomic assembly obtained from the hydrothermal sediment metagenome BioSamples: SAMN18353072, SAMN18353073, SAMN18353074, SAMN18353075, SAMN18353076, SAMN18353077, SAMN18353078, SAMN18353203	44.401
PB_MBMC_020	metagenome assembled genome from Auka hydrothermal vent sediment	PRJNA713414	Candidatus Aenigmarchaeota archaeon archaeon AUK066	AUK066	2015-04-18	7-14cm	-3675.50m	hydrothermal vent field	marine hydrothermal sediment	marine sediment	Pacific Ocean: Mexico, Pescadero Basin	marine sediment	23.957043N 108.862273W	metagenomic assembly	This BioSample is a metagenomic assembly obtained from the hydrothermal sediment metagenome BioSamples: SAMN18353072, SAMN18353073, SAMN18353074, SAMN18353075, SAMN18353076, SAMN18353077, SAMN18353078, SAMN18353091	43.9487
PB_MBMC_021	metagenome assembled genome from Auka hydrothermal vent sediment	PRJNA713414	bacterium AUK067	AUK067	2015-04-18	7-14cm	-3675.50m	hydrothermal vent field	marine hydrothermal sediment	marine sediment	Pacific Ocean: Mexico, Pescadero Basin	marine sediment	23.957043N 108.862273W	metagenomic assembly	This BioSample is a metagenomic assembly obtained from the hydrothermal sediment metagenome BioSamples: SAMN18353072, SAMN18353073, SAMN18353074, SAMN18353075, SAMN18353076, SAMN18353077, SAMN18353078, SAMN18353338	43.8237
PB_MBMC_022	metagenome assembled genome from Auka hydrothermal vent sediment	PRJNA713414	Candidatus Omnitrophica bacterium AUK068	AUK068	2015-04-18	7-14cm	-3675.50m	hydrothermal vent field	marine hydrothermal sediment	marine sediment	Pacific Ocean: Mexico, Pescadero Basin	marine sediment	23.957043N 108.862273W	metagenomic assembly	This BioSample is a metagenomic assembly obtained from the hydrothermal sediment metagenome BioSamples: SAMN18353072, SAMN18353073, SAMN18353074, SAMN18353075, SAMN18353076, SAMN18353077, SAMN18353078, SAMN18353319	43.7149
PB_MBMC_023	metagenome assembled genome from Auka hydrothermal vent sediment	PRJNA713414	bacterium AUK069	AUK069	2015-04-18	7-14cm	-3675.50m	hydrothermal vent field	marine hydrothermal sediment	marine sediment	Pacific Ocean: Mexico, Pescadero Basin	marine sediment	23.957043N 108.862273W	metagenomic assembly	This BioSample is a metagenomic assembly obtained from the hydrothermal sediment metagenome BioSamples: SAMN18353072, SAMN18353073, SAMN18353074, SAMN18353075, SAMN18353076, SAMN18353077, SAMN18353078, SAMN18353345	42.6014
PB_MBMC_024	metagenome assembled genome from Auka hydrothermal vent sediment	PRJNA713414	Thermoplasmata archaeon AUK070	AUK070	2015-04-18	7-14cm	-3675.50m	hydrothermal vent field	marine hydrothermal sediment	marine sediment	Pacific Ocean: Mexico, Pescadero Basin	marine sediment	23.957043N 108.862273W	metagenomic assembly	This BioSample is a metagenomic assembly obtained from the hydrothermal sediment metagenome BioSamples: SAMN18353072, SAMN18353073, SAMN18353074, SAMN18353075, SAMN18353076, SAMN18353077, SAMN18353078, SAMN18353197	41.1074
PB_MBMC_025	metagenome assembled genome from Auka hydrothermal vent sediment	PRJNA713414	bacterium AUK071	AUK071	2015-04-18	7-14cm	-3675.50m	hydrothermal vent field	marine hydrothermal sediment	marine sediment	Pacific Ocean: Mexico, Pescadero Basin	marine sediment	23.957043N 108.862273W	metagenomic assembly	This BioSample is a metagenomic assembly obtained from the hydrothermal sediment metagenome BioSamples: SAMN18353072, SAMN18353073, SAMN18353074, SAMN18353075, SAMN18353076, SAMN18353077, SAMN18353078, SAMN18353346	39.3871
PB_MBMC_026	metagenome assembled genome from Auka hydrothermal vent sediment	PRJNA713414	Thermosipho sp. AUK072	AUK072	2015-04-18	0-7cm	-3675.50m	hydrothermal vent field	marine hydrothermal sediment	marine sediment	Pacific Ocean: Mexico, Pescadero Basin	marine sediment	23.957043N 108.862273W	metagenomic assembly	This BioSample is a metagenomic assembly obtained from the hydrothermal sediment metagenome BioSamples: SAMN18353072, SAMN18353073, SAMN18353074, SAMN18353075, SAMN18353076, SAMN18353077, SAMN18353078, SAMN18353374	39.3009
PB_MBMC_027	metagenome assembled genome from Auka hydrothermal vent sediment	PRJNA713414	Candidatus Hydrothermae bacterium AUK073	AUK073	2015-04-18	7-14cm	-3675.50m	hydrothermal vent field	marine hydrothermal sediment	marine sediment	Pacific Ocean: Mexico, Pescadero Basin	marine sediment	23.957043N 108.862273W	metagenomic assembly	This BioSample is a metagenomic assembly obtained from the hydrothermal sediment metagenome BioSamples: SAMN18353072, SAMN18353073, SAMN18353074, SAMN18353075, SAMN18353076, SAMN18353077, SAMN18353078, SAMN18353396	39.1019
PB_MBMC_028	metagenome assembled genome from Auka hydrothermal vent sediment	PRJNA713414	Candidatus Marinimicrobia bacterium AUK074	AUK074	2015-04-18	7-14cm	-3675.50m	hydrothermal vent field	marine hydrothermal sediment	marine sediment	Pacific Ocean: Mexico, Pescadero Basin	marine sediment	23.957043N 108.862273W	metagenomic assembly	This BioSample is a metagenomic assembly obtained from the hydrothermal sediment metagenome BioSamples: SAMN18353072, SAMN18353073, SAMN18353074, SAMN18353075, SAMN18353076, SAMN18353077, SAMN18353078, SAMN18353315	38.7887
PB_MBMC_029	metagenome assembled genome from Auka hydrothermal vent sediment	PRJNA713414	bacterium AUK075	AUK075	2015-04-18	7-14cm	-3675.50m	hydrothermal vent field	marine hydrothermal sediment	marine sediment	Pacific Ocean: Mexico, Pescadero Basin	marine sediment	23.957043N 108.862273W	metagenomic assembly	This BioSample is a metagenomic assembly obtained from the hydrothermal sediment metagenome BioSamples: SAMN18353072, SAMN18353073, SAMN18353074, SAMN18353075, SAMN18353076, SAMN18353077, SAMN18353078, SAMN18353383	37.2484
PB_MBMC_030	metagenome assembled genome from Auka hydrothermal vent sediment	PRJNA713414	Thermoplasmata archaeon AUK076	AUK076	2015-04-18	7-14cm	-3675.50m	hydrothermal vent field	marine hydrothermal sediment	marine sediment	Pacific Ocean: Mexico, Pescadero Basin	marine sediment	23.957043N 108.862273W	metagenomic assembly	This BioSample is a metagenomic assembly obtained from the hydrothermal sediment metagenome BioSamples: SAMN18353072, SAMN18353073, SAMN18353074, SAMN18353075, SAMN18353076, SAMN18353077, SAMN18353078, SAMN18353192	37.2043
PB_MBMC_031	metagenome assembled genome from Auka hydrothermal vent sediment	PRJNA713414	Bacteroidales bacterium AUK077	AUK077	2015-04-18	0-7cm	-3675.50m	hydrothermal vent field	marine hydrothermal sediment	marine sediment	Pacific Ocean: Mexico, Pescadero Basin	marine sediment	23.957043N 108.862273W	metagenomic assembly	This BioSample is a metagenomic assembly obtained from the hydrothermal sediment metagenome BioSamples: SAMN18353072, SAMN18353073, SAMN18353074, SAMN18353075, SAMN18353076, SAMN18353077, SAMN18353078, SAMN18353215	37.1722
PB_MBMC_032	metagenome assembled genome from Auka hydrothermal vent sediment	PRJNA713414	bacterium AUK078	AUK078	2015-04-18	7-14cm	-3675.50m	hydrothermal vent field	marine hydrothermal sediment	marine sediment	Pacific Ocean: Mexico, Pescadero Basin	marine sediment	23.957043N 108.862273W	metagenomic assembly	This BioSample is a metagenomic assembly obtained from the hydrothermal sediment metagenome BioSamples: SAMN18353072, SAMN18353073, SAMN18353074, SAMN18353075, SAMN18353076, SAMN18353077, SAMN18353078, SAMN18353326	36.8292
PB_MBMC_033	metagenome assembled genome from Auka hydrothermal vent sediment	PRJNA713414	Candidatus Cloacimonetes bacterium AUK079	AUK079	2015-04-18	0-7cm	-3675.50m	hydrothermal vent field	marine hydrothermal sediment	marine sediment	Pacific Ocean: Mexico, Pescadero Basin	marine sediment	23.957043N 108.862273W	metagenomic assembly	This BioSample is a metagenomic assembly obtained from the hydrothermal sediment metagenome BioSamples: SAMN18353072, SAMN18353073, SAMN18353074, SAMN18353075, SAMN18353076, SAMN18353077, SAMN18353078, SAMN18353268	36.7375
PB_MBMC_034	metagenome assembled genome from Auka hydrothermal vent sediment	PRJNA713414	Thermoprotei archaeon AUK080	AUK080	2015-04-18	7-14cm	-3675.50m	hydrothermal vent field	marine hydrothermal sediment	marine sediment	Pacific Ocean: Mexico, Pescadero Basin	marine sediment	23.957043N 108.862273W	metagenomic assembly	This BioSample is a metagenomic assembly obtained from the hydrothermal sediment metagenome BioSamples: SAMN18353072, SAMN18353073, SAMN18353074, SAMN18353075, SAMN18353076, SAMN18353077, SAMN18353078, SAMN18353127	36.1752
PB_MBMC_035	metagenome assembled genome from Auka hydrothermal vent sediment	PRJNA713414	Thermotogaceae bacterium AUK081	AUK081	2015-04-18	0-7cm	-3675.50m	hydrothermal vent field	marine hydrothermal sediment	marine sediment	Pacific Ocean: Mexico, Pescadero Basin	marine sediment	23.957043N 108.862273W	metagenomic assembly	This BioSample is a metagenomic assembly obtained from the hydrothermal sediment metagenome BioSamples: SAMN18353072, SAMN18353073, SAMN18353074, SAMN18353075, SAMN18353076, SAMN18353077, SAMN18353078, SAMN18353375	35.4283
PB_MBMC_036	metagenome assembled genome from Auka hydrothermal vent sediment	PRJNA713414	Candidatus Bathyarchaeota archaeon AUK082	AUK082	2015-04-18	7-14cm	-3675.50m	hydrothermal vent field	marine hydrothermal sediment	marine sediment	Pacific Ocean: Mexico, Pescadero Basin	marine sediment	23.957043N 108.862273W	metagenomic assembly	This BioSample is a metagenomic assembly obtained from the hydrothermal sediment metagenome BioSamples: SAMN18353072, SAMN18353073, SAMN18353074, SAMN18353075, SAMN18353076, SAMN18353077, SAMN18353078, SAMN18353107	34.9938
PB_MBMC_037	metagenome assembled genome from Auka hydrothermal vent sediment	PRJNA713414	Bacteroidales bacterium AUK083	AUK083	2015-04-18	0-7cm	-3675.50m	hydrothermal vent field	marine hydrothermal sediment	marine sediment	Pacific Ocean: Mexico, Pescadero Basin	marine sediment	23.957043N 108.862273W	metagenomic assembly	This BioSample is a metagenomic assembly obtained from the hydrothermal sediment metagenome BioSamples: SAMN18353072, SAMN18353073, SAMN18353074, SAMN18353075, SAMN18353076, SAMN18353077, SAMN18353078, SAMN18353211	34.4039
PB_MBMC_038	metagenome assembled genome from Auka hydrothermal vent sediment	PRJNA713414	Thermoplasmata archaeon AUK084	AUK084	2015-04-18	7-14cm	-3675.50m	hydrothermal vent field	marine hydrothermal sediment	marine sediment	Pacific Ocean: Mexico, Pescadero Basin	marine sediment	23.957043N 108.862273W	metagenomic assembly	This BioSample is a metagenomic assembly obtained from the hydrothermal sediment metagenome BioSamples: SAMN18353072, SAMN18353073, SAMN18353074, SAMN18353075, SAMN18353076, SAMN18353077, SAMN18353078, SAMN18353176	34.1182
PB_MBMC_039	metagenome assembled genome from Auka hydrothermal vent sediment	PRJNA713414	Caldisericaceae bacterium AUK085	AUK085	2015-04-18	0-7cm	-3675.50m	hydrothermal vent field	marine hydrothermal sediment	marine sediment	Pacific Ocean: Mexico, Pescadero Basin	marine sediment	23.957043N 108.862273W	metagenomic assembly	This BioSample is a metagenomic assembly obtained from the hydrothermal sediment metagenome BioSamples: SAMN18353072, SAMN18353073, SAMN18353074, SAMN18353075, SAMN18353076, SAMN18353077, SAMN18353078, SAMN18353233	33.7708
PB_MBMC_040	metagenome assembled genome from Auka hydrothermal vent sediment	PRJNA713414	Thermoprotei archaeon AUK086	AUK086	2015-04-18	7-14cm	-3675.50m	hydrothermal vent field	marine hydrothermal sediment	marine sediment	Pacific Ocean: Mexico, Pescadero Basin	marine sediment	23.957043N 108.862273W	metagenomic assembly	This BioSample is a metagenomic assembly obtained from the hydrothermal sediment metagenome BioSamples: SAMN18353072, SAMN18353073, SAMN18353074, SAMN18353075, SAMN18353076, SAMN18353077, SAMN18353078, SAMN18353137	32.571
PB_MBMC_041	metagenome assembled genome from Auka hydrothermal vent sediment	PRJNA713414	bacterium AUK087	AUK087	2015-04-18	0-7cm	-3675.50m	hydrothermal vent field	marine hydrothermal sediment	marine sediment	Pacific Ocean: Mexico, Pescadero Basin	marine sediment	23.957043N 108.862273W	metagenomic assembly	This BioSample is a metagenomic assembly obtained from the hydrothermal sediment metagenome BioSamples: SAMN18353072, SAMN18353073, SAMN18353074, SAMN18353075, SAMN18353076, SAMN18353077, SAMN18353078, SAMN18353328	32.1711
PB_MBMC_042	metagenome assembled genome from Auka hydrothermal vent sediment	PRJNA713414	bacterium AUK088	AUK088	2015-04-18	7-14cm	-3675.50m	hydrothermal vent field	marine hydrothermal sediment	marine sediment	Pacific Ocean: Mexico, Pescadero Basin	marine sediment	23.957043N 108.862273W	metagenomic assembly	This BioSample is a metagenomic assembly obtained from the hydrothermal sediment metagenome BioSamples: SAMN18353072, SAMN18353073, SAMN18353074, SAMN18353075, SAMN18353076, SAMN18353077, SAMN18353078, SAMN18353340	31.9336
PB_MBMC_043	metagenome assembled genome from Auka hydrothermal vent sediment	PRJNA713414	bacterium AUK089	AUK089	2015-04-18	0-7cm	-3675.50m	hydrothermal vent field	marine hydrothermal sediment	marine sediment	Pacific Ocean: Mexico, Pescadero Basin	marine sediment	23.957043N 108.862273W	metagenomic assembly	This BioSample is a metagenomic assembly obtained from the hydrothermal sediment metagenome BioSamples: SAMN18353072, SAMN18353073, SAMN18353074, SAMN18353075, SAMN18353076, SAMN18353077, SAMN18353078, SAMN18353364	31.6793
PB_MBMC_044	metagenome assembled genome from Auka hydrothermal vent sediment	PRJNA713414	bacterium AUK090	AUK090	2015-04-18	0-7cm	-3675.50m	hydrothermal vent field	marine hydrothermal sediment	marine sediment	Pacific Ocean: Mexico, Pescadero Basin	marine sediment	23.957043N 108.862273W	metagenomic assembly	This BioSample is a metagenomic assembly obtained from the hydrothermal sediment metagenome BioSamples: SAMN18353072, SAMN18353073, SAMN18353074, SAMN18353075, SAMN18353076, SAMN18353077, SAMN18353078, SAMN18353391	30.0631
PB_MBMC_045	metagenome assembled genome from Auka hydrothermal vent sediment	PRJNA713414	Spirochaetales bacterium AUK091	AUK091	2015-04-18	0-7cm	-3675.50m	hydrothermal vent field	marine hydrothermal sediment	marine sediment	Pacific Ocean: Mexico, Pescadero Basin	marine sediment	23.957043N 108.862273W	metagenomic assembly	This BioSample is a metagenomic assembly obtained from the hydrothermal sediment metagenome BioSamples: SAMN18353072, SAMN18353073, SAMN18353074, SAMN18353075, SAMN18353076, SAMN18353077, SAMN18353078, SAMN18353367	29.9976
PB_MBMC_046	metagenome assembled genome from Auka hydrothermal vent sediment	PRJNA713414	Candidatus Diapherotrites archaeon AUK092	AUK092	2015-04-18	7-14cm	-3675.50m	hydrothermal vent field	marine hydrothermal sediment	marine sediment	Pacific Ocean: Mexico, Pescadero Basin	marine sediment	23.957043N 108.862273W	metagenomic assembly	This BioSample is a metagenomic assembly obtained from the hydrothermal sediment metagenome BioSamples: SAMN18353072, SAMN18353073, SAMN18353074, SAMN18353075, SAMN18353076, SAMN18353077, SAMN18353078, SAMN18353163	29.2926
PB_MBMC_047	metagenome assembled genome from Auka hydrothermal vent sediment	PRJNA713414	Candidatus Bathyarchaeota archaeon AUK093	AUK093	2015-04-18	7-14cm	-3675.50m	hydrothermal vent field	marine hydrothermal sediment	marine sediment	Pacific Ocean: Mexico, Pescadero Basin	marine sediment	23.957043N 108.862273W	metagenomic assembly	This BioSample is a metagenomic assembly obtained from the hydrothermal sediment metagenome BioSamples: SAMN18353072, SAMN18353073, SAMN18353074, SAMN18353075, SAMN18353076, SAMN18353077, SAMN18353078, SAMN18353101	28.8476
PB_MBMC_048	metagenome assembled genome from Auka hydrothermal vent sediment	PRJNA713414	Candidatus Bathyarchaeota archaeon AUK094	AUK094	2015-04-18	7-14cm	-3675.50m	hydrothermal vent field	marine hydrothermal sediment	marine sediment	Pacific Ocean: Mexico, Pescadero Basin	marine sediment	23.957043N 108.862273W	metagenomic assembly	This BioSample is a metagenomic assembly obtained from the hydrothermal sediment metagenome BioSamples: SAMN18353072, SAMN18353073, SAMN18353074, SAMN18353075, SAMN18353076, SAMN18353077, SAMN18353078, SAMN18353102	28.7203
PB_MBMC_049	metagenome assembled genome from Auka hydrothermal vent sediment	PRJNA713414	Candidatus Micrarchaeota archaeon AUK095	AUK095	2015-04-18	7-14cm	-3675.50m	hydrothermal vent field	marine hydrothermal sediment	marine sediment	Pacific Ocean: Mexico, Pescadero Basin	marine sediment	23.957043N 108.862273W	metagenomic assembly	This BioSample is a metagenomic assembly obtained from the hydrothermal sediment metagenome BioSamples: SAMN18353072, SAMN18353073, SAMN18353074, SAMN18353075, SAMN18353076, SAMN18353077, SAMN18353078, SAMN18353166	27.7801
PB_MBMC_050	metagenome assembled genome from Auka hydrothermal vent sediment	PRJNA713414	Deltaproteobacteria bacterium AUK096	AUK096	2015-04-18	7-14cm	-3675.50m	hydrothermal vent field	marine hydrothermal sediment	marine sediment	Pacific Ocean: Mexico, Pescadero Basin	marine sediment	23.957043N 108.862273W	metagenomic assembly	This BioSample is a metagenomic assembly obtained from the hydrothermal sediment metagenome BioSamples: SAMN18353072, SAMN18353073, SAMN18353074, SAMN18353075, SAMN18353076, SAMN18353077, SAMN18353078, SAMN18353244	27.6544
PB_MBMC_051	metagenome assembled genome from Auka hydrothermal vent sediment	PRJNA713414	Candidatus Diapherotrites archaeon AUK097	AUK097	2015-04-18	0-7cm	-3675.50m	hydrothermal vent field	marine hydrothermal sediment	marine sediment	Pacific Ocean: Mexico, Pescadero Basin	marine sediment	23.957043N 108.862273W	metagenomic assembly	This BioSample is a metagenomic assembly obtained from the hydrothermal sediment metagenome BioSamples: SAMN18353072, SAMN18353073, SAMN18353074, SAMN18353075, SAMN18353076, SAMN18353077, SAMN18353078, SAMN18353159	27.4918
PB_MBMC_052	metagenome assembled genome from Auka hydrothermal vent sediment	PRJNA713414	bacterium AUK098	AUK098	2015-04-18	7-14cm	-3675.50m	hydrothermal vent field	marine hydrothermal sediment	marine sediment	Pacific Ocean: Mexico, Pescadero Basin	marine sediment	23.957043N 108.862273W	metagenomic assembly	This BioSample is a metagenomic assembly obtained from the hydrothermal sediment metagenome BioSamples: SAMN18353072, SAMN18353073, SAMN18353074, SAMN18353075, SAMN18353076, SAMN18353077, SAMN18353078, SAMN18353332	27.3062
PB_MBMC_053	metagenome assembled genome from Auka hydrothermal vent sediment	PRJNA713414	Thermotogae bacterium AUK099	AUK099	2015-04-18	7-14cm	-3675.50m	hydrothermal vent field	marine hydrothermal sediment	marine sediment	Pacific Ocean: Mexico, Pescadero Basin	marine sediment	23.957043N 108.862273W	metagenomic assembly	This BioSample is a metagenomic assembly obtained from the hydrothermal sediment metagenome BioSamples: SAMN18353072, SAMN18353073, SAMN18353074, SAMN18353075, SAMN18353076, SAMN18353077, SAMN18353078, SAMN18353372	26.8535
PB_MBMC_054	metagenome assembled genome from Auka hydrothermal vent sediment	PRJNA713414	Thaumarchaeota archaeon AUK100	AUK100	2015-04-18	7-14cm	-3675.50m	hydrothermal vent field	marine hydrothermal sediment	marine sediment	Pacific Ocean: Mexico, Pescadero Basin	marine sediment	23.957043N 108.862273W	metagenomic assembly	This BioSample is a metagenomic assembly obtained from the hydrothermal sediment metagenome BioSamples: SAMN18353072, SAMN18353073, SAMN18353074, SAMN18353075, SAMN18353076, SAMN18353077, SAMN18353078, SAMN18353121	26.6206
PB_MBMC_055	metagenome assembled genome from Auka hydrothermal vent sediment	PRJNA713414	Candidatus Aerophobetes bacterium AUK101	AUK101	2015-04-18	7-14cm	-3675.50m	hydrothermal vent field	marine hydrothermal sediment	marine sediment	Pacific Ocean: Mexico, Pescadero Basin	marine sediment	23.957043N 108.862273W	metagenomic assembly	This BioSample is a metagenomic assembly obtained from the hydrothermal sediment metagenome BioSamples: SAMN18353072, SAMN18353073, SAMN18353074, SAMN18353075, SAMN18353076, SAMN18353077, SAMN18353078, SAMN18353204	26.5245
PB_MBMC_056	metagenome assembled genome from Auka hydrothermal vent sediment	PRJNA713414	Candidatus Marinimicrobia bacterium AUK102	AUK102	2015-04-18	0-7cm	-3675.50m	hydrothermal vent field	marine hydrothermal sediment	marine sediment	Pacific Ocean: Mexico, Pescadero Basin	marine sediment	23.957043N 108.862273W	metagenomic assembly	This BioSample is a metagenomic assembly obtained from the hydrothermal sediment metagenome BioSamples: SAMN18353072, SAMN18353073, SAMN18353074, SAMN18353075, SAMN18353076, SAMN18353077, SAMN18353078, SAMN18353314	26.2729
PB_MBMC_057	metagenome assembled genome from Auka hydrothermal vent sediment	PRJNA713414	Thermoplasmata archaeon AUK103	AUK103	2015-04-18	7-14cm	-3675.50m	hydrothermal vent field	marine hydrothermal sediment	marine sediment	Pacific Ocean: Mexico, Pescadero Basin	marine sediment	23.957043N 108.862273W	metagenomic assembly	This BioSample is a metagenomic assembly obtained from the hydrothermal sediment metagenome BioSamples: SAMN18353072, SAMN18353073, SAMN18353074, SAMN18353075, SAMN18353076, SAMN18353077, SAMN18353078, SAMN18353177	25.9332
PB_MBMC_058	metagenome assembled genome from Auka hydrothermal vent sediment	PRJNA713414	Dehalococcoidia bacterium AUK104	AUK104	2015-04-18	7-14cm	-3675.50m	hydrothermal vent field	marine hydrothermal sediment	marine sediment	Pacific Ocean: Mexico, Pescadero Basin	marine sediment	23.957043N 108.862273W	metagenomic assembly	This BioSample is a metagenomic assembly obtained from the hydrothermal sediment metagenome BioSamples: SAMN18353072, SAMN18353073, SAMN18353074, SAMN18353075, SAMN18353076, SAMN18353077, SAMN18353078, SAMN18353261	24.7932
PB_MBMC_059	metagenome assembled genome from Auka hydrothermal vent sediment	PRJNA713414	Staphylothermus sp. AUK105	AUK105	2015-04-18	0-7cm	-3675.50m	hydrothermal vent field	marine hydrothermal sediment	marine sediment	Pacific Ocean: Mexico, Pescadero Basin	marine sediment	23.957043N 108.862273W	metagenomic assembly	This BioSample is a metagenomic assembly obtained from the hydrothermal sediment metagenome BioSamples: SAMN18353072, SAMN18353073, SAMN18353074, SAMN18353075, SAMN18353076, SAMN18353077, SAMN18353078, SAMN18353130	24.2918
PB_MBMC_060	metagenome assembled genome from Auka hydrothermal vent sediment	PRJNA713414	Thermoproteales archaeon AUK106	AUK106	2015-04-18	7-14cm	-3675.50m	hydrothermal vent field	marine hydrothermal sediment	marine sediment	Pacific Ocean: Mexico, Pescadero Basin	marine sediment	23.957043N 108.862273W	metagenomic assembly	This BioSample is a metagenomic assembly obtained from the hydrothermal sediment metagenome BioSamples: SAMN18353072, SAMN18353073, SAMN18353074, SAMN18353075, SAMN18353076, SAMN18353077, SAMN18353078, SAMN18353138	24.2411
PB_MBMC_061	metagenome assembled genome from Auka hydrothermal vent sediment	PRJNA713414	bacterium AUK107	AUK107	2015-04-18	0-7cm	-3675.50m	hydrothermal vent field	marine hydrothermal sediment	marine sediment	Pacific Ocean: Mexico, Pescadero Basin	marine sediment	23.957043N 108.862273W	metagenomic assembly	This BioSample is a metagenomic assembly obtained from the hydrothermal sediment metagenome BioSamples: SAMN18353072, SAMN18353073, SAMN18353074, SAMN18353075, SAMN18353076, SAMN18353077, SAMN18353078, SAMN18353390	23.5159
PB_MBMC_062	metagenome assembled genome from Auka hydrothermal vent sediment	PRJNA713414	Candidatus Aenigmarchaeota archaeon archaeon AUK108	AUK108	2015-04-18	7-14cm	-3675.50m	hydrothermal vent field	marine hydrothermal sediment	marine sediment	Pacific Ocean: Mexico, Pescadero Basin	marine sediment	23.957043N 108.862273W	metagenomic assembly	This BioSample is a metagenomic assembly obtained from the hydrothermal sediment metagenome BioSamples: SAMN18353072, SAMN18353073, SAMN18353074, SAMN18353075, SAMN18353076, SAMN18353077, SAMN18353078, SAMN18353092	23.0316
PB_MBMC_063	metagenome assembled genome from Auka hydrothermal vent sediment	PRJNA713414	Candidatus Calescamantes bacterium AUK109	AUK109	2015-04-18	7-14cm	-3675.50m	hydrothermal vent field	marine hydrothermal sediment	marine sediment	Pacific Ocean: Mexico, Pescadero Basin	marine sediment	23.957043N 108.862273W	metagenomic assembly	This BioSample is a metagenomic assembly obtained from the hydrothermal sediment metagenome BioSamples: SAMN18353072, SAMN18353073, SAMN18353074, SAMN18353075, SAMN18353076, SAMN18353077, SAMN18353078, SAMN18353235	22.8902
PB_MBMC_064	metagenome assembled genome from Auka hydrothermal vent sediment	PRJNA713414	bacterium AUK110	AUK110	2015-04-18	7-14cm	-3675.50m	hydrothermal vent field	marine hydrothermal sediment	marine sediment	Pacific Ocean: Mexico, Pescadero Basin	marine sediment	23.957043N 108.862273W	metagenomic assembly	This BioSample is a metagenomic assembly obtained from the hydrothermal sediment metagenome BioSamples: SAMN18353072, SAMN18353073, SAMN18353074, SAMN18353075, SAMN18353076, SAMN18353077, SAMN18353078, SAMN18353361	22.8063
PB_MBMC_065	metagenome assembled genome from Auka hydrothermal vent sediment	PRJNA713414	Deltaproteobacteria bacterium AUK111	AUK111	2015-04-18	0-7cm	-3675.50m	hydrothermal vent field	marine hydrothermal sediment	marine sediment	Pacific Ocean: Mexico, Pescadero Basin	marine sediment	23.957043N 108.862273W	metagenomic assembly	This BioSample is a metagenomic assembly obtained from the hydrothermal sediment metagenome BioSamples: SAMN18353072, SAMN18353073, SAMN18353074, SAMN18353075, SAMN18353076, SAMN18353077, SAMN18353078, SAMN18353283	22.7445
PB_MBMC_066	metagenome assembled genome from Auka hydrothermal vent sediment	PRJNA713414	Candidatus Omnitrophica bacterium AUK112	AUK112	2015-04-18	7-14cm	-3675.50m	hydrothermal vent field	marine hydrothermal sediment	marine sediment	Pacific Ocean: Mexico, Pescadero Basin	marine sediment	23.957043N 108.862273W	metagenomic assembly	This BioSample is a metagenomic assembly obtained from the hydrothermal sediment metagenome BioSamples: SAMN18353072, SAMN18353073, SAMN18353074, SAMN18353075, SAMN18353076, SAMN18353077, SAMN18353078, SAMN18353322	22.6093
PB_MBMC_067	metagenome assembled genome from Auka hydrothermal vent sediment	PRJNA713414	bacterium AUK113	AUK113	2015-04-18	7-14cm	-3675.50m	hydrothermal vent field	marine hydrothermal sediment	marine sediment	Pacific Ocean: Mexico, Pescadero Basin	marine sediment	23.957043N 108.862273W	metagenomic assembly	This BioSample is a metagenomic assembly obtained from the hydrothermal sediment metagenome BioSamples: SAMN18353072, SAMN18353073, SAMN18353074, SAMN18353075, SAMN18353076, SAMN18353077, SAMN18353078, SAMN18353329	22.3163
PB_MBMC_068	metagenome assembled genome from Auka hydrothermal vent sediment	PRJNA713414	Thermoplasmata archaeon AUK114	AUK114	2015-04-18	7-14cm	-3675.50m	hydrothermal vent field	marine hydrothermal sediment	marine sediment	Pacific Ocean: Mexico, Pescadero Basin	marine sediment	23.957043N 108.862273W	metagenomic assembly	This BioSample is a metagenomic assembly obtained from the hydrothermal sediment metagenome BioSamples: SAMN18353072, SAMN18353073, SAMN18353074, SAMN18353075, SAMN18353076, SAMN18353077, SAMN18353078, SAMN18353184	21.8534
PB_MBMC_069	metagenome assembled genome from Auka hydrothermal vent sediment	PRJNA713414	Candidatus Aenigmarchaeota archaeon archaeon AUK115	AUK115	2015-04-18	7-14cm	-3675.50m	hydrothermal vent field	marine hydrothermal sediment	marine sediment	Pacific Ocean: Mexico, Pescadero Basin	marine sediment	23.957043N 108.862273W	metagenomic assembly	This BioSample is a metagenomic assembly obtained from the hydrothermal sediment metagenome BioSamples: SAMN18353072, SAMN18353073, SAMN18353074, SAMN18353075, SAMN18353076, SAMN18353077, SAMN18353078, SAMN18353087	21.4594
PB_MBMC_070	metagenome assembled genome from Auka hydrothermal vent sediment	PRJNA713414	Candidatus Cloacimonetes bacterium AUK116	AUK116	2015-04-18	0-7cm	-3675.50m	hydrothermal vent field	marine hydrothermal sediment	marine sediment	Pacific Ocean: Mexico, Pescadero Basin	marine sediment	23.957043N 108.862273W	metagenomic assembly	This BioSample is a metagenomic assembly obtained from the hydrothermal sediment metagenome BioSamples: SAMN18353072, SAMN18353073, SAMN18353074, SAMN18353075, SAMN18353076, SAMN18353077, SAMN18353078, SAMN18353267	21.3547
PB_MBMC_071	metagenome assembled genome from Auka hydrothermal vent sediment	PRJNA713414	bacterium AUK117	AUK117	2015-04-18	7-14cm	-3675.50m	hydrothermal vent field	marine hydrothermal sediment	marine sediment	Pacific Ocean: Mexico, Pescadero Basin	marine sediment	23.957043N 108.862273W	metagenomic assembly	This BioSample is a metagenomic assembly obtained from the hydrothermal sediment metagenome BioSamples: SAMN18353072, SAMN18353073, SAMN18353074, SAMN18353075, SAMN18353076, SAMN18353077, SAMN18353078, SAMN18353343	21.198
PB_MBMC_072	metagenome assembled genome from Auka hydrothermal vent sediment	PRJNA713414	Sulfurimonas sp. AUK118	AUK118	2015-04-18	0-7cm	-3675.50m	hydrothermal vent field	marine hydrothermal sediment	marine sediment	Pacific Ocean: Mexico, Pescadero Basin	marine sediment	23.957043N 108.862273W	metagenomic assembly	This BioSample is a metagenomic assembly obtained from the hydrothermal sediment metagenome BioSamples: SAMN18353072, SAMN18353073, SAMN18353074, SAMN18353075, SAMN18353076, SAMN18353077, SAMN18353078, SAMN18353238	20.585
PB_MBMC_073	metagenome assembled genome from Auka hydrothermal vent sediment	PRJNA713414	Planctomycetes bacterium AUK119	AUK119	2015-04-18	0-7cm	-3675.50m	hydrothermal vent field	marine hydrothermal sediment	marine sediment	Pacific Ocean: Mexico, Pescadero Basin	marine sediment	23.957043N 108.862273W	metagenomic assembly	This BioSample is a metagenomic assembly obtained from the hydrothermal sediment metagenome BioSamples: SAMN18353072, SAMN18353073, SAMN18353074, SAMN18353075, SAMN18353076, SAMN18353077, SAMN18353078, SAMN18353354	20.584
PB_MBMC_074	metagenome assembled genome from Auka hydrothermal vent sediment	PRJNA713414	bacterium AUK120	AUK120	2015-04-18	7-14cm	-3675.50m	hydrothermal vent field	marine hydrothermal sediment	marine sediment	Pacific Ocean: Mexico, Pescadero Basin	marine sediment	23.957043N 108.862273W	metagenomic assembly	This BioSample is a metagenomic assembly obtained from the hydrothermal sediment metagenome BioSamples: SAMN18353072, SAMN18353073, SAMN18353074, SAMN18353075, SAMN18353076, SAMN18353077, SAMN18353078, SAMN18353350	20.5435
PB_MBMC_075	metagenome assembled genome from Auka hydrothermal vent sediment	PRJNA713414	Bacteroidales bacterium AUK121	AUK121	2015-04-18	0-7cm	-3675.50m	hydrothermal vent field	marine hydrothermal sediment	marine sediment	Pacific Ocean: Mexico, Pescadero Basin	marine sediment	23.957043N 108.862273W	metagenomic assembly	This BioSample is a metagenomic assembly obtained from the hydrothermal sediment metagenome BioSamples: SAMN18353072, SAMN18353073, SAMN18353074, SAMN18353075, SAMN18353076, SAMN18353077, SAMN18353078, SAMN18353216	20.4673
PB_MBMC_076	metagenome assembled genome from Auka hydrothermal vent sediment	PRJNA713414	Desulfuromusa sp. AUK122	AUK122	2015-04-18	0-7cm	-3675.50m	hydrothermal vent field	marine hydrothermal sediment	marine sediment	Pacific Ocean: Mexico, Pescadero Basin	marine sediment	23.957043N 108.862273W	metagenomic assembly	This BioSample is a metagenomic assembly obtained from the hydrothermal sediment metagenome BioSamples: SAMN18353072, SAMN18353073, SAMN18353074, SAMN18353075, SAMN18353076, SAMN18353077, SAMN18353078, SAMN18353299	20.3006
PB_MBMC_077	metagenome assembled genome from Auka hydrothermal vent sediment	PRJNA713414	Candidatus Aminicenantes bacterium AUK123	AUK123	2015-04-18	7-14cm	-3675.50m	hydrothermal vent field	marine hydrothermal sediment	marine sediment	Pacific Ocean: Mexico, Pescadero Basin	marine sediment	23.957043N 108.862273W	metagenomic assembly	This BioSample is a metagenomic assembly obtained from the hydrothermal sediment metagenome BioSamples: SAMN18353072, SAMN18353073, SAMN18353074, SAMN18353075, SAMN18353076, SAMN18353077, SAMN18353078, SAMN18353201	20.2631
PB_MBMC_078	metagenome assembled genome from Auka hydrothermal vent sediment	PRJNA713414	Candidatus Cloacimonetes bacterium AUK124	AUK124	2015-04-18	0-7cm	-3675.50m	hydrothermal vent field	marine hydrothermal sediment	marine sediment	Pacific Ocean: Mexico, Pescadero Basin	marine sediment	23.957043N 108.862273W	metagenomic assembly	This BioSample is a metagenomic assembly obtained from the hydrothermal sediment metagenome BioSamples: SAMN18353072, SAMN18353073, SAMN18353074, SAMN18353075, SAMN18353076, SAMN18353077, SAMN18353078, SAMN18353266	19.8982
PB_MBMC_079	metagenome assembled genome from Auka hydrothermal vent sediment	PRJNA713414	Deltaproteobacteria bacterium AUK125	AUK125	2015-04-18	0-7cm	-3675.50m	hydrothermal vent field	marine hydrothermal sediment	marine sediment	Pacific Ocean: Mexico, Pescadero Basin	marine sediment	23.957043N 108.862273W	metagenomic assembly	This BioSample is a metagenomic assembly obtained from the hydrothermal sediment metagenome BioSamples: SAMN18353072, SAMN18353073, SAMN18353074, SAMN18353075, SAMN18353076, SAMN18353077, SAMN18353078, SAMN18353284	19.8375
PB_MBMC_080	metagenome assembled genome from Auka hydrothermal vent sediment	PRJNA713414	Thermococcus sp. AUK126	AUK126	2015-04-18	7-14cm	-3675.50m	hydrothermal vent field	marine hydrothermal sediment	marine sediment	Pacific Ocean: Mexico, Pescadero Basin	marine sediment	23.957043N 108.862273W	metagenomic assembly	This BioSample is a metagenomic assembly obtained from the hydrothermal sediment metagenome BioSamples: SAMN18353072, SAMN18353073, SAMN18353074, SAMN18353075, SAMN18353076, SAMN18353077, SAMN18353078, SAMN18353148	19.7243
PB_MBMC_081	metagenome assembled genome from Auka hydrothermal vent sediment	PRJNA713414	Bacteroidales bacterium AUK127	AUK127	2015-04-18	0-7cm	-3675.50m	hydrothermal vent field	marine hydrothermal sediment	marine sediment	Pacific Ocean: Mexico, Pescadero Basin	marine sediment	23.957043N 108.862273W	metagenomic assembly	This BioSample is a metagenomic assembly obtained from the hydrothermal sediment metagenome BioSamples: SAMN18353072, SAMN18353073, SAMN18353074, SAMN18353075, SAMN18353076, SAMN18353077, SAMN18353078, SAMN18353219	19.647
PB_MBMC_082	metagenome assembled genome from Auka hydrothermal vent sediment	PRJNA713414	Sulfurimonas sp. AUK128	AUK128	2015-04-18	0-7cm	-3675.50m	hydrothermal vent field	marine hydrothermal sediment	marine sediment	Pacific Ocean: Mexico, Pescadero Basin	marine sediment	23.957043N 108.862273W	metagenomic assembly	This BioSample is a metagenomic assembly obtained from the hydrothermal sediment metagenome BioSamples: SAMN18353072, SAMN18353073, SAMN18353074, SAMN18353075, SAMN18353076, SAMN18353077, SAMN18353078, SAMN18353239	19.3981
PB_MBMC_083	metagenome assembled genome from Auka hydrothermal vent sediment	PRJNA713414	Thermovirga sp. AUK129	AUK129	2015-04-18	0-7cm	-3675.50m	hydrothermal vent field	marine hydrothermal sediment	marine sediment	Pacific Ocean: Mexico, Pescadero Basin	marine sediment	23.957043N 108.862273W	metagenomic assembly	This BioSample is a metagenomic assembly obtained from the hydrothermal sediment metagenome BioSamples: SAMN18353072, SAMN18353073, SAMN18353074, SAMN18353075, SAMN18353076, SAMN18353077, SAMN18353078, SAMN18353371	19.183
PB_MBMC_084	metagenome assembled genome from Auka hydrothermal vent sediment	PRJNA713414	Candidatus Marinimicrobia bacterium AUK130	AUK130	2015-04-18	0-7cm	-3675.50m	hydrothermal vent field	marine hydrothermal sediment	marine sediment	Pacific Ocean: Mexico, Pescadero Basin	marine sediment	23.957043N 108.862273W	metagenomic assembly	This BioSample is a metagenomic assembly obtained from the hydrothermal sediment metagenome BioSamples: SAMN18353072, SAMN18353073, SAMN18353074, SAMN18353075, SAMN18353076, SAMN18353077, SAMN18353078, SAMN18353316	19.1505
PB_MBMC_085	metagenome assembled genome from Auka hydrothermal vent sediment	PRJNA713414	Candidatus Tharpobacteria aukensis bacterium AUK131	AUK131	2015-04-18	0-7cm	-3675.50m	hydrothermal vent field	marine hydrothermal sediment	marine sediment	Pacific Ocean: Mexico, Pescadero Basin	marine sediment	23.957043N 108.862273W	metagenomic assembly	This BioSample is a metagenomic assembly obtained from the hydrothermal sediment metagenome BioSamples: SAMN18353072, SAMN18353073, SAMN18353074, SAMN18353075, SAMN18353076, SAMN18353077, SAMN18353078, SAMN18353272	19.103
PB_MBMC_086	metagenome assembled genome from Auka hydrothermal vent sediment	PRJNA713414	Candidatus Omnitrophica bacterium AUK132	AUK132	2015-04-18	7-14cm	-3675.50m	hydrothermal vent field	marine hydrothermal sediment	marine sediment	Pacific Ocean: Mexico, Pescadero Basin	marine sediment	23.957043N 108.862273W	metagenomic assembly	This BioSample is a metagenomic assembly obtained from the hydrothermal sediment metagenome BioSamples: SAMN18353072, SAMN18353073, SAMN18353074, SAMN18353075, SAMN18353076, SAMN18353077, SAMN18353078, SAMN18353321	18.9985
PB_MBMC_087	metagenome assembled genome from Auka hydrothermal vent sediment	PRJNA713414	Thermoplasmata archaeon AUK133	AUK133	2015-04-18	7-14cm	-3675.50m	hydrothermal vent field	marine hydrothermal sediment	marine sediment	Pacific Ocean: Mexico, Pescadero Basin	marine sediment	23.957043N 108.862273W	metagenomic assembly	This BioSample is a metagenomic assembly obtained from the hydrothermal sediment metagenome BioSamples: SAMN18353072, SAMN18353073, SAMN18353074, SAMN18353075, SAMN18353076, SAMN18353077, SAMN18353078, SAMN18353178	18.9143
PB_MBMC_088	metagenome assembled genome from Auka hydrothermal vent sediment	PRJNA713414	Candidatus Bipolaricaulota bacterium AUK134	AUK134	2015-04-18	7-14cm	-3675.50m	hydrothermal vent field	marine hydrothermal sediment	marine sediment	Pacific Ocean: Mexico, Pescadero Basin	marine sediment	23.957043N 108.862273W	metagenomic assembly	This BioSample is a metagenomic assembly obtained from the hydrothermal sediment metagenome BioSamples: SAMN18353072, SAMN18353073, SAMN18353074, SAMN18353075, SAMN18353076, SAMN18353077, SAMN18353078, SAMN18353225	18.7637
PB_MBMC_089	metagenome assembled genome from Auka hydrothermal vent sediment	PRJNA713414	Thaumarchaeota archaeon AUK135	AUK135	2015-04-18	7-14cm	-3675.50m	hydrothermal vent field	marine hydrothermal sediment	marine sediment	Pacific Ocean: Mexico, Pescadero Basin	marine sediment	23.957043N 108.862273W	metagenomic assembly	This BioSample is a metagenomic assembly obtained from the hydrothermal sediment metagenome BioSamples: SAMN18353072, SAMN18353073, SAMN18353074, SAMN18353075, SAMN18353076, SAMN18353077, SAMN18353078, SAMN18353122	18.6676
PB_MBMC_090	metagenome assembled genome from Auka hydrothermal vent sediment	PRJNA713414	Nanoarchaeota archaeon AUK136	AUK136	2015-04-18	7-14cm	-3675.50m	hydrothermal vent field	marine hydrothermal sediment	marine sediment	Pacific Ocean: Mexico, Pescadero Basin	marine sediment	23.957043N 108.862273W	metagenomic assembly	This BioSample is a metagenomic assembly obtained from the hydrothermal sediment metagenome BioSamples: SAMN18353072, SAMN18353073, SAMN18353074, SAMN18353075, SAMN18353076, SAMN18353077, SAMN18353078, SAMN18353168	18.4979
PB_MBMC_091	metagenome assembled genome from Auka hydrothermal vent sediment	PRJNA713414	Thermotogae bacterium AUK137	AUK137	2015-04-18	0-7cm	-3675.50m	hydrothermal vent field	marine hydrothermal sediment	marine sediment	Pacific Ocean: Mexico, Pescadero Basin	marine sediment	23.957043N 108.862273W	metagenomic assembly	This BioSample is a metagenomic assembly obtained from the hydrothermal sediment metagenome BioSamples: SAMN18353072, SAMN18353073, SAMN18353074, SAMN18353075, SAMN18353076, SAMN18353077, SAMN18353078, SAMN18353379	18.3812
PB_MBMC_092	metagenome assembled genome from Auka hydrothermal vent sediment	PRJNA713414	Flavobacteriaceae bacterium AUK138	AUK138	2015-04-18	0-7cm	-3675.50m	hydrothermal vent field	marine hydrothermal sediment	marine sediment	Pacific Ocean: Mexico, Pescadero Basin	marine sediment	23.957043N 108.862273W	metagenomic assembly	This BioSample is a metagenomic assembly obtained from the hydrothermal sediment metagenome BioSamples: SAMN18353072, SAMN18353073, SAMN18353074, SAMN18353075, SAMN18353076, SAMN18353077, SAMN18353078, SAMN18353222	18.3348
PB_MBMC_093	metagenome assembled genome from Auka hydrothermal vent sediment	PRJNA713414	Thermodesulfobacterium sp. AUK139	AUK139	2015-04-18	0-7cm	-3675.50m	hydrothermal vent field	marine hydrothermal sediment	marine sediment	Pacific Ocean: Mexico, Pescadero Basin	marine sediment	23.957043N 108.862273W	metagenomic assembly	This BioSample is a metagenomic assembly obtained from the hydrothermal sediment metagenome BioSamples: SAMN18353072, SAMN18353073, SAMN18353074, SAMN18353075, SAMN18353076, SAMN18353077, SAMN18353078, SAMN18353296	18.3271
PB_MBMC_094	metagenome assembled genome from Auka hydrothermal vent sediment	PRJNA713414	Deltaproteobacteria bacterium AUK140	AUK140	2015-04-18	0-7cm	-3675.50m	hydrothermal vent field	marine hydrothermal sediment	marine sediment	Pacific Ocean: Mexico, Pescadero Basin	marine sediment	23.957043N 108.862273W	metagenomic assembly	This BioSample is a metagenomic assembly obtained from the hydrothermal sediment metagenome BioSamples: SAMN18353072, SAMN18353073, SAMN18353074, SAMN18353075, SAMN18353076, SAMN18353077, SAMN18353078, SAMN18353279	18.2644
PB_MBMC_095	metagenome assembled genome from Auka hydrothermal vent sediment	PRJNA713414	Thermoproteales archaeon AUK141	AUK141	2015-04-18	7-14cm	-3675.50m	hydrothermal vent field	marine hydrothermal sediment	marine sediment	Pacific Ocean: Mexico, Pescadero Basin	marine sediment	23.957043N 108.862273W	metagenomic assembly	This BioSample is a metagenomic assembly obtained from the hydrothermal sediment metagenome BioSamples: SAMN18353072, SAMN18353073, SAMN18353074, SAMN18353075, SAMN18353076, SAMN18353077, SAMN18353078, SAMN18353139	18.0781
PB_MBMC_096	metagenome assembled genome from Auka hydrothermal vent sediment	PRJNA713414	bacterium AUK142	AUK142	2015-04-18	7-14cm	-3675.50m	hydrothermal vent field	marine hydrothermal sediment	marine sediment	Pacific Ocean: Mexico, Pescadero Basin	marine sediment	23.957043N 108.862273W	metagenomic assembly	This BioSample is a metagenomic assembly obtained from the hydrothermal sediment metagenome BioSamples: SAMN18353072, SAMN18353073, SAMN18353074, SAMN18353075, SAMN18353076, SAMN18353077, SAMN18353078, SAMN18353337	17.9566
PB_MBMC_097	metagenome assembled genome from Auka hydrothermal vent sediment	PRJNA713414	Bacteroidales bacterium AUK143	AUK143	2015-04-18	0-7cm	-3675.50m	hydrothermal vent field	marine hydrothermal sediment	marine sediment	Pacific Ocean: Mexico, Pescadero Basin	marine sediment	23.957043N 108.862273W	metagenomic assembly	This BioSample is a metagenomic assembly obtained from the hydrothermal sediment metagenome BioSamples: SAMN18353072, SAMN18353073, SAMN18353074, SAMN18353075, SAMN18353076, SAMN18353077, SAMN18353078, SAMN18353220	17.9053
PB_MBMC_098	metagenome assembled genome from Auka hydrothermal vent sediment	PRJNA713414	Candidatus Micrarchaeota archaeon AUK144	AUK144	2015-04-18	7-14cm	-3675.50m	hydrothermal vent field	marine hydrothermal sediment	marine sediment	Pacific Ocean: Mexico, Pescadero Basin	marine sediment	23.957043N 108.862273W	metagenomic assembly	This BioSample is a metagenomic assembly obtained from the hydrothermal sediment metagenome BioSamples: SAMN18353072, SAMN18353073, SAMN18353074, SAMN18353075, SAMN18353076, SAMN18353077, SAMN18353078, SAMN18353167	17.9021
PB_MBMC_099	metagenome assembled genome from Auka hydrothermal vent sediment	PRJNA713414	Candidatus Aenigmarchaeota archaeon archaeon AUK145	AUK145	2015-04-18	7-14cm	-3675.50m	hydrothermal vent field	marine hydrothermal sediment	marine sediment	Pacific Ocean: Mexico, Pescadero Basin	marine sediment	23.957043N 108.862273W	metagenomic assembly	This BioSample is a metagenomic assembly obtained from the hydrothermal sediment metagenome BioSamples: SAMN18353072, SAMN18353073, SAMN18353074, SAMN18353075, SAMN18353076, SAMN18353077, SAMN18353078, SAMN18353093	17.3754
PB_MBMC_100	metagenome assembled genome from Auka hydrothermal vent sediment	PRJNA713414	Thermoplasmata archaeon AUK146	AUK146	2015-04-18	7-14cm	-3675.50m	hydrothermal vent field	marine hydrothermal sediment	marine sediment	Pacific Ocean: Mexico, Pescadero Basin	marine sediment	23.957043N 108.862273W	metagenomic assembly	This BioSample is a metagenomic assembly obtained from the hydrothermal sediment metagenome BioSamples: SAMN18353072, SAMN18353073, SAMN18353074, SAMN18353075, SAMN18353076, SAMN18353077, SAMN18353078, SAMN18353185	17.3498
PB_MBMC_101	metagenome assembled genome from Auka hydrothermal vent sediment	PRJNA713414	Candidatus Aenigmarchaeota archaeon archaeon AUK147	AUK147	2015-04-18	7-14cm	-3675.50m	hydrothermal vent field	marine hydrothermal sediment	marine sediment	Pacific Ocean: Mexico, Pescadero Basin	marine sediment	23.957043N 108.862273W	metagenomic assembly	This BioSample is a metagenomic assembly obtained from the hydrothermal sediment metagenome BioSamples: SAMN18353072, SAMN18353073, SAMN18353074, SAMN18353075, SAMN18353076, SAMN18353077, SAMN18353078, SAMN18353085	17.0467
PB_MBMC_102	metagenome assembled genome from Auka hydrothermal vent sediment	PRJNA713414	Candidatus Aerophobetes bacterium AUK148	AUK148	2015-04-18	7-14cm	-3675.50m	hydrothermal vent field	marine hydrothermal sediment	marine sediment	Pacific Ocean: Mexico, Pescadero Basin	marine sediment	23.957043N 108.862273W	metagenomic assembly	This BioSample is a metagenomic assembly obtained from the hydrothermal sediment metagenome BioSamples: SAMN18353072, SAMN18353073, SAMN18353074, SAMN18353075, SAMN18353076, SAMN18353077, SAMN18353078, SAMN18353205	16.9135
PB_MBMC_103	metagenome assembled genome from Auka hydrothermal vent sediment	PRJNA713414	Syntrophobacterales bacterium AUK149	AUK149	2015-04-18	0-7cm	-3675.50m	hydrothermal vent field	marine hydrothermal sediment	marine sediment	Pacific Ocean: Mexico, Pescadero Basin	marine sediment	23.957043N 108.862273W	metagenomic assembly	This BioSample is a metagenomic assembly obtained from the hydrothermal sediment metagenome BioSamples: SAMN18353072, SAMN18353073, SAMN18353074, SAMN18353075, SAMN18353076, SAMN18353077, SAMN18353078, SAMN18353294	16.3975
PB_MBMC_104	metagenome assembled genome from Auka hydrothermal vent sediment	PRJNA713414	Desulfurococcales archaeon AUK150	AUK150	2015-04-18	7-14cm	-3675.50m	hydrothermal vent field	marine hydrothermal sediment	marine sediment	Pacific Ocean: Mexico, Pescadero Basin	marine sediment	23.957043N 108.862273W	metagenomic assembly	This BioSample is a metagenomic assembly obtained from the hydrothermal sediment metagenome BioSamples: SAMN18353072, SAMN18353073, SAMN18353074, SAMN18353075, SAMN18353076, SAMN18353077, SAMN18353078, SAMN18353129	16.3878
PB_MBMC_105	metagenome assembled genome from Auka hydrothermal vent sediment	PRJNA713414	Thermodesulfobacterium sp. AUK151	AUK151	2015-04-18	7-14cm	-3675.50m	hydrothermal vent field	marine hydrothermal sediment	marine sediment	Pacific Ocean: Mexico, Pescadero Basin	marine sediment	23.957043N 108.862273W	metagenomic assembly	This BioSample is a metagenomic assembly obtained from the hydrothermal sediment metagenome BioSamples: SAMN18353072, SAMN18353073, SAMN18353074, SAMN18353075, SAMN18353076, SAMN18353077, SAMN18353078, SAMN18353297	16.0896
PB_MBMC_106	metagenome assembled genome from Auka hydrothermal vent sediment	PRJNA713414	Candidatus Korarchaeota archaeon AUK152	AUK152	2015-04-18	7-14cm	-3675.50m	hydrothermal vent field	marine hydrothermal sediment	marine sediment	Pacific Ocean: Mexico, Pescadero Basin	marine sediment	23.957043N 108.862273W	metagenomic assembly	This BioSample is a metagenomic assembly obtained from the hydrothermal sediment metagenome BioSamples: SAMN18353072, SAMN18353073, SAMN18353074, SAMN18353075, SAMN18353076, SAMN18353077, SAMN18353078, SAMN18353113	15.9394
PB_MBMC_107	metagenome assembled genome from Auka hydrothermal vent sediment	PRJNA713414	Archaeoglobaceae archaeon AUK153	AUK153	2015-04-18	7-14cm	-3675.50m	hydrothermal vent field	marine hydrothermal sediment	marine sediment	Pacific Ocean: Mexico, Pescadero Basin	marine sediment	23.957043N 108.862273W	metagenomic assembly	This BioSample is a metagenomic assembly obtained from the hydrothermal sediment metagenome BioSamples: SAMN18353072, SAMN18353073, SAMN18353074, SAMN18353075, SAMN18353076, SAMN18353077, SAMN18353078, SAMN18353152	15.8705
PB_MBMC_108	metagenome assembled genome from Auka hydrothermal vent sediment	PRJNA713414	Candidatus Bipolaricaulota bacterium AUK154	AUK154	2015-04-18	0-7cm	-3675.50m	hydrothermal vent field	marine hydrothermal sediment	marine sediment	Pacific Ocean: Mexico, Pescadero Basin	marine sediment	23.957043N 108.862273W	metagenomic assembly	This BioSample is a metagenomic assembly obtained from the hydrothermal sediment metagenome BioSamples: SAMN18353072, SAMN18353073, SAMN18353074, SAMN18353075, SAMN18353076, SAMN18353077, SAMN18353078, SAMN18353228	15.3798
PB_MBMC_109	metagenome assembled genome from Auka hydrothermal vent sediment	PRJNA713414	Candidatus Aenigmarchaeota archaeon archaeon AUK155	AUK155	2015-04-18	0-7cm	-3675.50m	hydrothermal vent field	marine hydrothermal sediment	marine sediment	Pacific Ocean: Mexico, Pescadero Basin	marine sediment	23.957043N 108.862273W	metagenomic assembly	This BioSample is a metagenomic assembly obtained from the hydrothermal sediment metagenome BioSamples: SAMN18353072, SAMN18353073, SAMN18353074, SAMN18353075, SAMN18353076, SAMN18353077, SAMN18353078, SAMN18353080	15.3578
PB_MBMC_110	metagenome assembled genome from Auka hydrothermal vent sediment	PRJNA713414	Thaumarchaeota archaeon AUK156	AUK156	2015-04-18	7-14cm	-3675.50m	hydrothermal vent field	marine hydrothermal sediment	marine sediment	Pacific Ocean: Mexico, Pescadero Basin	marine sediment	23.957043N 108.862273W	metagenomic assembly	This BioSample is a metagenomic assembly obtained from the hydrothermal sediment metagenome BioSamples: SAMN18353072, SAMN18353073, SAMN18353074, SAMN18353075, SAMN18353076, SAMN18353077, SAMN18353078, SAMN18353118	15.2977
PB_MBMC_111	metagenome assembled genome from Auka hydrothermal vent sediment	PRJNA713414	Deltaproteobacteria bacterium AUK157	AUK157	2015-04-18	0-7cm	-3675.50m	hydrothermal vent field	marine hydrothermal sediment	marine sediment	Pacific Ocean: Mexico, Pescadero Basin	marine sediment	23.957043N 108.862273W	metagenomic assembly	This BioSample is a metagenomic assembly obtained from the hydrothermal sediment metagenome BioSamples: SAMN18353072, SAMN18353073, SAMN18353074, SAMN18353075, SAMN18353076, SAMN18353077, SAMN18353078, SAMN18353318	15.1978
PB_MBMC_112	metagenome assembled genome from Auka hydrothermal vent sediment	PRJNA713414	Candidatus Bathyarchaeota archaeon AUK158	AUK158	2015-04-18	7-14cm	-3675.50m	hydrothermal vent field	marine hydrothermal sediment	marine sediment	Pacific Ocean: Mexico, Pescadero Basin	marine sediment	23.957043N 108.862273W	metagenomic assembly	This BioSample is a metagenomic assembly obtained from the hydrothermal sediment metagenome BioSamples: SAMN18353072, SAMN18353073, SAMN18353074, SAMN18353075, SAMN18353076, SAMN18353077, SAMN18353078, SAMN18353105	14.971
PB_MBMC_113	metagenome assembled genome from Auka hydrothermal vent sediment	PRJNA713414	Candidatus Odinarchaeota archaeon AUK159	AUK159	2015-04-18	7-14cm	-3675.50m	hydrothermal vent field	marine hydrothermal sediment	marine sediment	Pacific Ocean: Mexico, Pescadero Basin	marine sediment	23.957043N 108.862273W	metagenomic assembly	This BioSample is a metagenomic assembly obtained from the hydrothermal sediment metagenome BioSamples: SAMN18353072, SAMN18353073, SAMN18353074, SAMN18353075, SAMN18353076, SAMN18353077, SAMN18353078, SAMN18353096	14.8797
PB_MBMC_114	metagenome assembled genome from Auka hydrothermal vent sediment	PRJNA713414	bacterium AUK160	AUK160	2015-04-18	0-7cm	-3675.50m	hydrothermal vent field	marine hydrothermal sediment	marine sediment	Pacific Ocean: Mexico, Pescadero Basin	marine sediment	23.957043N 108.862273W	metagenomic assembly	This BioSample is a metagenomic assembly obtained from the hydrothermal sediment metagenome BioSamples: SAMN18353072, SAMN18353073, SAMN18353074, SAMN18353075, SAMN18353076, SAMN18353077, SAMN18353078, SAMN18353388	14.793
PB_MBMC_115	metagenome assembled genome from Auka hydrothermal vent sediment	PRJNA713414	bacterium AUK161	AUK161	2015-04-18	7-14cm	-3675.50m	hydrothermal vent field	marine hydrothermal sediment	marine sediment	Pacific Ocean: Mexico, Pescadero Basin	marine sediment	23.957043N 108.862273W	metagenomic assembly	This BioSample is a metagenomic assembly obtained from the hydrothermal sediment metagenome BioSamples: SAMN18353072, SAMN18353073, SAMN18353074, SAMN18353075, SAMN18353076, SAMN18353077, SAMN18353078, SAMN18353333	14.7444
PB_MBMC_116	metagenome assembled genome from Auka hydrothermal vent sediment	PRJNA713414	Thermoplasmata archaeon AUK162	AUK162	2015-04-18	7-14cm	-3675.50m	hydrothermal vent field	marine hydrothermal sediment	marine sediment	Pacific Ocean: Mexico, Pescadero Basin	marine sediment	23.957043N 108.862273W	metagenomic assembly	This BioSample is a metagenomic assembly obtained from the hydrothermal sediment metagenome BioSamples: SAMN18353072, SAMN18353073, SAMN18353074, SAMN18353075, SAMN18353076, SAMN18353077, SAMN18353078, SAMN18353186	14.592
PB_MBMC_117	metagenome assembled genome from Auka hydrothermal vent sediment	PRJNA713414	Thermoprotei archaeon AUK163	AUK163	2015-04-18	7-14cm	-3675.50m	hydrothermal vent field	marine hydrothermal sediment	marine sediment	Pacific Ocean: Mexico, Pescadero Basin	marine sediment	23.957043N 108.862273W	metagenomic assembly	This BioSample is a metagenomic assembly obtained from the hydrothermal sediment metagenome BioSamples: SAMN18353072, SAMN18353073, SAMN18353074, SAMN18353075, SAMN18353076, SAMN18353077, SAMN18353078, SAMN18353128	14.5003
PB_MBMC_118	metagenome assembled genome from Auka hydrothermal vent sediment	PRJNA713414	Euryarchaeota archaeon AUK164	AUK164	2015-04-18	0-7cm	-3675.50m	hydrothermal vent field	marine hydrothermal sediment	marine sediment	Pacific Ocean: Mexico, Pescadero Basin	marine sediment	23.957043N 108.862273W	metagenomic assembly	This BioSample is a metagenomic assembly obtained from the hydrothermal sediment metagenome BioSamples: SAMN18353072, SAMN18353073, SAMN18353074, SAMN18353075, SAMN18353076, SAMN18353077, SAMN18353078, SAMN18353175	14.3987
PB_MBMC_119	metagenome assembled genome from Auka hydrothermal vent sediment	PRJNA713414	Candidatus Poribacteria bacterium AUK165	AUK165	2015-04-18	7-14cm	-3675.50m	hydrothermal vent field	marine hydrothermal sediment	marine sediment	Pacific Ocean: Mexico, Pescadero Basin	marine sediment	23.957043N 108.862273W	metagenomic assembly	This BioSample is a metagenomic assembly obtained from the hydrothermal sediment metagenome BioSamples: SAMN18353072, SAMN18353073, SAMN18353074, SAMN18353075, SAMN18353076, SAMN18353077, SAMN18353078, SAMN18353358	14.3767
PB_MBMC_120	metagenome assembled genome from Auka hydrothermal vent sediment	PRJNA713414	Candidatus Calescamantes bacterium AUK166	AUK166	2015-04-18	7-14cm	-3675.50m	hydrothermal vent field	marine hydrothermal sediment	marine sediment	Pacific Ocean: Mexico, Pescadero Basin	marine sediment	23.957043N 108.862273W	metagenomic assembly	This BioSample is a metagenomic assembly obtained from the hydrothermal sediment metagenome BioSamples: SAMN18353072, SAMN18353073, SAMN18353074, SAMN18353075, SAMN18353076, SAMN18353077, SAMN18353078, SAMN18353236	14.1433
PB_MBMC_121	metagenome assembled genome from Auka hydrothermal vent sediment	PRJNA713414	bacterium AUK167	AUK167	2015-04-18	7-14cm	-3675.50m	hydrothermal vent field	marine hydrothermal sediment	marine sediment	Pacific Ocean: Mexico, Pescadero Basin	marine sediment	23.957043N 108.862273W	metagenomic assembly	This BioSample is a metagenomic assembly obtained from the hydrothermal sediment metagenome BioSamples: SAMN18353072, SAMN18353073, SAMN18353074, SAMN18353075, SAMN18353076, SAMN18353077, SAMN18353078, SAMN18353385	14.0893
PB_MBMC_122	metagenome assembled genome from Auka hydrothermal vent sediment	PRJNA713414	Desulfuromonas sp. AUK168	AUK168	2015-04-18	0-7cm	-3675.50m	hydrothermal vent field	marine hydrothermal sediment	marine sediment	Pacific Ocean: Mexico, Pescadero Basin	marine sediment	23.957043N 108.862273W	metagenomic assembly	This BioSample is a metagenomic assembly obtained from the hydrothermal sediment metagenome BioSamples: SAMN18353072, SAMN18353073, SAMN18353074, SAMN18353075, SAMN18353076, SAMN18353077, SAMN18353078, SAMN18353298	14.0408
PB_MBMC_123	metagenome assembled genome from Auka hydrothermal vent sediment	PRJNA713414	Thermococcus sp. AUK169	AUK169	2015-04-18	0-7cm	-3675.50m	hydrothermal vent field	marine hydrothermal sediment	marine sediment	Pacific Ocean: Mexico, Pescadero Basin	marine sediment	23.957043N 108.862273W	metagenomic assembly	This BioSample is a metagenomic assembly obtained from the hydrothermal sediment metagenome BioSamples: SAMN18353072, SAMN18353073, SAMN18353074, SAMN18353075, SAMN18353076, SAMN18353077, SAMN18353078, SAMN18353150	13.8266
PB_MBMC_124	metagenome assembled genome from Auka hydrothermal vent sediment	PRJNA713414	bacterium AUK170	AUK170	2015-04-18	7-14cm	-3675.50m	hydrothermal vent field	marine hydrothermal sediment	marine sediment	Pacific Ocean: Mexico, Pescadero Basin	marine sediment	23.957043N 108.862273W	metagenomic assembly	This BioSample is a metagenomic assembly obtained from the hydrothermal sediment metagenome BioSamples: SAMN18353072, SAMN18353073, SAMN18353074, SAMN18353075, SAMN18353076, SAMN18353077, SAMN18353078, SAMN18353336	13.8131
PB_MBMC_125	metagenome assembled genome from Auka hydrothermal vent sediment	PRJNA713414	Candidatus Diapherotrites archaeon AUK171	AUK171	2015-04-18	7-14cm	-3675.50m	hydrothermal vent field	marine hydrothermal sediment	marine sediment	Pacific Ocean: Mexico, Pescadero Basin	marine sediment	23.957043N 108.862273W	metagenomic assembly	This BioSample is a metagenomic assembly obtained from the hydrothermal sediment metagenome BioSamples: SAMN18353072, SAMN18353073, SAMN18353074, SAMN18353075, SAMN18353076, SAMN18353077, SAMN18353078, SAMN18353160	13.6727
PB_MBMC_126	metagenome assembled genome from Auka hydrothermal vent sediment	PRJNA713414	Candidatus Bathyarchaeota archaeon AUK172	AUK172	2015-04-18	7-14cm	-3675.50m	hydrothermal vent field	marine hydrothermal sediment	marine sediment	Pacific Ocean: Mexico, Pescadero Basin	marine sediment	23.957043N 108.862273W	metagenomic assembly	This BioSample is a metagenomic assembly obtained from the hydrothermal sediment metagenome BioSamples: SAMN18353072, SAMN18353073, SAMN18353074, SAMN18353075, SAMN18353076, SAMN18353077, SAMN18353078, SAMN18353104	13.608
PB_MBMC_127	metagenome assembled genome from Auka hydrothermal vent sediment	PRJNA713414	Candidatus Aminicenantes bacterium AUK173	AUK173	2015-04-18	0-7cm	-3675.50m	hydrothermal vent field	marine hydrothermal sediment	marine sediment	Pacific Ocean: Mexico, Pescadero Basin	marine sediment	23.957043N 108.862273W	metagenomic assembly	This BioSample is a metagenomic assembly obtained from the hydrothermal sediment metagenome BioSamples: SAMN18353072, SAMN18353073, SAMN18353074, SAMN18353075, SAMN18353076, SAMN18353077, SAMN18353078, SAMN18353200	13.5108
PB_MBMC_128	metagenome assembled genome from Auka hydrothermal vent sediment	PRJNA713414	Anaerolineae bacterium AUK174	AUK174	2015-04-18	7-14cm	-3675.50m	hydrothermal vent field	marine hydrothermal sediment	marine sediment	Pacific Ocean: Mexico, Pescadero Basin	marine sediment	23.957043N 108.862273W	metagenomic assembly	This BioSample is a metagenomic assembly obtained from the hydrothermal sediment metagenome BioSamples: SAMN18353072, SAMN18353073, SAMN18353074, SAMN18353075, SAMN18353076, SAMN18353077, SAMN18353078, SAMN18353257	13.4375
PB_MBMC_129	metagenome assembled genome from Auka hydrothermal vent sediment	PRJNA713414	Candidatus Bathyarchaeota archaeon AUK175	AUK175	2015-04-18	7-14cm	-3675.50m	hydrothermal vent field	marine hydrothermal sediment	marine sediment	Pacific Ocean: Mexico, Pescadero Basin	marine sediment	23.957043N 108.862273W	metagenomic assembly	This BioSample is a metagenomic assembly obtained from the hydrothermal sediment metagenome BioSamples: SAMN18353072, SAMN18353073, SAMN18353074, SAMN18353075, SAMN18353076, SAMN18353077, SAMN18353078, SAMN18353108	12.9482
PB_MBMC_130	metagenome assembled genome from Auka hydrothermal vent sediment	PRJNA713414	Deltaproteobacteria bacterium AUK176	AUK176	2015-04-18	7-14cm	-3675.50m	hydrothermal vent field	marine hydrothermal sediment	marine sediment	Pacific Ocean: Mexico, Pescadero Basin	marine sediment	23.957043N 108.862273W	metagenomic assembly	This BioSample is a metagenomic assembly obtained from the hydrothermal sediment metagenome BioSamples: SAMN18353072, SAMN18353073, SAMN18353074, SAMN18353075, SAMN18353076, SAMN18353077, SAMN18353078, SAMN18353292	12.8775
PB_MBMC_131	metagenome assembled genome from Auka hydrothermal vent sediment	PRJNA713414	Bacteroidales bacterium AUK177	AUK177	2015-04-18	0-7cm	-3675.50m	hydrothermal vent field	marine hydrothermal sediment	marine sediment	Pacific Ocean: Mexico, Pescadero Basin	marine sediment	23.957043N 108.862273W	metagenomic assembly	This BioSample is a metagenomic assembly obtained from the hydrothermal sediment metagenome BioSamples: SAMN18353072, SAMN18353073, SAMN18353074, SAMN18353075, SAMN18353076, SAMN18353077, SAMN18353078, SAMN18353213	12.862
PB_MBMC_132	metagenome assembled genome from Auka hydrothermal vent sediment	PRJNA713414	Dehalococcoidia bacterium AUK178	AUK178	2015-04-18	7-14cm	-3675.50m	hydrothermal vent field	marine hydrothermal sediment	marine sediment	Pacific Ocean: Mexico, Pescadero Basin	marine sediment	23.957043N 108.862273W	metagenomic assembly	This BioSample is a metagenomic assembly obtained from the hydrothermal sediment metagenome BioSamples: SAMN18353072, SAMN18353073, SAMN18353074, SAMN18353075, SAMN18353076, SAMN18353077, SAMN18353078, SAMN18353263	12.8328
PB_MBMC_133	metagenome assembled genome from Auka hydrothermal vent sediment	PRJNA713414	Palaeococcus sp. AUK179	AUK179	2015-04-18	7-14cm	-3675.50m	hydrothermal vent field	marine hydrothermal sediment	marine sediment	Pacific Ocean: Mexico, Pescadero Basin	marine sediment	23.957043N 108.862273W	metagenomic assembly	This BioSample is a metagenomic assembly obtained from the hydrothermal sediment metagenome BioSamples: SAMN18353072, SAMN18353073, SAMN18353074, SAMN18353075, SAMN18353076, SAMN18353077, SAMN18353078, SAMN18353145	12.7739
PB_MBMC_134	metagenome assembled genome from Auka hydrothermal vent sediment	PRJNA713414	bacterium AUK180	AUK180	2015-04-18	0-7cm	-3675.50m	hydrothermal vent field	marine hydrothermal sediment	marine sediment	Pacific Ocean: Mexico, Pescadero Basin	marine sediment	23.957043N 108.862273W	metagenomic assembly	This BioSample is a metagenomic assembly obtained from the hydrothermal sediment metagenome BioSamples: SAMN18353072, SAMN18353073, SAMN18353074, SAMN18353075, SAMN18353076, SAMN18353077, SAMN18353078, SAMN18353393	12.7658
PB_MBMC_135	metagenome assembled genome from Auka hydrothermal vent sediment	PRJNA713414	Thermoplasmata archaeon AUK181	AUK181	2015-04-18	7-14cm	-3675.50m	hydrothermal vent field	marine hydrothermal sediment	marine sediment	Pacific Ocean: Mexico, Pescadero Basin	marine sediment	23.957043N 108.862273W	metagenomic assembly	This BioSample is a metagenomic assembly obtained from the hydrothermal sediment metagenome BioSamples: SAMN18353072, SAMN18353073, SAMN18353074, SAMN18353075, SAMN18353076, SAMN18353077, SAMN18353078, SAMN18353179	12.6982
PB_MBMC_136	metagenome assembled genome from Auka hydrothermal vent sediment	PRJNA713414	Candidatus Aenigmarchaeota archaeon archaeon AUK182	AUK182	2015-04-18	7-14cm	-3675.50m	hydrothermal vent field	marine hydrothermal sediment	marine sediment	Pacific Ocean: Mexico, Pescadero Basin	marine sediment	23.957043N 108.862273W	metagenomic assembly	This BioSample is a metagenomic assembly obtained from the hydrothermal sediment metagenome BioSamples: SAMN18353072, SAMN18353073, SAMN18353074, SAMN18353075, SAMN18353076, SAMN18353077, SAMN18353078, SAMN18353081	12.564
PB_MBMC_137	metagenome assembled genome from Auka hydrothermal vent sediment	PRJNA713414	Candidatus Omnitrophica bacterium AUK183	AUK183	2015-04-18	7-14cm	-3675.50m	hydrothermal vent field	marine hydrothermal sediment	marine sediment	Pacific Ocean: Mexico, Pescadero Basin	marine sediment	23.957043N 108.862273W	metagenomic assembly	This BioSample is a metagenomic assembly obtained from the hydrothermal sediment metagenome BioSamples: SAMN18353072, SAMN18353073, SAMN18353074, SAMN18353075, SAMN18353076, SAMN18353077, SAMN18353078, SAMN18353323	12.5254
PB_MBMC_138	metagenome assembled genome from Auka hydrothermal vent sediment	PRJNA713414	Desulfuromusa sp. AUK184	AUK184	2015-04-18	0-7cm	-3675.50m	hydrothermal vent field	marine hydrothermal sediment	marine sediment	Pacific Ocean: Mexico, Pescadero Basin	marine sediment	23.957043N 108.862273W	metagenomic assembly	This BioSample is a metagenomic assembly obtained from the hydrothermal sediment metagenome BioSamples: SAMN18353072, SAMN18353073, SAMN18353074, SAMN18353075, SAMN18353076, SAMN18353077, SAMN18353078, SAMN18353300	12.4976
PB_MBMC_139	metagenome assembled genome from Auka hydrothermal vent sediment	PRJNA713414	Anaerolineaceae bacterium AUK185	AUK185	2015-04-18	0-7cm	-3675.50m	hydrothermal vent field	marine hydrothermal sediment	marine sediment	Pacific Ocean: Mexico, Pescadero Basin	marine sediment	23.957043N 108.862273W	metagenomic assembly	This BioSample is a metagenomic assembly obtained from the hydrothermal sediment metagenome BioSamples: SAMN18353072, SAMN18353073, SAMN18353074, SAMN18353075, SAMN18353076, SAMN18353077, SAMN18353078, SAMN18353253	12.4509
PB_MBMC_140	metagenome assembled genome from Auka hydrothermal vent sediment	PRJNA713414	Thaumarchaeota archaeon AUK186	AUK186	2015-04-18	7-14cm	-3675.50m	hydrothermal vent field	marine hydrothermal sediment	marine sediment	Pacific Ocean: Mexico, Pescadero Basin	marine sediment	23.957043N 108.862273W	metagenomic assembly	This BioSample is a metagenomic assembly obtained from the hydrothermal sediment metagenome BioSamples: SAMN18353072, SAMN18353073, SAMN18353074, SAMN18353075, SAMN18353076, SAMN18353077, SAMN18353078, SAMN18353123	12.4442
PB_MBMC_141	metagenome assembled genome from Auka hydrothermal vent sediment	PRJNA713414	Desulfobacteraceae bacterium AUK187	AUK187	2015-04-18	0-7cm	-3675.50m	hydrothermal vent field	marine hydrothermal sediment	marine sediment	Pacific Ocean: Mexico, Pescadero Basin	marine sediment	23.957043N 108.862273W	metagenomic assembly	This BioSample is a metagenomic assembly obtained from the hydrothermal sediment metagenome BioSamples: SAMN18353072, SAMN18353073, SAMN18353074, SAMN18353075, SAMN18353076, SAMN18353077, SAMN18353078, SAMN18353286	12.4253
PB_MBMC_142	metagenome assembled genome from Auka hydrothermal vent sediment	PRJNA713414	Nanoarchaeota archaeon AUK188	AUK188	2015-04-18	7-14cm	-3675.50m	hydrothermal vent field	marine hydrothermal sediment	marine sediment	Pacific Ocean: Mexico, Pescadero Basin	marine sediment	23.957043N 108.862273W	metagenomic assembly	This BioSample is a metagenomic assembly obtained from the hydrothermal sediment metagenome BioSamples: SAMN18353072, SAMN18353073, SAMN18353074, SAMN18353075, SAMN18353076, SAMN18353077, SAMN18353078, SAMN18353169	12.4113
PB_MBMC_143	metagenome assembled genome from Auka hydrothermal vent sediment	PRJNA713414	Thermoplasmata archaeon AUK189	AUK189	2015-04-18	7-14cm	-3675.50m	hydrothermal vent field	marine hydrothermal sediment	marine sediment	Pacific Ocean: Mexico, Pescadero Basin	marine sediment	23.957043N 108.862273W	metagenomic assembly	This BioSample is a metagenomic assembly obtained from the hydrothermal sediment metagenome BioSamples: SAMN18353072, SAMN18353073, SAMN18353074, SAMN18353075, SAMN18353076, SAMN18353077, SAMN18353078, SAMN18353187	12.3804
PB_MBMC_144	metagenome assembled genome from Auka hydrothermal vent sediment	PRJNA713414	Bacteroidales bacterium AUK190	AUK190	2015-04-18	0-7cm	-3675.50m	hydrothermal vent field	marine hydrothermal sediment	marine sediment	Pacific Ocean: Mexico, Pescadero Basin	marine sediment	23.957043N 108.862273W	metagenomic assembly	This BioSample is a metagenomic assembly obtained from the hydrothermal sediment metagenome BioSamples: SAMN18353072, SAMN18353073, SAMN18353074, SAMN18353075, SAMN18353076, SAMN18353077, SAMN18353078, SAMN18353221	12.3196
PB_MBMC_145	metagenome assembled genome from Auka hydrothermal vent sediment	PRJNA713414	Candidatus Fermentibacteraceae bacterium AUK191	AUK191	2015-04-18	0-7cm	-3675.50m	hydrothermal vent field	marine hydrothermal sediment	marine sediment	Pacific Ocean: Mexico, Pescadero Basin	marine sediment	23.957043N 108.862273W	metagenomic assembly	This BioSample is a metagenomic assembly obtained from the hydrothermal sediment metagenome BioSamples: SAMN18353072, SAMN18353073, SAMN18353074, SAMN18353075, SAMN18353076, SAMN18353077, SAMN18353078, SAMN18353302	12.2766
PB_MBMC_146	metagenome assembled genome from Auka hydrothermal vent sediment	PRJNA713414	Candidatus Aerophobetes bacterium AUK192	AUK192	2015-04-18	7-14cm	-3675.50m	hydrothermal vent field	marine hydrothermal sediment	marine sediment	Pacific Ocean: Mexico, Pescadero Basin	marine sediment	23.957043N 108.862273W	metagenomic assembly	This BioSample is a metagenomic assembly obtained from the hydrothermal sediment metagenome BioSamples: SAMN18353072, SAMN18353073, SAMN18353074, SAMN18353075, SAMN18353076, SAMN18353077, SAMN18353078, SAMN18353206	11.9731
PB_MBMC_147	metagenome assembled genome from Auka hydrothermal vent sediment	PRJNA713414	Candidatus Bathyarchaeota archaeon AUK193	AUK193	2015-04-18	7-14cm	-3675.50m	hydrothermal vent field	marine hydrothermal sediment	marine sediment	Pacific Ocean: Mexico, Pescadero Basin	marine sediment	23.957043N 108.862273W	metagenomic assembly	This BioSample is a metagenomic assembly obtained from the hydrothermal sediment metagenome BioSamples: SAMN18353072, SAMN18353073, SAMN18353074, SAMN18353075, SAMN18353076, SAMN18353077, SAMN18353078, SAMN18353109	11.9589
PB_MBMC_148	metagenome assembled genome from Auka hydrothermal vent sediment	PRJNA713414	Candidatus Woesearchaeota archaeon AUK194	AUK194	2015-04-18	7-14cm	-3675.50m	hydrothermal vent field	marine hydrothermal sediment	marine sediment	Pacific Ocean: Mexico, Pescadero Basin	marine sediment	23.957043N 108.862273W	metagenomic assembly	This BioSample is a metagenomic assembly obtained from the hydrothermal sediment metagenome BioSamples: SAMN18353072, SAMN18353073, SAMN18353074, SAMN18353075, SAMN18353076, SAMN18353077, SAMN18353078, SAMN18353171	11.9451
PB_MBMC_149	metagenome assembled genome from Auka hydrothermal vent sediment	PRJNA713414	Dehalococcoidia bacterium AUK195	AUK195	2015-04-18	0-7cm	-3675.50m	hydrothermal vent field	marine hydrothermal sediment	marine sediment	Pacific Ocean: Mexico, Pescadero Basin	marine sediment	23.957043N 108.862273W	metagenomic assembly	This BioSample is a metagenomic assembly obtained from the hydrothermal sediment metagenome BioSamples: SAMN18353072, SAMN18353073, SAMN18353074, SAMN18353075, SAMN18353076, SAMN18353077, SAMN18353078, SAMN18353262	11.7148
PB_MBMC_150	metagenome assembled genome from Auka hydrothermal vent sediment	PRJNA713414	bacterium AUK196	AUK196	2015-04-18	0-7cm	-3675.50m	hydrothermal vent field	marine hydrothermal sediment	marine sediment	Pacific Ocean: Mexico, Pescadero Basin	marine sediment	23.957043N 108.862273W	metagenomic assembly	This BioSample is a metagenomic assembly obtained from the hydrothermal sediment metagenome BioSamples: SAMN18353072, SAMN18353073, SAMN18353074, SAMN18353075, SAMN18353076, SAMN18353077, SAMN18353078, SAMN18353386	11.6001
PB_MBMC_151	metagenome assembled genome from Auka hydrothermal vent sediment	PRJNA713414	bacterium AUK197	AUK197	2015-04-18	7-14cm	-3675.50m	hydrothermal vent field	marine hydrothermal sediment	marine sediment	Pacific Ocean: Mexico, Pescadero Basin	marine sediment	23.957043N 108.862273W	metagenomic assembly	This BioSample is a metagenomic assembly obtained from the hydrothermal sediment metagenome BioSamples: SAMN18353072, SAMN18353073, SAMN18353074, SAMN18353075, SAMN18353076, SAMN18353077, SAMN18353078, SAMN18353348	11.5897
PB_MBMC_152	metagenome assembled genome from Auka hydrothermal vent sediment	PRJNA713414	Anaerolineae bacterium AUK198	AUK198	2015-04-18	7-14cm	-3675.50m	hydrothermal vent field	marine hydrothermal sediment	marine sediment	Pacific Ocean: Mexico, Pescadero Basin	marine sediment	23.957043N 108.862273W	metagenomic assembly	This BioSample is a metagenomic assembly obtained from the hydrothermal sediment metagenome BioSamples: SAMN18353072, SAMN18353073, SAMN18353074, SAMN18353075, SAMN18353076, SAMN18353077, SAMN18353078, SAMN18353248	11.5834
PB_MBMC_153	metagenome assembled genome from Auka hydrothermal vent sediment	PRJNA713414	Thermotoga sp. AUK199	AUK199	2015-04-18	0-7cm	-3675.50m	hydrothermal vent field	marine hydrothermal sediment	marine sediment	Pacific Ocean: Mexico, Pescadero Basin	marine sediment	23.957043N 108.862273W	metagenomic assembly	This BioSample is a metagenomic assembly obtained from the hydrothermal sediment metagenome BioSamples: SAMN18353072, SAMN18353073, SAMN18353074, SAMN18353075, SAMN18353076, SAMN18353077, SAMN18353078, SAMN18353378	11.4235
PB_MBMC_154	metagenome assembled genome from Auka hydrothermal vent sediment	PRJNA713414	Candidatus Aenigmarchaeota archaeon archaeon AUK200	AUK200	2015-04-18	7-14cm	-3675.50m	hydrothermal vent field	marine hydrothermal sediment	marine sediment	Pacific Ocean: Mexico, Pescadero Basin	marine sediment	23.957043N 108.862273W	metagenomic assembly	This BioSample is a metagenomic assembly obtained from the hydrothermal sediment metagenome BioSamples: SAMN18353072, SAMN18353073, SAMN18353074, SAMN18353075, SAMN18353076, SAMN18353077, SAMN18353078, SAMN18353082	11.3946
PB_MBMC_155	metagenome assembled genome from Auka hydrothermal vent sediment	PRJNA713414	Anaerolineaceae bacterium AUK201	AUK201	2015-04-18	0-7cm	-3675.50m	hydrothermal vent field	marine hydrothermal sediment	marine sediment	Pacific Ocean: Mexico, Pescadero Basin	marine sediment	23.957043N 108.862273W	metagenomic assembly	This BioSample is a metagenomic assembly obtained from the hydrothermal sediment metagenome BioSamples: SAMN18353072, SAMN18353073, SAMN18353074, SAMN18353075, SAMN18353076, SAMN18353077, SAMN18353078, SAMN18353252	11.3698
PB_MBMC_156	metagenome assembled genome from Auka hydrothermal vent sediment	PRJNA713414	Thermoplasmata archaeon AUK202	AUK202	2015-04-18	7-14cm	-3675.50m	hydrothermal vent field	marine hydrothermal sediment	marine sediment	Pacific Ocean: Mexico, Pescadero Basin	marine sediment	23.957043N 108.862273W	metagenomic assembly	This BioSample is a metagenomic assembly obtained from the hydrothermal sediment metagenome BioSamples: SAMN18353072, SAMN18353073, SAMN18353074, SAMN18353075, SAMN18353076, SAMN18353077, SAMN18353078, SAMN18353189	11.2962
PB_MBMC_157	metagenome assembled genome from Auka hydrothermal vent sediment	PRJNA713414	Candidatus Izimaplasma sp. AUK203	AUK203	2015-04-18	0-7cm	-3675.50m	hydrothermal vent field	marine hydrothermal sediment	marine sediment	Pacific Ocean: Mexico, Pescadero Basin	marine sediment	23.957043N 108.862273W	metagenomic assembly	This BioSample is a metagenomic assembly obtained from the hydrothermal sediment metagenome BioSamples: SAMN18353072, SAMN18353073, SAMN18353074, SAMN18353075, SAMN18353076, SAMN18353077, SAMN18353078, SAMN18353305	11.2909
PB_MBMC_158	metagenome assembled genome from Auka hydrothermal vent sediment	PRJNA713414	Candidatus Odinarchaeota archaeon AUK204	AUK204	2015-04-18	7-14cm	-3675.50m	hydrothermal vent field	marine hydrothermal sediment	marine sediment	Pacific Ocean: Mexico, Pescadero Basin	marine sediment	23.957043N 108.862273W	metagenomic assembly	This BioSample is a metagenomic assembly obtained from the hydrothermal sediment metagenome BioSamples: SAMN18353072, SAMN18353073, SAMN18353074, SAMN18353075, SAMN18353076, SAMN18353077, SAMN18353078, SAMN18353094	11.2665
PB_MBMC_159	metagenome assembled genome from Auka hydrothermal vent sediment	PRJNA713414	Candidatus Bathyarchaeota archaeon AUK205	AUK205	2015-04-18	7-14cm	-3675.50m	hydrothermal vent field	marine hydrothermal sediment	marine sediment	Pacific Ocean: Mexico, Pescadero Basin	marine sediment	23.957043N 108.862273W	metagenomic assembly	This BioSample is a metagenomic assembly obtained from the hydrothermal sediment metagenome BioSamples: SAMN18353072, SAMN18353073, SAMN18353074, SAMN18353075, SAMN18353076, SAMN18353077, SAMN18353078, SAMN18353106	11.0894
PB_MBMC_160	metagenome assembled genome from Auka hydrothermal vent sediment	PRJNA713414	Candidatus Aenigmarchaeota archaeon archaeon AUK206	AUK206	2015-04-18	7-14cm	-3675.50m	hydrothermal vent field	marine hydrothermal sediment	marine sediment	Pacific Ocean: Mexico, Pescadero Basin	marine sediment	23.957043N 108.862273W	metagenomic assembly	This BioSample is a metagenomic assembly obtained from the hydrothermal sediment metagenome BioSamples: SAMN18353072, SAMN18353073, SAMN18353074, SAMN18353075, SAMN18353076, SAMN18353077, SAMN18353078, SAMN18353089	11.0584
PB_MBMC_161	metagenome assembled genome from Auka hydrothermal vent sediment	PRJNA713414	bacterium AUK207	AUK207	2015-04-18	7-14cm	-3675.50m	hydrothermal vent field	marine hydrothermal sediment	marine sediment	Pacific Ocean: Mexico, Pescadero Basin	marine sediment	23.957043N 108.862273W	metagenomic assembly	This BioSample is a metagenomic assembly obtained from the hydrothermal sediment metagenome BioSamples: SAMN18353072, SAMN18353073, SAMN18353074, SAMN18353075, SAMN18353076, SAMN18353077, SAMN18353078, SAMN18353325	10.8823
PB_MBMC_162	metagenome assembled genome from Auka hydrothermal vent sediment	PRJNA713414	Methanomicrobia archaeon AUK208	AUK208	2015-04-18	7-14cm	-3675.50m	hydrothermal vent field	marine hydrothermal sediment	marine sediment	Pacific Ocean: Mexico, Pescadero Basin	marine sediment	23.957043N 108.862273W	metagenomic assembly	This BioSample is a metagenomic assembly obtained from the hydrothermal sediment metagenome BioSamples: SAMN18353072, SAMN18353073, SAMN18353074, SAMN18353075, SAMN18353076, SAMN18353077, SAMN18353078, SAMN18353144	10.8559
PB_MBMC_163	metagenome assembled genome from Auka hydrothermal vent sediment	PRJNA713414	Candidatus Bathyarchaeota archaeon AUK209	AUK209	2015-04-18	7-14cm	-3675.50m	hydrothermal vent field	marine hydrothermal sediment	marine sediment	Pacific Ocean: Mexico, Pescadero Basin	marine sediment	23.957043N 108.862273W	metagenomic assembly	This BioSample is a metagenomic assembly obtained from the hydrothermal sediment metagenome BioSamples: SAMN18353072, SAMN18353073, SAMN18353074, SAMN18353075, SAMN18353076, SAMN18353077, SAMN18353078, SAMN18353103	10.8373
PB_MBMC_164	metagenome assembled genome from Auka hydrothermal vent sediment	PRJNA713414	bacterium AUK210	AUK210	2015-04-18	0-7cm	-3675.50m	hydrothermal vent field	marine hydrothermal sediment	marine sediment	Pacific Ocean: Mexico, Pescadero Basin	marine sediment	23.957043N 108.862273W	metagenomic assembly	This BioSample is a metagenomic assembly obtained from the hydrothermal sediment metagenome BioSamples: SAMN18353072, SAMN18353073, SAMN18353074, SAMN18353075, SAMN18353076, SAMN18353077, SAMN18353078, SAMN18353389	10.8063
PB_MBMC_165	metagenome assembled genome from Auka hydrothermal vent sediment	PRJNA713414	Acidobacteria bacterium AUK211	AUK211	2015-04-18	7-14cm	-3675.50m	hydrothermal vent field	marine hydrothermal sediment	marine sediment	Pacific Ocean: Mexico, Pescadero Basin	marine sediment	23.957043N 108.862273W	metagenomic assembly	This BioSample is a metagenomic assembly obtained from the hydrothermal sediment metagenome BioSamples: SAMN18353072, SAMN18353073, SAMN18353074, SAMN18353075, SAMN18353076, SAMN18353077, SAMN18353078, SAMN18353198	10.7541
PB_MBMC_166	metagenome assembled genome from Auka hydrothermal vent sediment	PRJNA713414	Thermoplasmata archaeon AUK212	AUK212	2015-04-18	7-14cm	-3675.50m	hydrothermal vent field	marine hydrothermal sediment	marine sediment	Pacific Ocean: Mexico, Pescadero Basin	marine sediment	23.957043N 108.862273W	metagenomic assembly	This BioSample is a metagenomic assembly obtained from the hydrothermal sediment metagenome BioSamples: SAMN18353072, SAMN18353073, SAMN18353074, SAMN18353075, SAMN18353076, SAMN18353077, SAMN18353078, SAMN18353180	10.7089
PB_MBMC_167	metagenome assembled genome from Auka hydrothermal vent sediment	PRJNA713414	Thermotogae bacterium AUK213	AUK213	2015-04-18	7-14cm	-3675.50m	hydrothermal vent field	marine hydrothermal sediment	marine sediment	Pacific Ocean: Mexico, Pescadero Basin	marine sediment	23.957043N 108.862273W	metagenomic assembly	This BioSample is a metagenomic assembly obtained from the hydrothermal sediment metagenome BioSamples: SAMN18353072, SAMN18353073, SAMN18353074, SAMN18353075, SAMN18353076, SAMN18353077, SAMN18353078, SAMN18353381	10.6223
PB_MBMC_168	metagenome assembled genome from Auka hydrothermal vent sediment	PRJNA713414	Thermoproteales archaeon AUK214	AUK214	2015-04-18	7-14cm	-3675.50m	hydrothermal vent field	marine hydrothermal sediment	marine sediment	Pacific Ocean: Mexico, Pescadero Basin	marine sediment	23.957043N 108.862273W	metagenomic assembly	This BioSample is a metagenomic assembly obtained from the hydrothermal sediment metagenome BioSamples: SAMN18353072, SAMN18353073, SAMN18353074, SAMN18353075, SAMN18353076, SAMN18353077, SAMN18353078, SAMN18353140	10.4626
PB_MBMC_169	metagenome assembled genome from Auka hydrothermal vent sediment	PRJNA713414	Candidatus Woesearchaeota archaeon AUK215	AUK215	2015-04-18	7-14cm	-3675.50m	hydrothermal vent field	marine hydrothermal sediment	marine sediment	Pacific Ocean: Mexico, Pescadero Basin	marine sediment	23.957043N 108.862273W	metagenomic assembly	This BioSample is a metagenomic assembly obtained from the hydrothermal sediment metagenome BioSamples: SAMN18353072, SAMN18353073, SAMN18353074, SAMN18353075, SAMN18353076, SAMN18353077, SAMN18353078, SAMN18353172	10.0522
PB_MBMC_170	metagenome assembled genome from Auka hydrothermal vent sediment	PRJNA713414	Dehalococcoidales bacterium AUK216	AUK216	2015-04-18	0-7cm	-3675.50m	hydrothermal vent field	marine hydrothermal sediment	marine sediment	Pacific Ocean: Mexico, Pescadero Basin	marine sediment	23.957043N 108.862273W	metagenomic assembly	This BioSample is a metagenomic assembly obtained from the hydrothermal sediment metagenome BioSamples: SAMN18353072, SAMN18353073, SAMN18353074, SAMN18353075, SAMN18353076, SAMN18353077, SAMN18353078, SAMN18353259	10.0152
PB_MBMC_171	metagenome assembled genome from Auka hydrothermal vent sediment	PRJNA713414	Methanophagales archaeon AUK217	AUK217	2015-04-18	0-7cm	-3675.50m	hydrothermal vent field	marine hydrothermal sediment	marine sediment	Pacific Ocean: Mexico, Pescadero Basin	marine sediment	23.957043N 108.862273W	metagenomic assembly	This BioSample is a metagenomic assembly obtained from the hydrothermal sediment metagenome BioSamples: SAMN18353072, SAMN18353073, SAMN18353074, SAMN18353075, SAMN18353076, SAMN18353077, SAMN18353078, SAMN18353158	9.97019
PB_MBMC_172	metagenome assembled genome from Auka hydrothermal vent sediment	PRJNA713414	Candidatus Aenigmarchaeota archaeon archaeon AUK218	AUK218	2015-04-18	7-14cm	-3675.50m	hydrothermal vent field	marine hydrothermal sediment	marine sediment	Pacific Ocean: Mexico, Pescadero Basin	marine sediment	23.957043N 108.862273W	metagenomic assembly	This BioSample is a metagenomic assembly obtained from the hydrothermal sediment metagenome BioSamples: SAMN18353072, SAMN18353073, SAMN18353074, SAMN18353075, SAMN18353076, SAMN18353077, SAMN18353078, SAMN18353088	9.94902
PB_MBMC_173	metagenome assembled genome from Auka hydrothermal vent sediment	PRJNA713414	Candidatus Aenigmarchaeota archaeon archaeon AUK219	AUK219	2015-04-18	0-7cm	-3675.50m	hydrothermal vent field	marine hydrothermal sediment	marine sediment	Pacific Ocean: Mexico, Pescadero Basin	marine sediment	23.957043N 108.862273W	metagenomic assembly	This BioSample is a metagenomic assembly obtained from the hydrothermal sediment metagenome BioSamples: SAMN18353072, SAMN18353073, SAMN18353074, SAMN18353075, SAMN18353076, SAMN18353077, SAMN18353078, SAMN18353086	9.87716
PB_MBMC_174	metagenome assembled genome from Auka hydrothermal vent sediment	PRJNA713414	bacterium AUK220	AUK220	2015-04-18	0-7cm	-3675.50m	hydrothermal vent field	marine hydrothermal sediment	marine sediment	Pacific Ocean: Mexico, Pescadero Basin	marine sediment	23.957043N 108.862273W	metagenomic assembly	This BioSample is a metagenomic assembly obtained from the hydrothermal sediment metagenome BioSamples: SAMN18353072, SAMN18353073, SAMN18353074, SAMN18353075, SAMN18353076, SAMN18353077, SAMN18353078, SAMN18353341	9.87357
PB_MBMC_175	metagenome assembled genome from Auka hydrothermal vent sediment	PRJNA713414	Thermoplasmata archaeon AUK221	AUK221	2015-04-18	7-14cm	-3675.50m	hydrothermal vent field	marine hydrothermal sediment	marine sediment	Pacific Ocean: Mexico, Pescadero Basin	marine sediment	23.957043N 108.862273W	metagenomic assembly	This BioSample is a metagenomic assembly obtained from the hydrothermal sediment metagenome BioSamples: SAMN18353072, SAMN18353073, SAMN18353074, SAMN18353075, SAMN18353076, SAMN18353077, SAMN18353078, SAMN18353181	9.76189
PB_MBMC_176	metagenome assembled genome from Auka hydrothermal vent sediment	PRJNA713414	bacterium AUK222	AUK222	2015-04-18	7-14cm	-3675.50m	hydrothermal vent field	marine hydrothermal sediment	marine sediment	Pacific Ocean: Mexico, Pescadero Basin	marine sediment	23.957043N 108.862273W	metagenomic assembly	This BioSample is a metagenomic assembly obtained from the hydrothermal sediment metagenome BioSamples: SAMN18353072, SAMN18353073, SAMN18353074, SAMN18353075, SAMN18353076, SAMN18353077, SAMN18353078, SAMN18353347	9.7004
PB_MBMC_177	metagenome assembled genome from Auka hydrothermal vent sediment	PRJNA713414	Planctomycetes bacterium AUK223	AUK223	2015-04-18	0-7cm	-3675.50m	hydrothermal vent field	marine hydrothermal sediment	marine sediment	Pacific Ocean: Mexico, Pescadero Basin	marine sediment	23.957043N 108.862273W	metagenomic assembly	This BioSample is a metagenomic assembly obtained from the hydrothermal sediment metagenome BioSamples: SAMN18353072, SAMN18353073, SAMN18353074, SAMN18353075, SAMN18353076, SAMN18353077, SAMN18353078, SAMN18353352	9.64992
PB_MBMC_178	metagenome assembled genome from Auka hydrothermal vent sediment	PRJNA713414	Elusimicrobia bacterium AUK224	AUK224	2015-04-18	0-7cm	-3675.50m	hydrothermal vent field	marine hydrothermal sediment	marine sediment	Pacific Ocean: Mexico, Pescadero Basin	marine sediment	23.957043N 108.862273W	metagenomic assembly	This BioSample is a metagenomic assembly obtained from the hydrothermal sediment metagenome BioSamples: SAMN18353072, SAMN18353073, SAMN18353074, SAMN18353075, SAMN18353076, SAMN18353077, SAMN18353078, SAMN18353245	9.64747
PB_MBMC_179	metagenome assembled genome from Auka hydrothermal vent sediment	PRJNA713414	Thaumarchaeota archaeon AUK225	AUK225	2015-04-18	7-14cm	-3675.50m	hydrothermal vent field	marine hydrothermal sediment	marine sediment	Pacific Ocean: Mexico, Pescadero Basin	marine sediment	23.957043N 108.862273W	metagenomic assembly	This BioSample is a metagenomic assembly obtained from the hydrothermal sediment metagenome BioSamples: SAMN18353072, SAMN18353073, SAMN18353074, SAMN18353075, SAMN18353076, SAMN18353077, SAMN18353078, SAMN18353124	9.57509
PB_MBMC_180	metagenome assembled genome from Auka hydrothermal vent sediment	PRJNA713414	bacterium AUK226	AUK226	2015-04-18	7-14cm	-3675.50m	hydrothermal vent field	marine hydrothermal sediment	marine sediment	Pacific Ocean: Mexico, Pescadero Basin	marine sediment	23.957043N 108.862273W	metagenomic assembly	This BioSample is a metagenomic assembly obtained from the hydrothermal sediment metagenome BioSamples: SAMN18353072, SAMN18353073, SAMN18353074, SAMN18353075, SAMN18353076, SAMN18353077, SAMN18353078, SAMN18353387	9.5077
PB_MBMC_181	metagenome assembled genome from Auka hydrothermal vent sediment	PRJNA713414	Synergistetes bacterium AUK227	AUK227	2015-04-18	7-14cm	-3675.50m	hydrothermal vent field	marine hydrothermal sediment	marine sediment	Pacific Ocean: Mexico, Pescadero Basin	marine sediment	23.957043N 108.862273W	metagenomic assembly	This BioSample is a metagenomic assembly obtained from the hydrothermal sediment metagenome BioSamples: SAMN18353072, SAMN18353073, SAMN18353074, SAMN18353075, SAMN18353076, SAMN18353077, SAMN18353078, SAMN18353369	9.48778
PB_MBMC_182	metagenome assembled genome from Auka hydrothermal vent sediment	PRJNA713414	Elusimicrobia bacterium AUK228	AUK228	2015-04-18	7-14cm	-3675.50m	hydrothermal vent field	marine hydrothermal sediment	marine sediment	Pacific Ocean: Mexico, Pescadero Basin	marine sediment	23.957043N 108.862273W	metagenomic assembly	This BioSample is a metagenomic assembly obtained from the hydrothermal sediment metagenome BioSamples: SAMN18353072, SAMN18353073, SAMN18353074, SAMN18353075, SAMN18353076, SAMN18353077, SAMN18353078, SAMN18353246	9.43094
PB_MBMC_183	metagenome assembled genome from Auka hydrothermal vent sediment	PRJNA713414	bacterium AUK229	AUK229	2015-04-18	7-14cm	-3675.50m	hydrothermal vent field	marine hydrothermal sediment	marine sediment	Pacific Ocean: Mexico, Pescadero Basin	marine sediment	23.957043N 108.862273W	metagenomic assembly	This BioSample is a metagenomic assembly obtained from the hydrothermal sediment metagenome BioSamples: SAMN18353072, SAMN18353073, SAMN18353074, SAMN18353075, SAMN18353076, SAMN18353077, SAMN18353078, SAMN18353349	9.37422
PB_MBMC_184	metagenome assembled genome from Auka hydrothermal vent sediment	PRJNA713414	Candidatus Diapherotrites archaeon AUK230	AUK230	2015-04-18	0-7cm	-3675.50m	hydrothermal vent field	marine hydrothermal sediment	marine sediment	Pacific Ocean: Mexico, Pescadero Basin	marine sediment	23.957043N 108.862273W	metagenomic assembly	This BioSample is a metagenomic assembly obtained from the hydrothermal sediment metagenome BioSamples: SAMN18353072, SAMN18353073, SAMN18353074, SAMN18353075, SAMN18353076, SAMN18353077, SAMN18353078, SAMN18353161	9.26194
PB_MBMC_185	metagenome assembled genome from Auka hydrothermal vent sediment	PRJNA713414	Thermotogae bacterium AUK231	AUK231	2015-04-18	7-14cm	-3675.50m	hydrothermal vent field	marine hydrothermal sediment	marine sediment	Pacific Ocean: Mexico, Pescadero Basin	marine sediment	23.957043N 108.862273W	metagenomic assembly	This BioSample is a metagenomic assembly obtained from the hydrothermal sediment metagenome BioSamples: SAMN18353072, SAMN18353073, SAMN18353074, SAMN18353075, SAMN18353076, SAMN18353077, SAMN18353078, SAMN18353380	9.23726
PB_MBMC_186	metagenome assembled genome from Auka hydrothermal vent sediment	PRJNA713414	Caldisericaceae bacterium AUK232	AUK232	2015-04-18	0-7cm	-3675.50m	hydrothermal vent field	marine hydrothermal sediment	marine sediment	Pacific Ocean: Mexico, Pescadero Basin	marine sediment	23.957043N 108.862273W	metagenomic assembly	This BioSample is a metagenomic assembly obtained from the hydrothermal sediment metagenome BioSamples: SAMN18353072, SAMN18353073, SAMN18353074, SAMN18353075, SAMN18353076, SAMN18353077, SAMN18353078, SAMN18353232	9.23233
PB_MBMC_187	metagenome assembled genome from Auka hydrothermal vent sediment	PRJNA713414	bacterium AUK233	AUK233	2015-04-18	7-14cm	-3675.50m	hydrothermal vent field	marine hydrothermal sediment	marine sediment	Pacific Ocean: Mexico, Pescadero Basin	marine sediment	23.957043N 108.862273W	metagenomic assembly	This BioSample is a metagenomic assembly obtained from the hydrothermal sediment metagenome BioSamples: SAMN18353072, SAMN18353073, SAMN18353074, SAMN18353075, SAMN18353076, SAMN18353077, SAMN18353078, SAMN18353342	9.13076
PB_MBMC_188	metagenome assembled genome from Auka hydrothermal vent sediment	PRJNA713414	Candidatus Tharpobacteria bacterium AUK234	AUK234	2015-04-18	0-7cm	-3675.50m	hydrothermal vent field	marine hydrothermal sediment	marine sediment	Pacific Ocean: Mexico, Pescadero Basin	marine sediment	23.957043N 108.862273W	metagenomic assembly	This BioSample is a metagenomic assembly obtained from the hydrothermal sediment metagenome BioSamples: SAMN18353072, SAMN18353073, SAMN18353074, SAMN18353075, SAMN18353076, SAMN18353077, SAMN18353078, SAMN18353273	9.07875
PB_MBMC_189	metagenome assembled genome from Auka hydrothermal vent sediment	PRJNA713414	Candidatus Diapherotrites archaeon AUK235	AUK235	2015-04-18	7-14cm	-3675.50m	hydrothermal vent field	marine hydrothermal sediment	marine sediment	Pacific Ocean: Mexico, Pescadero Basin	marine sediment	23.957043N 108.862273W	metagenomic assembly	This BioSample is a metagenomic assembly obtained from the hydrothermal sediment metagenome BioSamples: SAMN18353072, SAMN18353073, SAMN18353074, SAMN18353075, SAMN18353076, SAMN18353077, SAMN18353078, SAMN18353162	9.07688
PB_MBMC_190	metagenome assembled genome from Auka hydrothermal vent sediment	PRJNA713414	Candidatus Bathyarchaeota archaeon AUK236	AUK236	2015-04-18	7-14cm	-3675.50m	hydrothermal vent field	marine hydrothermal sediment	marine sediment	Pacific Ocean: Mexico, Pescadero Basin	marine sediment	23.957043N 108.862273W	metagenomic assembly	This BioSample is a metagenomic assembly obtained from the hydrothermal sediment metagenome BioSamples: SAMN18353072, SAMN18353073, SAMN18353074, SAMN18353075, SAMN18353076, SAMN18353077, SAMN18353078, SAMN18353111	9.06747
PB_MBMC_191	metagenome assembled genome from Auka hydrothermal vent sediment	PRJNA713414	Clostridiales bacterium AUK237	AUK237	2015-04-18	0-7cm	-3675.50m	hydrothermal vent field	marine hydrothermal sediment	marine sediment	Pacific Ocean: Mexico, Pescadero Basin	marine sediment	23.957043N 108.862273W	metagenomic assembly	This BioSample is a metagenomic assembly obtained from the hydrothermal sediment metagenome BioSamples: SAMN18353072, SAMN18353073, SAMN18353074, SAMN18353075, SAMN18353076, SAMN18353077, SAMN18353078, SAMN18353304	8.92049
PB_MBMC_192	metagenome assembled genome from Auka hydrothermal vent sediment	PRJNA713414	Anaerolineales bacterium AUK238	AUK238	2015-04-18	0-7cm	-3675.50m	hydrothermal vent field	marine hydrothermal sediment	marine sediment	Pacific Ocean: Mexico, Pescadero Basin	marine sediment	23.957043N 108.862273W	metagenomic assembly	This BioSample is a metagenomic assembly obtained from the hydrothermal sediment metagenome BioSamples: SAMN18353072, SAMN18353073, SAMN18353074, SAMN18353075, SAMN18353076, SAMN18353077, SAMN18353078, SAMN18353255	8.90843
PB_MBMC_193	metagenome assembled genome from Auka hydrothermal vent sediment	PRJNA713414	Halomonas sp. bacterium AUK239	AUK239	2015-04-18	7-14cm	-3675.50m	hydrothermal vent field	marine hydrothermal sediment	marine sediment	Pacific Ocean: Mexico, Pescadero Basin	marine sediment	23.957043N 108.862273W	metagenomic assembly	This BioSample is a metagenomic assembly obtained from the hydrothermal sediment metagenome BioSamples: SAMN18353072, SAMN18353073, SAMN18353074, SAMN18353075, SAMN18353076, SAMN18353077, SAMN18353078, SAMN18353359	8.89417
PB_MBMC_194	metagenome assembled genome from Auka hydrothermal vent sediment	PRJNA713414	Sulfurimonas sp. AUK240	AUK240	2015-04-18	0-7cm	-3675.50m	hydrothermal vent field	marine hydrothermal sediment	marine sediment	Pacific Ocean: Mexico, Pescadero Basin	marine sediment	23.957043N 108.862273W	metagenomic assembly	This BioSample is a metagenomic assembly obtained from the hydrothermal sediment metagenome BioSamples: SAMN18353072, SAMN18353073, SAMN18353074, SAMN18353075, SAMN18353076, SAMN18353077, SAMN18353078, SAMN18353240	8.88718
PB_MBMC_195	metagenome assembled genome from Auka hydrothermal vent sediment	PRJNA713414	Desulfurococcales archaeon AUK241	AUK241	2015-04-18	7-14cm	-3675.50m	hydrothermal vent field	marine hydrothermal sediment	marine sediment	Pacific Ocean: Mexico, Pescadero Basin	marine sediment	23.957043N 108.862273W	metagenomic assembly	This BioSample is a metagenomic assembly obtained from the hydrothermal sediment metagenome BioSamples: SAMN18353072, SAMN18353073, SAMN18353074, SAMN18353075, SAMN18353076, SAMN18353077, SAMN18353078, SAMN18353136	8.71024
PB_MBMC_196	metagenome assembled genome from Auka hydrothermal vent sediment	PRJNA713414	bacterium AUK242	AUK242	2015-04-18	0-7cm	-3675.50m	hydrothermal vent field	marine hydrothermal sediment	marine sediment	Pacific Ocean: Mexico, Pescadero Basin	marine sediment	23.957043N 108.862273W	metagenomic assembly	This BioSample is a metagenomic assembly obtained from the hydrothermal sediment metagenome BioSamples: SAMN18353072, SAMN18353073, SAMN18353074, SAMN18353075, SAMN18353076, SAMN18353077, SAMN18353078, SAMN18353327	8.64709
PB_MBMC_197	metagenome assembled genome from Auka hydrothermal vent sediment	PRJNA713414	Candidatus Bathyarchaeota archaeon AUK243	AUK243	2015-04-18	7-14cm	-3675.50m	hydrothermal vent field	marine hydrothermal sediment	marine sediment	Pacific Ocean: Mexico, Pescadero Basin	marine sediment	23.957043N 108.862273W	metagenomic assembly	This BioSample is a metagenomic assembly obtained from the hydrothermal sediment metagenome BioSamples: SAMN18353072, SAMN18353073, SAMN18353074, SAMN18353075, SAMN18353076, SAMN18353077, SAMN18353078, SAMN18353100	8.58486
PB_MBMC_198	metagenome assembled genome from Auka hydrothermal vent sediment	PRJNA713414	Candidatus Marinimicrobia bacterium AUK244	AUK244	2015-04-18	0-7cm	-3675.50m	hydrothermal vent field	marine hydrothermal sediment	marine sediment	Pacific Ocean: Mexico, Pescadero Basin	marine sediment	23.957043N 108.862273W	metagenomic assembly	This BioSample is a metagenomic assembly obtained from the hydrothermal sediment metagenome BioSamples: SAMN18353072, SAMN18353073, SAMN18353074, SAMN18353075, SAMN18353076, SAMN18353077, SAMN18353078, SAMN18353313	8.53565
PB_MBMC_199	metagenome assembled genome from Auka hydrothermal vent sediment	PRJNA713414	Candidatus Bathyarchaeota archaeon AUK245	AUK245	2015-04-18	7-14cm	-3675.50m	hydrothermal vent field	marine hydrothermal sediment	marine sediment	Pacific Ocean: Mexico, Pescadero Basin	marine sediment	23.957043N 108.862273W	metagenomic assembly	This BioSample is a metagenomic assembly obtained from the hydrothermal sediment metagenome BioSamples: SAMN18353072, SAMN18353073, SAMN18353074, SAMN18353075, SAMN18353076, SAMN18353077, SAMN18353078, SAMN18353112	8.36425
PB_MBMC_200	metagenome assembled genome from Auka hydrothermal vent sediment	PRJNA713414	Candidatus Marinimicrobia bacterium AUK246	AUK246	2015-04-18	0-7cm	-3675.50m	hydrothermal vent field	marine hydrothermal sediment	marine sediment	Pacific Ocean: Mexico, Pescadero Basin	marine sediment	23.957043N 108.862273W	metagenomic assembly	This BioSample is a metagenomic assembly obtained from the hydrothermal sediment metagenome BioSamples: SAMN18353072, SAMN18353073, SAMN18353074, SAMN18353075, SAMN18353076, SAMN18353077, SAMN18353078, SAMN18353317	8.30216
PB_MBMC_201	metagenome assembled genome from Auka hydrothermal vent sediment	PRJNA713414	Thermoplasmata archaeon AUK247	AUK247	2015-04-18	7-14cm	-3675.50m	hydrothermal vent field	marine hydrothermal sediment	marine sediment	Pacific Ocean: Mexico, Pescadero Basin	marine sediment	23.957043N 108.862273W	metagenomic assembly	This BioSample is a metagenomic assembly obtained from the hydrothermal sediment metagenome BioSamples: SAMN18353072, SAMN18353073, SAMN18353074, SAMN18353075, SAMN18353076, SAMN18353077, SAMN18353078, SAMN18353190	8.28655
PB_MBMC_202	metagenome assembled genome from Auka hydrothermal vent sediment	PRJNA713414	Candidatus Bathyarchaeota archaeon AUK248	AUK248	2015-04-18	7-14cm	-3675.50m	hydrothermal vent field	marine hydrothermal sediment	marine sediment	Pacific Ocean: Mexico, Pescadero Basin	marine sediment	23.957043N 108.862273W	metagenomic assembly	This BioSample is a metagenomic assembly obtained from the hydrothermal sediment metagenome BioSamples: SAMN18353072, SAMN18353073, SAMN18353074, SAMN18353075, SAMN18353076, SAMN18353077, SAMN18353078, SAMN18353098	8.28173
PB_MBMC_203	metagenome assembled genome from Auka hydrothermal vent sediment	PRJNA713414	Candidatus Aminicenantes bacterium AUK249	AUK249	2015-04-18	7-14cm	-3675.50m	hydrothermal vent field	marine hydrothermal sediment	marine sediment	Pacific Ocean: Mexico, Pescadero Basin	marine sediment	23.957043N 108.862273W	metagenomic assembly	This BioSample is a metagenomic assembly obtained from the hydrothermal sediment metagenome BioSamples: SAMN18353072, SAMN18353073, SAMN18353074, SAMN18353075, SAMN18353076, SAMN18353077, SAMN18353078, SAMN18353199	8.24271
PB_MBMC_204	metagenome assembled genome from Auka hydrothermal vent sediment	PRJNA713414	Thermotogaceae bacterium AUK250	AUK250	2015-04-18	0-7cm	-3675.50m	hydrothermal vent field	marine hydrothermal sediment	marine sediment	Pacific Ocean: Mexico, Pescadero Basin	marine sediment	23.957043N 108.862273W	metagenomic assembly	This BioSample is a metagenomic assembly obtained from the hydrothermal sediment metagenome BioSamples: SAMN18353072, SAMN18353073, SAMN18353074, SAMN18353075, SAMN18353076, SAMN18353077, SAMN18353078, SAMN18353376	8.22843
PB_MBMC_205	metagenome assembled genome from Auka hydrothermal vent sediment	PRJNA713414	Thermoplasmata archaeon AUK251	AUK251	2015-04-18	7-14cm	-3675.50m	hydrothermal vent field	marine hydrothermal sediment	marine sediment	Pacific Ocean: Mexico, Pescadero Basin	marine sediment	23.957043N 108.862273W	metagenomic assembly	This BioSample is a metagenomic assembly obtained from the hydrothermal sediment metagenome BioSamples: SAMN18353072, SAMN18353073, SAMN18353074, SAMN18353075, SAMN18353076, SAMN18353077, SAMN18353078, SAMN18353193	8.17004
PB_MBMC_206	metagenome assembled genome from Auka hydrothermal vent sediment	PRJNA713414	Candidatus Diapherotrites archaeon AUK252	AUK252	2015-04-18	7-14cm	-3675.50m	hydrothermal vent field	marine hydrothermal sediment	marine sediment	Pacific Ocean: Mexico, Pescadero Basin	marine sediment	23.957043N 108.862273W	metagenomic assembly	This BioSample is a metagenomic assembly obtained from the hydrothermal sediment metagenome BioSamples: SAMN18353072, SAMN18353073, SAMN18353074, SAMN18353075, SAMN18353076, SAMN18353077, SAMN18353078, SAMN18353164	8.04087
PB_MBMC_207	metagenome assembled genome from Auka hydrothermal vent sediment	PRJNA713414	Candidatus Bathyarchaeota archaeon AUK253	AUK253	2015-04-18	7-14cm	-3675.50m	hydrothermal vent field	marine hydrothermal sediment	marine sediment	Pacific Ocean: Mexico, Pescadero Basin	marine sediment	23.957043N 108.862273W	metagenomic assembly	This BioSample is a metagenomic assembly obtained from the hydrothermal sediment metagenome BioSamples: SAMN18353072, SAMN18353073, SAMN18353074, SAMN18353075, SAMN18353076, SAMN18353077, SAMN18353078, SAMN18353099	8.03982
PB_MBMC_208	metagenome assembled genome from Auka hydrothermal vent sediment	PRJNA713414	bacterium AUK254	AUK254	2015-04-18	7-14cm	-3675.50m	hydrothermal vent field	marine hydrothermal sediment	marine sediment	Pacific Ocean: Mexico, Pescadero Basin	marine sediment	23.957043N 108.862273W	metagenomic assembly	This BioSample is a metagenomic assembly obtained from the hydrothermal sediment metagenome BioSamples: SAMN18353072, SAMN18353073, SAMN18353074, SAMN18353075, SAMN18353076, SAMN18353077, SAMN18353078, SAMN18353334	8.00303
PB_MBMC_209	metagenome assembled genome from Auka hydrothermal vent sediment	PRJNA713414	Candidatus Aenigmarchaeota archaeon archaeon AUK255	AUK255	2015-04-18	7-14cm	-3675.50m	hydrothermal vent field	marine hydrothermal sediment	marine sediment	Pacific Ocean: Mexico, Pescadero Basin	marine sediment	23.957043N 108.862273W	metagenomic assembly	This BioSample is a metagenomic assembly obtained from the hydrothermal sediment metagenome BioSamples: SAMN18353072, SAMN18353073, SAMN18353074, SAMN18353075, SAMN18353076, SAMN18353077, SAMN18353078, SAMN18353090	7.99254
PB_MBMC_210	metagenome assembled genome from Auka hydrothermal vent sediment	PRJNA713414	Candidatus Aenigmarchaeota archaeon archaeon AUK256	AUK256	2015-04-18	7-14cm	-3675.50m	hydrothermal vent field	marine hydrothermal sediment	marine sediment	Pacific Ocean: Mexico, Pescadero Basin	marine sediment	23.957043N 108.862273W	metagenomic assembly	This BioSample is a metagenomic assembly obtained from the hydrothermal sediment metagenome BioSamples: SAMN18353072, SAMN18353073, SAMN18353074, SAMN18353075, SAMN18353076, SAMN18353077, SAMN18353078, SAMN18353083	7.92142
PB_MBMC_211	metagenome assembled genome from Auka hydrothermal vent sediment	PRJNA713414	Thermococcus sp. AUK257	AUK257	2015-04-18	0-7cm	-3675.50m	hydrothermal vent field	marine hydrothermal sediment	marine sediment	Pacific Ocean: Mexico, Pescadero Basin	marine sediment	23.957043N 108.862273W	metagenomic assembly	This BioSample is a metagenomic assembly obtained from the hydrothermal sediment metagenome BioSamples: SAMN18353072, SAMN18353073, SAMN18353074, SAMN18353075, SAMN18353076, SAMN18353077, SAMN18353078, SAMN18353149	7.91311
PB_MBMC_212	metagenome assembled genome from Auka hydrothermal vent sediment	PRJNA713414	Thermoproteales archaeon AUK258	AUK258	2015-04-18	7-14cm	-3675.50m	hydrothermal vent field	marine hydrothermal sediment	marine sediment	Pacific Ocean: Mexico, Pescadero Basin	marine sediment	23.957043N 108.862273W	metagenomic assembly	This BioSample is a metagenomic assembly obtained from the hydrothermal sediment metagenome BioSamples: SAMN18353072, SAMN18353073, SAMN18353074, SAMN18353075, SAMN18353076, SAMN18353077, SAMN18353078, SAMN18353141	7.75738
PB_MBMC_213	metagenome assembled genome from Auka hydrothermal vent sediment	PRJNA713414	Bacteroidales bacterium AUK259	AUK259	2015-04-18	0-7cm	-3675.50m	hydrothermal vent field	marine hydrothermal sediment	marine sediment	Pacific Ocean: Mexico, Pescadero Basin	marine sediment	23.957043N 108.862273W	metagenomic assembly	This BioSample is a metagenomic assembly obtained from the hydrothermal sediment metagenome BioSamples: SAMN18353072, SAMN18353073, SAMN18353074, SAMN18353075, SAMN18353076, SAMN18353077, SAMN18353078, SAMN18353212	7.74731
PB_MBMC_214	metagenome assembled genome from Auka hydrothermal vent sediment	PRJNA713414	Thermoplasmata archaeon AUK260	AUK260	2015-04-18	0-7cm	-3675.50m	hydrothermal vent field	marine hydrothermal sediment	marine sediment	Pacific Ocean: Mexico, Pescadero Basin	marine sediment	23.957043N 108.862273W	metagenomic assembly	This BioSample is a metagenomic assembly obtained from the hydrothermal sediment metagenome BioSamples: SAMN18353072, SAMN18353073, SAMN18353074, SAMN18353075, SAMN18353076, SAMN18353077, SAMN18353078, SAMN18353195	7.7243
PB_MBMC_215	metagenome assembled genome from Auka hydrothermal vent sediment	PRJNA713414	Caldisericaceae bacterium AUK261	AUK261	2015-04-18	0-7cm	-3675.50m	hydrothermal vent field	marine hydrothermal sediment	marine sediment	Pacific Ocean: Mexico, Pescadero Basin	marine sediment	23.957043N 108.862273W	metagenomic assembly	This BioSample is a metagenomic assembly obtained from the hydrothermal sediment metagenome BioSamples: SAMN18353072, SAMN18353073, SAMN18353074, SAMN18353075, SAMN18353076, SAMN18353077, SAMN18353078, SAMN18353234	7.71338
PB_MBMC_216	metagenome assembled genome from Auka hydrothermal vent sediment	PRJNA713414	Planctomycetes bacterium AUK262	AUK262	2015-04-18	7-14cm	-3675.50m	hydrothermal vent field	marine hydrothermal sediment	marine sediment	Pacific Ocean: Mexico, Pescadero Basin	marine sediment	23.957043N 108.862273W	metagenomic assembly	This BioSample is a metagenomic assembly obtained from the hydrothermal sediment metagenome BioSamples: SAMN18353072, SAMN18353073, SAMN18353074, SAMN18353075, SAMN18353076, SAMN18353077, SAMN18353078, SAMN18353355	7.67236
PB_MBMC_217	metagenome assembled genome from Auka hydrothermal vent sediment	PRJNA713414	bacterium AUK263	AUK263	2015-04-18	0-7cm	-3675.50m	hydrothermal vent field	marine hydrothermal sediment	marine sediment	Pacific Ocean: Mexico, Pescadero Basin	marine sediment	23.957043N 108.862273W	metagenomic assembly	This BioSample is a metagenomic assembly obtained from the hydrothermal sediment metagenome BioSamples: SAMN18353072, SAMN18353073, SAMN18353074, SAMN18353075, SAMN18353076, SAMN18353077, SAMN18353078, SAMN18353307	7.66666
PB_MBMC_218	metagenome assembled genome from Auka hydrothermal vent sediment	PRJNA713414	Methanophagales archaeon AUK264	AUK264	2015-04-18	7-14cm	-3675.50m	hydrothermal vent field	marine hydrothermal sediment	marine sediment	Pacific Ocean: Mexico, Pescadero Basin	marine sediment	23.957043N 108.862273W	metagenomic assembly	This BioSample is a metagenomic assembly obtained from the hydrothermal sediment metagenome BioSamples: SAMN18353072, SAMN18353073, SAMN18353074, SAMN18353075, SAMN18353076, SAMN18353077, SAMN18353078, SAMN18353155	7.65071
PB_MBMC_219	metagenome assembled genome from Auka hydrothermal vent sediment	PRJNA713414	Candidatus Odinarchaeota archaeon AUK265	AUK265	2015-04-18	7-14cm	-3675.50m	hydrothermal vent field	marine hydrothermal sediment	marine sediment	Pacific Ocean: Mexico, Pescadero Basin	marine sediment	23.957043N 108.862273W	metagenomic assembly	This BioSample is a metagenomic assembly obtained from the hydrothermal sediment metagenome BioSamples: SAMN18353072, SAMN18353073, SAMN18353074, SAMN18353075, SAMN18353076, SAMN18353077, SAMN18353078, SAMN18353097	7.59687
PB_MBMC_220	metagenome assembled genome from Auka hydrothermal vent sediment	PRJNA713414	Thermoplasmata archaeon AUK266	AUK266	2015-04-18	7-14cm	-3675.50m	hydrothermal vent field	marine hydrothermal sediment	marine sediment	Pacific Ocean: Mexico, Pescadero Basin	marine sediment	23.957043N 108.862273W	metagenomic assembly	This BioSample is a metagenomic assembly obtained from the hydrothermal sediment metagenome BioSamples: SAMN18353072, SAMN18353073, SAMN18353074, SAMN18353075, SAMN18353076, SAMN18353077, SAMN18353078, SAMN18353196	7.58877
PB_MBMC_221	metagenome assembled genome from Auka hydrothermal vent sediment	PRJNA713414	Planctomycetes bacterium AUK267	AUK267	2015-04-18	0-7cm	-3675.50m	hydrothermal vent field	marine hydrothermal sediment	marine sediment	Pacific Ocean: Mexico, Pescadero Basin	marine sediment	23.957043N 108.862273W	metagenomic assembly	This BioSample is a metagenomic assembly obtained from the hydrothermal sediment metagenome BioSamples: SAMN18353072, SAMN18353073, SAMN18353074, SAMN18353075, SAMN18353076, SAMN18353077, SAMN18353078, SAMN18353353	7.40729
PB_MBMC_222	metagenome assembled genome from Auka hydrothermal vent sediment	PRJNA713414	Candidatus Aenigmarchaeota archaeon archaeon AUK268	AUK268	2015-04-18	0-7cm	-3675.50m	hydrothermal vent field	marine hydrothermal sediment	marine sediment	Pacific Ocean: Mexico, Pescadero Basin	marine sediment	23.957043N 108.862273W	metagenomic assembly	This BioSample is a metagenomic assembly obtained from the hydrothermal sediment metagenome BioSamples: SAMN18353072, SAMN18353073, SAMN18353074, SAMN18353075, SAMN18353076, SAMN18353077, SAMN18353078, SAMN18353084	7.37425
PB_MBMC_223	metagenome assembled genome from Auka hydrothermal vent sediment	PRJNA713414	Candidatus Sumerlaeota bacterium AUK269	AUK269	2015-04-18	7-14cm	-3675.50m	hydrothermal vent field	marine hydrothermal sediment	marine sediment	Pacific Ocean: Mexico, Pescadero Basin	marine sediment	23.957043N 108.862273W	metagenomic assembly	This BioSample is a metagenomic assembly obtained from the hydrothermal sediment metagenome BioSamples: SAMN18353072, SAMN18353073, SAMN18353074, SAMN18353075, SAMN18353076, SAMN18353077, SAMN18353078, SAMN18353368	7.35786
PB_MBMC_224	metagenome assembled genome from Auka hydrothermal vent sediment	PRJNA713414	Dehalococcoidia bacterium AUK270	AUK270	2015-04-18	7-14cm	-3675.50m	hydrothermal vent field	marine hydrothermal sediment	marine sediment	Pacific Ocean: Mexico, Pescadero Basin	marine sediment	23.957043N 108.862273W	metagenomic assembly	This BioSample is a metagenomic assembly obtained from the hydrothermal sediment metagenome BioSamples: SAMN18353072, SAMN18353073, SAMN18353074, SAMN18353075, SAMN18353076, SAMN18353077, SAMN18353078, SAMN18353264	7.33134
PB_MBMC_225	metagenome assembled genome from Auka hydrothermal vent sediment	PRJNA713414	Candidatus Hydrothermae bacterium AUK271	AUK271	2015-04-18	7-14cm	-3675.50m	hydrothermal vent field	marine hydrothermal sediment	marine sediment	Pacific Ocean: Mexico, Pescadero Basin	marine sediment	23.957043N 108.862273W	metagenomic assembly	This BioSample is a metagenomic assembly obtained from the hydrothermal sediment metagenome BioSamples: SAMN18353072, SAMN18353073, SAMN18353074, SAMN18353075, SAMN18353076, SAMN18353077, SAMN18353078, SAMN18353397	7.31194
PB_MBMC_226	metagenome assembled genome from Auka hydrothermal vent sediment	PRJNA713414	Desulfobulbaceae bacterium AUK272	AUK272	2015-04-18	0-7cm	-3675.50m	hydrothermal vent field	marine hydrothermal sediment	marine sediment	Pacific Ocean: Mexico, Pescadero Basin	marine sediment	23.957043N 108.862273W	metagenomic assembly	This BioSample is a metagenomic assembly obtained from the hydrothermal sediment metagenome BioSamples: SAMN18353072, SAMN18353073, SAMN18353074, SAMN18353075, SAMN18353076, SAMN18353077, SAMN18353078, SAMN18353287	7.24194
PB_MBMC_227	metagenome assembled genome from Auka hydrothermal vent sediment	PRJNA713414	Spirochaetaceae bacterium AUK273	AUK273	2015-04-18	0-7cm	-3675.50m	hydrothermal vent field	marine hydrothermal sediment	marine sediment	Pacific Ocean: Mexico, Pescadero Basin	marine sediment	23.957043N 108.862273W	metagenomic assembly	This BioSample is a metagenomic assembly obtained from the hydrothermal sediment metagenome BioSamples: SAMN18353072, SAMN18353073, SAMN18353074, SAMN18353075, SAMN18353076, SAMN18353077, SAMN18353078, SAMN18353365	7.16336
PB_MBMC_228	metagenome assembled genome from Auka hydrothermal vent sediment	PRJNA713414	Planctomycetes bacterium AUK274	AUK274	2015-04-18	0-7cm	-3675.50m	hydrothermal vent field	marine hydrothermal sediment	marine sediment	Pacific Ocean: Mexico, Pescadero Basin	marine sediment	23.957043N 108.862273W	metagenomic assembly	This BioSample is a metagenomic assembly obtained from the hydrothermal sediment metagenome BioSamples: SAMN18353072, SAMN18353073, SAMN18353074, SAMN18353075, SAMN18353076, SAMN18353077, SAMN18353078, SAMN18353351	6.97286
PB_MBMC_229	metagenome assembled genome from Auka hydrothermal vent sediment	PRJNA713414	Nanoarchaeota archaeon AUK275	AUK275	2015-04-18	7-14cm	-3675.50m	hydrothermal vent field	marine hydrothermal sediment	marine sediment	Pacific Ocean: Mexico, Pescadero Basin	marine sediment	23.957043N 108.862273W	metagenomic assembly	This BioSample is a metagenomic assembly obtained from the hydrothermal sediment metagenome BioSamples: SAMN18353072, SAMN18353073, SAMN18353074, SAMN18353075, SAMN18353076, SAMN18353077, SAMN18353078, SAMN18353170	6.95011
PB_MBMC_230	metagenome assembled genome from Auka hydrothermal vent sediment	PRJNA713414	bacterium AUK276	AUK276	2015-04-18	7-14cm	-3675.50m	hydrothermal vent field	marine hydrothermal sediment	marine sediment	Pacific Ocean: Mexico, Pescadero Basin	marine sediment	23.957043N 108.862273W	metagenomic assembly	This BioSample is a metagenomic assembly obtained from the hydrothermal sediment metagenome BioSamples: SAMN18353072, SAMN18353073, SAMN18353074, SAMN18353075, SAMN18353076, SAMN18353077, SAMN18353078, SAMN18353362	6.91883
PB_MBMC_231	metagenome assembled genome from Auka hydrothermal vent sediment	PRJNA713414	Candidatus Verstraetearchaeota archaeon AUK277	AUK277	2015-04-18	7-14cm	-3675.50m	hydrothermal vent field	marine hydrothermal sediment	marine sediment	Pacific Ocean: Mexico, Pescadero Basin	marine sediment	23.957043N 108.862273W	metagenomic assembly	This BioSample is a metagenomic assembly obtained from the hydrothermal sediment metagenome BioSamples: SAMN18353072, SAMN18353073, SAMN18353074, SAMN18353075, SAMN18353076, SAMN18353077, SAMN18353078, SAMN18353117	6.87129
PB_MBMC_232	metagenome assembled genome from Auka hydrothermal vent sediment	PRJNA713414	Candidatus Aerophobetes bacterium AUK278	AUK278	2015-04-18	7-14cm	-3675.50m	hydrothermal vent field	marine hydrothermal sediment	marine sediment	Pacific Ocean: Mexico, Pescadero Basin	marine sediment	23.957043N 108.862273W	metagenomic assembly	This BioSample is a metagenomic assembly obtained from the hydrothermal sediment metagenome BioSamples: SAMN18353072, SAMN18353073, SAMN18353074, SAMN18353075, SAMN18353076, SAMN18353077, SAMN18353078, SAMN18353207	6.85616
PB_MBMC_233	metagenome assembled genome from Auka hydrothermal vent sediment	PRJNA713414	candidate division WOR-3 bacterium AUK279	AUK279	2015-04-18	7-14cm	-3675.50m	hydrothermal vent field	marine hydrothermal sediment	marine sediment	Pacific Ocean: Mexico, Pescadero Basin	marine sediment	23.957043N 108.862273W	metagenomic assembly	This BioSample is a metagenomic assembly obtained from the hydrothermal sediment metagenome BioSamples: SAMN18353072, SAMN18353073, SAMN18353074, SAMN18353075, SAMN18353076, SAMN18353077, SAMN18353078, SAMN18353401	6.77633
PB_MBMC_234	metagenome assembled genome from Auka hydrothermal vent sediment	PRJNA713414	Anaerolineales bacterium AUK280	AUK280	2015-04-18	0-7cm	-3675.50m	hydrothermal vent field	marine hydrothermal sediment	marine sediment	Pacific Ocean: Mexico, Pescadero Basin	marine sediment	23.957043N 108.862273W	metagenomic assembly	This BioSample is a metagenomic assembly obtained from the hydrothermal sediment metagenome BioSamples: SAMN18353072, SAMN18353073, SAMN18353074, SAMN18353075, SAMN18353076, SAMN18353077, SAMN18353078, SAMN18353256	6.7509
PB_MBMC_235	metagenome assembled genome from Auka hydrothermal vent sediment	PRJNA713414	Candidatus Desulfofervidaceae bacterium AUK281	AUK281	2015-04-18	0-7cm	-3675.50m	hydrothermal vent field	marine hydrothermal sediment	marine sediment	Pacific Ocean: Mexico, Pescadero Basin	marine sediment	23.957043N 108.862273W	metagenomic assembly	This BioSample is a metagenomic assembly obtained from the hydrothermal sediment metagenome BioSamples: SAMN18353072, SAMN18353073, SAMN18353074, SAMN18353075, SAMN18353076, SAMN18353077, SAMN18353078, SAMN18353288	6.72785
PB_MBMC_236	metagenome assembled genome from Auka hydrothermal vent sediment	PRJNA713414	Clostridiales bacterium AUK282	AUK282	2015-04-18	0-7cm	-3675.50m	hydrothermal vent field	marine hydrothermal sediment	marine sediment	Pacific Ocean: Mexico, Pescadero Basin	marine sediment	23.957043N 108.862273W	metagenomic assembly	This BioSample is a metagenomic assembly obtained from the hydrothermal sediment metagenome BioSamples: SAMN18353072, SAMN18353073, SAMN18353074, SAMN18353075, SAMN18353076, SAMN18353077, SAMN18353078, SAMN18353303	6.70776
PB_MBMC_237	metagenome assembled genome from Auka hydrothermal vent sediment	PRJNA713414	Thaumarchaeota archaeon AUK283	AUK283	2015-04-18	7-14cm	-3675.50m	hydrothermal vent field	marine hydrothermal sediment	marine sediment	Pacific Ocean: Mexico, Pescadero Basin	marine sediment	23.957043N 108.862273W	metagenomic assembly	This BioSample is a metagenomic assembly obtained from the hydrothermal sediment metagenome BioSamples: SAMN18353072, SAMN18353073, SAMN18353074, SAMN18353075, SAMN18353076, SAMN18353077, SAMN18353078, SAMN18353125	6.6209
PB_MBMC_238	metagenome assembled genome from Auka hydrothermal vent sediment	PRJNA713414	Candidatus Aerophobetes bacterium AUK284	AUK284	2015-04-18	7-14cm	-3675.50m	hydrothermal vent field	marine hydrothermal sediment	marine sediment	Pacific Ocean: Mexico, Pescadero Basin	marine sediment	23.957043N 108.862273W	metagenomic assembly	This BioSample is a metagenomic assembly obtained from the hydrothermal sediment metagenome BioSamples: SAMN18353072, SAMN18353073, SAMN18353074, SAMN18353075, SAMN18353076, SAMN18353077, SAMN18353078, SAMN18353208	6.59613
PB_MBMC_239	metagenome assembled genome from Auka hydrothermal vent sediment	PRJNA713414	Desulfurococcales archaeon AUK285	AUK285	2015-04-18	7-14cm	-3675.50m	hydrothermal vent field	marine hydrothermal sediment	marine sediment	Pacific Ocean: Mexico, Pescadero Basin	marine sediment	23.957043N 108.862273W	metagenomic assembly	This BioSample is a metagenomic assembly obtained from the hydrothermal sediment metagenome BioSamples: SAMN18353072, SAMN18353073, SAMN18353074, SAMN18353075, SAMN18353076, SAMN18353077, SAMN18353078, SAMN18353132	6.58576
PB_MBMC_240	metagenome assembled genome from Auka hydrothermal vent sediment	PRJNA713414	Candidatus Bipolaricaulota bacterium AUK286	AUK286	2015-04-18	7-14cm	-3675.50m	hydrothermal vent field	marine hydrothermal sediment	marine sediment	Pacific Ocean: Mexico, Pescadero Basin	marine sediment	23.957043N 108.862273W	metagenomic assembly	This BioSample is a metagenomic assembly obtained from the hydrothermal sediment metagenome BioSamples: SAMN18353072, SAMN18353073, SAMN18353074, SAMN18353075, SAMN18353076, SAMN18353077, SAMN18353078, SAMN18353223	6.55898
PB_MBMC_241	metagenome assembled genome from Auka hydrothermal vent sediment	PRJNA713414	Candidatus Bathyarchaeota archaeon AUK287	AUK287	2015-04-18	7-14cm	-3675.50m	hydrothermal vent field	marine hydrothermal sediment	marine sediment	Pacific Ocean: Mexico, Pescadero Basin	marine sediment	23.957043N 108.862273W	metagenomic assembly	This BioSample is a metagenomic assembly obtained from the hydrothermal sediment metagenome BioSamples: SAMN18353072, SAMN18353073, SAMN18353074, SAMN18353075, SAMN18353076, SAMN18353077, SAMN18353078, SAMN18353110	6.41314
PB_MBMC_242	metagenome assembled genome from Auka hydrothermal vent sediment	PRJNA713414	Candidatus Cloacimonetes bacterium AUK288	AUK288	2015-04-18	0-7cm	-3675.50m	hydrothermal vent field	marine hydrothermal sediment	marine sediment	Pacific Ocean: Mexico, Pescadero Basin	marine sediment	23.957043N 108.862273W	metagenomic assembly	This BioSample is a metagenomic assembly obtained from the hydrothermal sediment metagenome BioSamples: SAMN18353072, SAMN18353073, SAMN18353074, SAMN18353075, SAMN18353076, SAMN18353077, SAMN18353078, SAMN18353269	6.40179
PB_MBMC_243	metagenome assembled genome from Auka hydrothermal vent sediment	PRJNA713414	Spirochaetaceae bacterium AUK289	AUK289	2015-04-18	0-7cm	-3675.50m	hydrothermal vent field	marine hydrothermal sediment	marine sediment	Pacific Ocean: Mexico, Pescadero Basin	marine sediment	23.957043N 108.862273W	metagenomic assembly	This BioSample is a metagenomic assembly obtained from the hydrothermal sediment metagenome BioSamples: SAMN18353072, SAMN18353073, SAMN18353074, SAMN18353075, SAMN18353076, SAMN18353077, SAMN18353078, SAMN18353366	6.39041
PB_MBMC_244	metagenome assembled genome from Auka hydrothermal vent sediment	PRJNA713414	Candidatus Latescibacteria bacterium AUK290	AUK290	2015-04-18	0-7cm	-3675.50m	hydrothermal vent field	marine hydrothermal sediment	marine sediment	Pacific Ocean: Mexico, Pescadero Basin	marine sediment	23.957043N 108.862273W	metagenomic assembly	This BioSample is a metagenomic assembly obtained from the hydrothermal sediment metagenome BioSamples: SAMN18353072, SAMN18353073, SAMN18353074, SAMN18353075, SAMN18353076, SAMN18353077, SAMN18353078, SAMN18353309	6.33999
PB_MBMC_245	metagenome assembled genome from Auka hydrothermal vent sediment	PRJNA713414	Thermoplasmata archaeon AUK291	AUK291	2015-04-18	7-14cm	-3675.50m	hydrothermal vent field	marine hydrothermal sediment	marine sediment	Pacific Ocean: Mexico, Pescadero Basin	marine sediment	23.957043N 108.862273W	metagenomic assembly	This BioSample is a metagenomic assembly obtained from the hydrothermal sediment metagenome BioSamples: SAMN18353072, SAMN18353073, SAMN18353074, SAMN18353075, SAMN18353076, SAMN18353077, SAMN18353078, SAMN18353191	6.23764
PB_MBMC_246	metagenome assembled genome from Auka hydrothermal vent sediment	PRJNA713414	bacterium AUK292	AUK292	2015-04-18	0-7cm	-3675.50m	hydrothermal vent field	marine hydrothermal sediment	marine sediment	Pacific Ocean: Mexico, Pescadero Basin	marine sediment	23.957043N 108.862273W	metagenomic assembly	This BioSample is a metagenomic assembly obtained from the hydrothermal sediment metagenome BioSamples: SAMN18353072, SAMN18353073, SAMN18353074, SAMN18353075, SAMN18353076, SAMN18353077, SAMN18353078, SAMN18353363	6.19484
PB_MBMC_247	metagenome assembled genome from Auka hydrothermal vent sediment	PRJNA713414	Desulfurococcales archaeon AUK293	AUK293	2015-04-18	0-7cm	-3675.50m	hydrothermal vent field	marine hydrothermal sediment	marine sediment	Pacific Ocean: Mexico, Pescadero Basin	marine sediment	23.957043N 108.862273W	metagenomic assembly	This BioSample is a metagenomic assembly obtained from the hydrothermal sediment metagenome BioSamples: SAMN18353072, SAMN18353073, SAMN18353074, SAMN18353075, SAMN18353076, SAMN18353077, SAMN18353078, SAMN18353133	6.17709
PB_MBMC_248	metagenome assembled genome from Auka hydrothermal vent sediment	PRJNA713414	Candidatus Marinimicrobia bacterium AUK294	AUK294	2015-04-18	0-7cm	-3675.50m	hydrothermal vent field	marine hydrothermal sediment	marine sediment	Pacific Ocean: Mexico, Pescadero Basin	marine sediment	23.957043N 108.862273W	metagenomic assembly	This BioSample is a metagenomic assembly obtained from the hydrothermal sediment metagenome BioSamples: SAMN18353072, SAMN18353073, SAMN18353074, SAMN18353075, SAMN18353076, SAMN18353077, SAMN18353078, SAMN18353312	6.12552
PB_MBMC_249	metagenome assembled genome from Auka hydrothermal vent sediment	PRJNA713414	Thaumarchaeota archaeon AUK295	AUK295	2015-04-18	7-14cm	-3675.50m	hydrothermal vent field	marine hydrothermal sediment	marine sediment	Pacific Ocean: Mexico, Pescadero Basin	marine sediment	23.957043N 108.862273W	metagenomic assembly	This BioSample is a metagenomic assembly obtained from the hydrothermal sediment metagenome BioSamples: SAMN18353072, SAMN18353073, SAMN18353074, SAMN18353075, SAMN18353076, SAMN18353077, SAMN18353078, SAMN18353126	6.08545
PB_MBMC_250	metagenome assembled genome from Auka hydrothermal vent sediment	PRJNA713414	Verrucomicrobia bacterium AUK296	AUK296	2015-04-18	0-7cm	-3675.50m	hydrothermal vent field	marine hydrothermal sediment	marine sediment	Pacific Ocean: Mexico, Pescadero Basin	marine sediment	23.957043N 108.862273W	metagenomic assembly	This BioSample is a metagenomic assembly obtained from the hydrothermal sediment metagenome BioSamples: SAMN18353072, SAMN18353073, SAMN18353074, SAMN18353075, SAMN18353076, SAMN18353077, SAMN18353078, SAMN18353394	6.04395
PB_MBMC_251	metagenome assembled genome from Auka hydrothermal vent sediment	PRJNA713414	Bacteroidales bacterium AUK297	AUK297	2015-04-18	0-7cm	-3675.50m	hydrothermal vent field	marine hydrothermal sediment	marine sediment	Pacific Ocean: Mexico, Pescadero Basin	marine sediment	23.957043N 108.862273W	metagenomic assembly	This BioSample is a metagenomic assembly obtained from the hydrothermal sediment metagenome BioSamples: SAMN18353072, SAMN18353073, SAMN18353074, SAMN18353075, SAMN18353076, SAMN18353077, SAMN18353078, SAMN18353218	6.02868
PB_MBMC_252	metagenome assembled genome from Auka hydrothermal vent sediment	PRJNA713414	Armatimonadetes bacterium AUK298	AUK298	2015-04-18	7-14cm	-3675.50m	hydrothermal vent field	marine hydrothermal sediment	marine sediment	Pacific Ocean: Mexico, Pescadero Basin	marine sediment	23.957043N 108.862273W	metagenomic assembly	This BioSample is a metagenomic assembly obtained from the hydrothermal sediment metagenome BioSamples: SAMN18353072, SAMN18353073, SAMN18353074, SAMN18353075, SAMN18353076, SAMN18353077, SAMN18353078, SAMN18353209	5.90084
PB_MBMC_253	metagenome assembled genome from Auka hydrothermal vent sediment	PRJNA713414	Anaerolineae bacterium AUK299	AUK299	2015-04-18	0-7cm	-3675.50m	hydrothermal vent field	marine hydrothermal sediment	marine sediment	Pacific Ocean: Mexico, Pescadero Basin	marine sediment	23.957043N 108.862273W	metagenomic assembly	This BioSample is a metagenomic assembly obtained from the hydrothermal sediment metagenome BioSamples: SAMN18353072, SAMN18353073, SAMN18353074, SAMN18353075, SAMN18353076, SAMN18353077, SAMN18353078, SAMN18353249	5.89658
PB_MBMC_254	metagenome assembled genome from Auka hydrothermal vent sediment	PRJNA713414	Proteobacteria bacterium AUK300	AUK300	2015-04-18	0-7cm	-3675.50m	hydrothermal vent field	marine hydrothermal sediment	marine sediment	Pacific Ocean: Mexico, Pescadero Basin	marine sediment	23.957043N 108.862273W	metagenomic assembly	This BioSample is a metagenomic assembly obtained from the hydrothermal sediment metagenome BioSamples: SAMN18353072, SAMN18353073, SAMN18353074, SAMN18353075, SAMN18353076, SAMN18353077, SAMN18353078, SAMN18353275	5.76133
PB_MBMC_255	metagenome assembled genome from Auka hydrothermal vent sediment	PRJNA713414	Bacteroidales bacterium AUK301	AUK301	2015-04-18	0-7cm	-3675.50m	hydrothermal vent field	marine hydrothermal sediment	marine sediment	Pacific Ocean: Mexico, Pescadero Basin	marine sediment	23.957043N 108.862273W	metagenomic assembly	This BioSample is a metagenomic assembly obtained from the hydrothermal sediment metagenome BioSamples: SAMN18353072, SAMN18353073, SAMN18353074, SAMN18353075, SAMN18353076, SAMN18353077, SAMN18353078, SAMN18353217	5.64448
PB_MBMC_256	metagenome assembled genome from Auka hydrothermal vent sediment	PRJNA713414	Candidatus Korarchaeota archaeon AUK302	AUK302	2015-04-18	7-14cm	-3675.50m	hydrothermal vent field	marine hydrothermal sediment	marine sediment	Pacific Ocean: Mexico, Pescadero Basin	marine sediment	23.957043N 108.862273W	metagenomic assembly	This BioSample is a metagenomic assembly obtained from the hydrothermal sediment metagenome BioSamples: SAMN18353072, SAMN18353073, SAMN18353074, SAMN18353075, SAMN18353076, SAMN18353077, SAMN18353078, SAMN18353115	5.62747
PB_MBMC_257	metagenome assembled genome from Auka hydrothermal vent sediment	PRJNA713414	Candidatus Atribacteria bacterium AUK303	AUK303	2015-04-18	0-7cm	-3675.50m	hydrothermal vent field	marine hydrothermal sediment	marine sediment	Pacific Ocean: Mexico, Pescadero Basin	marine sediment	23.957043N 108.862273W	metagenomic assembly	This BioSample is a metagenomic assembly obtained from the hydrothermal sediment metagenome BioSamples: SAMN18353072, SAMN18353073, SAMN18353074, SAMN18353075, SAMN18353076, SAMN18353077, SAMN18353078, SAMN18353229	5.52169
PB_MBMC_258	metagenome assembled genome from Auka hydrothermal vent sediment	PRJNA713414	Anaerolineaceae bacterium AUK304	AUK304	2015-04-18	0-7cm	-3675.50m	hydrothermal vent field	marine hydrothermal sediment	marine sediment	Pacific Ocean: Mexico, Pescadero Basin	marine sediment	23.957043N 108.862273W	metagenomic assembly	This BioSample is a metagenomic assembly obtained from the hydrothermal sediment metagenome BioSamples: SAMN18353072, SAMN18353073, SAMN18353074, SAMN18353075, SAMN18353076, SAMN18353077, SAMN18353078, SAMN18353254	5.50615
PB_MBMC_259	metagenome assembled genome from Auka hydrothermal vent sediment	PRJNA713414	Dehalococcoidia bacterium AUK305	AUK305	2015-04-18	0-7cm	-3675.50m	hydrothermal vent field	marine hydrothermal sediment	marine sediment	Pacific Ocean: Mexico, Pescadero Basin	marine sediment	23.957043N 108.862273W	metagenomic assembly	This BioSample is a metagenomic assembly obtained from the hydrothermal sediment metagenome BioSamples: SAMN18353072, SAMN18353073, SAMN18353074, SAMN18353075, SAMN18353076, SAMN18353077, SAMN18353078, SAMN18353265	5.48719
PB_MBMC_260	metagenome assembled genome from Auka hydrothermal vent sediment	PRJNA713414	Prolixibacteraceae bacterium AUK306	AUK306	2015-04-18	0-7cm	-3675.50m	hydrothermal vent field	marine hydrothermal sediment	marine sediment	Pacific Ocean: Mexico, Pescadero Basin	marine sediment	23.957043N 108.862273W	metagenomic assembly	This BioSample is a metagenomic assembly obtained from the hydrothermal sediment metagenome BioSamples: SAMN18353072, SAMN18353073, SAMN18353074, SAMN18353075, SAMN18353076, SAMN18353077, SAMN18353078, SAMN18353214	5.39549
PB_MBMC_261	metagenome assembled genome from Auka hydrothermal vent sediment	PRJNA713414	Thermoproteales archaeon AUK307	AUK307	2015-04-18	7-14cm	-3675.50m	hydrothermal vent field	marine hydrothermal sediment	marine sediment	Pacific Ocean: Mexico, Pescadero Basin	marine sediment	23.957043N 108.862273W	metagenomic assembly	This BioSample is a metagenomic assembly obtained from the hydrothermal sediment metagenome BioSamples: SAMN18353072, SAMN18353073, SAMN18353074, SAMN18353075, SAMN18353076, SAMN18353077, SAMN18353078, SAMN18353142	5.39343
PB_MBMC_262	metagenome assembled genome from Auka hydrothermal vent sediment	PRJNA713414	Armatimonadetes bacterium AUK308	AUK308	2015-04-18	7-14cm	-3675.50m	hydrothermal vent field	marine hydrothermal sediment	marine sediment	Pacific Ocean: Mexico, Pescadero Basin	marine sediment	23.957043N 108.862273W	metagenomic assembly	This BioSample is a metagenomic assembly obtained from the hydrothermal sediment metagenome BioSamples: SAMN18353072, SAMN18353073, SAMN18353074, SAMN18353075, SAMN18353076, SAMN18353077, SAMN18353078, SAMN18353210	5.37399
PB_MBMC_263	metagenome assembled genome from Auka hydrothermal vent sediment	PRJNA713414	Planctomycetes bacterium AUK309	AUK309	2015-04-18	0-7cm	-3675.50m	hydrothermal vent field	marine hydrothermal sediment	marine sediment	Pacific Ocean: Mexico, Pescadero Basin	marine sediment	23.957043N 108.862273W	metagenomic assembly	This BioSample is a metagenomic assembly obtained from the hydrothermal sediment metagenome BioSamples: SAMN18353072, SAMN18353073, SAMN18353074, SAMN18353075, SAMN18353076, SAMN18353077, SAMN18353078, SAMN18353356	5.31403
PB_MBMC_264	metagenome assembled genome from Auka hydrothermal vent sediment	PRJNA713414	Synergistetes bacterium AUK310	AUK310	2015-04-18	7-14cm	-3675.50m	hydrothermal vent field	marine hydrothermal sediment	marine sediment	Pacific Ocean: Mexico, Pescadero Basin	marine sediment	23.957043N 108.862273W	metagenomic assembly	This BioSample is a metagenomic assembly obtained from the hydrothermal sediment metagenome BioSamples: SAMN18353072, SAMN18353073, SAMN18353074, SAMN18353075, SAMN18353076, SAMN18353077, SAMN18353078, SAMN18353370	5.25544
PB_MBMC_265	metagenome assembled genome from Auka hydrothermal vent sediment	PRJNA713414	Candidatus Hydrogenedentes bacterium AUK311	AUK311	2015-04-18	0-7cm	-3675.50m	hydrothermal vent field	marine hydrothermal sediment	marine sediment	Pacific Ocean: Mexico, Pescadero Basin	marine sediment	23.957043N 108.862273W	metagenomic assembly	This BioSample is a metagenomic assembly obtained from the hydrothermal sediment metagenome BioSamples: SAMN18353072, SAMN18353073, SAMN18353074, SAMN18353075, SAMN18353076, SAMN18353077, SAMN18353078, SAMN18353306	5.25468
PB_MBMC_266	metagenome assembled genome from Auka hydrothermal vent sediment	PRJNA713414	Candidatus Tharpobacteria bacterium AUK312	AUK312	2015-04-18	0-7cm	-3675.50m	hydrothermal vent field	marine hydrothermal sediment	marine sediment	Pacific Ocean: Mexico, Pescadero Basin	marine sediment	23.957043N 108.862273W	metagenomic assembly	This BioSample is a metagenomic assembly obtained from the hydrothermal sediment metagenome BioSamples: SAMN18353072, SAMN18353073, SAMN18353074, SAMN18353075, SAMN18353076, SAMN18353077, SAMN18353078, SAMN18353274	5.19209
PB_MBMC_267	metagenome assembled genome from Auka hydrothermal vent sediment	PRJNA713414	Deltaproteobacteria bacterium AUK313	AUK313	2015-04-18	0-7cm	-3675.50m	hydrothermal vent field	marine hydrothermal sediment	marine sediment	Pacific Ocean: Mexico, Pescadero Basin	marine sediment	23.957043N 108.862273W	metagenomic assembly	This BioSample is a metagenomic assembly obtained from the hydrothermal sediment metagenome BioSamples: SAMN18353072, SAMN18353073, SAMN18353074, SAMN18353075, SAMN18353076, SAMN18353077, SAMN18353078, SAMN18353282	5.16859
PB_MBMC_268	metagenome assembled genome from Auka hydrothermal vent sediment	PRJNA713414	Anaerolineae bacterium AUK314	AUK314	2015-04-18	7-14cm	-3675.50m	hydrothermal vent field	marine hydrothermal sediment	marine sediment	Pacific Ocean: Mexico, Pescadero Basin	marine sediment	23.957043N 108.862273W	metagenomic assembly	This BioSample is a metagenomic assembly obtained from the hydrothermal sediment metagenome BioSamples: SAMN18353072, SAMN18353073, SAMN18353074, SAMN18353075, SAMN18353076, SAMN18353077, SAMN18353078, SAMN18353250	5.101
PB_MBMC_269	metagenome assembled genome from Auka hydrothermal vent sediment	PRJNA713414	Anaerolineae bacterium AUK315	AUK315	2015-04-18	0-7cm	-3675.50m	hydrothermal vent field	marine hydrothermal sediment	marine sediment	Pacific Ocean: Mexico, Pescadero Basin	marine sediment	23.957043N 108.862273W	metagenomic assembly	This BioSample is a metagenomic assembly obtained from the hydrothermal sediment metagenome BioSamples: SAMN18353072, SAMN18353073, SAMN18353074, SAMN18353075, SAMN18353076, SAMN18353077, SAMN18353078, SAMN18353251	5.02829
PB_MBMC_270	metagenome assembled genome from Auka hydrothermal vent sediment	PRJNA713414	Staphylothermus sp. AUK316	AUK316	2015-04-18	0-7cm	-3675.50m	hydrothermal vent field	marine hydrothermal sediment	marine sediment	Pacific Ocean: Mexico, Pescadero Basin	marine sediment	23.957043N 108.862273W	metagenomic assembly	This BioSample is a metagenomic assembly obtained from the hydrothermal sediment metagenome BioSamples: SAMN18353072, SAMN18353073, SAMN18353074, SAMN18353075, SAMN18353076, SAMN18353077, SAMN18353078, SAMN18353131	5.02771
PB_MBMC_271	metagenome assembled genome from Auka hydrothermal vent sediment	PRJNA713414	Thermoplasmata archaeon AUK317	AUK317	2015-04-18	0-7cm	-3675.50m	hydrothermal vent field	marine hydrothermal sediment	marine sediment	Pacific Ocean: Mexico, Pescadero Basin	marine sediment	23.957043N 108.862273W	metagenomic assembly	This BioSample is a metagenomic assembly obtained from the hydrothermal sediment metagenome BioSamples: SAMN18353072, SAMN18353073, SAMN18353074, SAMN18353075, SAMN18353076, SAMN18353077, SAMN18353078, SAMN18353188	4.97047
PB_MBMC_272	metagenome assembled genome from Auka hydrothermal vent sediment	PRJNA713414	Planctomycetes bacterium AUK318	AUK318	2015-04-18	0-7cm	-3675.50m	hydrothermal vent field	marine hydrothermal sediment	marine sediment	Pacific Ocean: Mexico, Pescadero Basin	marine sediment	23.957043N 108.862273W	metagenomic assembly	This BioSample is a metagenomic assembly obtained from the hydrothermal sediment metagenome BioSamples: SAMN18353072, SAMN18353073, SAMN18353074, SAMN18353075, SAMN18353076, SAMN18353077, SAMN18353078, SAMN18353357	4.94445
PB_MBMC_273	metagenome assembled genome from Auka hydrothermal vent sediment	PRJNA713414	Dehalococcoidales bacterium AUK319	AUK319	2015-04-18	7-14cm	-3675.50m	hydrothermal vent field	marine hydrothermal sediment	marine sediment	Pacific Ocean: Mexico, Pescadero Basin	marine sediment	23.957043N 108.862273W	metagenomic assembly	This BioSample is a metagenomic assembly obtained from the hydrothermal sediment metagenome BioSamples: SAMN18353072, SAMN18353073, SAMN18353074, SAMN18353075, SAMN18353076, SAMN18353077, SAMN18353078, SAMN18353260	4.7642
PB_MBMC_274	metagenome assembled genome from Auka hydrothermal vent sediment	PRJNA713414	Deltaproteobacteria bacterium AUK320	AUK320	2015-04-18	0-7cm	-3675.50m	hydrothermal vent field	marine hydrothermal sediment	marine sediment	Pacific Ocean: Mexico, Pescadero Basin	marine sediment	23.957043N 108.862273W	metagenomic assembly	This BioSample is a metagenomic assembly obtained from the hydrothermal sediment metagenome BioSamples: SAMN18353072, SAMN18353073, SAMN18353074, SAMN18353075, SAMN18353076, SAMN18353077, SAMN18353078, SAMN18353280	4.72864
PB_MBMC_275	metagenome assembled genome from Auka hydrothermal vent sediment	PRJNA713414	Anaerolineae bacterium AUK321	AUK321	2015-04-18	0-7cm	-3675.50m	hydrothermal vent field	marine hydrothermal sediment	marine sediment	Pacific Ocean: Mexico, Pescadero Basin	marine sediment	23.957043N 108.862273W	metagenomic assembly	This BioSample is a metagenomic assembly obtained from the hydrothermal sediment metagenome BioSamples: SAMN18353072, SAMN18353073, SAMN18353074, SAMN18353075, SAMN18353076, SAMN18353077, SAMN18353078, SAMN18353258	4.40935
PB_MBMC_276	metagenome assembled genome from Auka hydrothermal vent sediment	PRJNA713414	candidate division WPS-2 bacterium AUK322	AUK322	2015-04-18	7-14cm	-3675.50m	hydrothermal vent field	marine hydrothermal sediment	marine sediment	Pacific Ocean: Mexico, Pescadero Basin	marine sediment	23.957043N 108.862273W	metagenomic assembly	This BioSample is a metagenomic assembly obtained from the hydrothermal sediment metagenome BioSamples: SAMN18353072, SAMN18353073, SAMN18353074, SAMN18353075, SAMN18353076, SAMN18353077, SAMN18353078, SAMN18353301	4.21055
PB_MBMC_277	metagenome assembled genome from Auka hydrothermal vent sediment	PRJNA713414	Elusimicrobia bacterium AUK323	AUK323	2015-04-18	0-7cm	-3675.50m	hydrothermal vent field	marine hydrothermal sediment	marine sediment	Pacific Ocean: Mexico, Pescadero Basin	marine sediment	23.957043N 108.862273W	metagenomic assembly	This BioSample is a metagenomic assembly obtained from the hydrothermal sediment metagenome BioSamples: SAMN18353072, SAMN18353073, SAMN18353074, SAMN18353075, SAMN18353076, SAMN18353077, SAMN18353078, SAMN18353247	4.01316
PB_MBMC_278	metagenome assembled genome from Auka hydrothermal vent sediment	PRJNA713414	Deltaproteobacteria bacterium AUK324	AUK324	2015-04-18	7-14cm	-3675.50m	hydrothermal vent field	marine hydrothermal sediment	marine sediment	Pacific Ocean: Mexico, Pescadero Basin	marine sediment	23.957043N 108.862273W	metagenomic assembly	This BioSample is a metagenomic assembly obtained from the hydrothermal sediment metagenome BioSamples: SAMN18353072, SAMN18353073, SAMN18353074, SAMN18353075, SAMN18353076, SAMN18353077, SAMN18353078, SAMN18353281	3.92478
PB_MBMC_279	metagenome assembled genome from Auka hydrothermal vent sediment	PRJNA713414	Candidatus Latescibacteria bacterium AUK325	AUK325	2015-04-18	0-7cm	-3675.50m	hydrothermal vent field	marine hydrothermal sediment	marine sediment	Pacific Ocean: Mexico, Pescadero Basin	marine sediment	23.957043N 108.862273W	metagenomic assembly	This BioSample is a metagenomic assembly obtained from the hydrothermal sediment metagenome BioSamples: SAMN18353072, SAMN18353073, SAMN18353074, SAMN18353075, SAMN18353076, SAMN18353077, SAMN18353078, SAMN18353310	3.22156

## Sheet: figure5
ID	ANI	reference		ID	ANI	OGT	Taxonomy	PC67_1_7	PC67_7_14	PC80_1_7	PC80_7_14	Length	surface_mbp	deep_mbp
PB_MANV_016.fa	78.9094	Juan de Fuca ridge		PB_MBMC_261	98.1403	111.665	Archaea	4782	14347	3726	20510	1206050	7054.43
PB_MANV_020.fa	78.9268	Juan de Fuca ridge		PB_MBMC_016	98.0145	66.059	Bacteria	12538	174819	106373	142679	1309298	90820.4
PB_MBMC_077.fa	79.35	Juan de Fuca ridge		PB_MBMC_013	90.861	60.6317	Bacteria	24652	177045	150615	163438	1383086	126722
PB_MANV_007.fa	81.0388	Juan de Fuca ridge		PB_MANV_040	98.3874	50.5957	Bacteria	64263	524354	70327	242321	1965949	68460.6
PB_MBMC_088.fa	85.5393	Juan de Fuca ridge		PB_MANV_045	87.6199	44.2057	Bacteria	133113	353309	39026	13132	1601417	107492
PB_MBMC_201.fa	78.1417	Juan de Fuca ridge		PB_MBMC_188	77.5959	38.1362	Bacteria	6644	310	86408	3320	1597390	58252.5
PB_MBMC_133.fa	77.0809	Juan de Fuca ridge		PB_MBMC_073	83.372	35.3263	Bacteria	59614	265	254983	3834	2322409	135461
PB_MBMC_240.fa	79.1094	Juan de Fuca ridge
PB_MBMC_268.fa	77.384	Juan de Fuca ridge
PB_MBMC_112	96.2171	Guaymas Basin		PB_MBMC_195	85.6134	99.7157	Archaea	13253	13955	2175	25436	944044	16342.5
PB_MBMC_039	98.6013	Guaymas Basin		PB_MBMC_040	94.3916	98.0511	Archaea	263	68538	636	123083	886618	1013.97
PB_MBMC_024	98.3068	Guaymas Basin		PB_MANV_028	95.8601	96.4624	Archaea	99991	232596	53144	311088	1005215	152341
PB_MBMC_199	79.0507	Guaymas Basin		PB_MBMC_012	77.9944	95.7566	Archaea	6431	210877	1834	154638	974973	8477.16
PB_MBMC_007	98.1697	Guaymas Basin		PB_MANV_025	96.8475	94.9952	Archaea	169085	294622	78981	487280	1290116	192282
PB_MBMC_194	77.4645	Guaymas Basin		PB_MBMC_018	78.5345	94.7007	Archaea	45390	213924	2974	114381	1247232	38777.1
PB_MANV_008	86.0255	Guaymas Basin		PB_MBMC_118	98.3772	92.9495	Archaea	82189	10709	12063	10137	1199047	78605.8
PB_MBMC_045	96.5388	Guaymas Basin		PB_MBMC_060	94.0127	92.723	Archaea	104	46131	3991	50375	622503	6578.28
PB_MBMC_147	84.2536	Guaymas Basin		PB_MBMC_034	80.7127	92.0767	Archaea	44664	146800	15476	172444	1573113	38229.9
PB_MBMC_062	97.3279	Guaymas Basin		PB_MBMC_059	93.0819	91.3822	Archaea	145852	21472	44317	43972	1578389	120483
PB_MBMC_019	98.1272	Guaymas Basin		PB_MBMC_247	95.9929	89.0233	Archaea	19002	3745	1439	8643	797196	25641.1
PB_MANV_044	78.0268	Guaymas Basin		PB_MBMC_015	97.2458	86.0046	Archaea	1357	206965	18225	274364	1464931	13367.2
PB_MBMC_150	81.5047	Guaymas Basin		PB_MBMC_270	80.6267	85.6134	Archaea	33214	733	7490	1728	1287812	31607.1
PB_MBMC_135	84.0742	Guaymas Basin		PB_MBMC_095	82.9933	83.9506	Archaea	257	108097	6545	119800	1947376	3492.91
PB_MBMC_072	77.9971	Guaymas Basin		PB_MBMC_197	92.4789	83.7562	Archaea	22	50239	4823	40711	1673789	2894.63
PB_MANV_034	91.5551	Guaymas Basin		PB_MBMC_168	97.6177	83.5849	Archaea	493	49694	6855	59308	1668085	4405.05
PB_MBMC_156	76.5136	Guaymas Basin		PB_MBMC_107	80.0221	81.309	Archaea	801	56602	28346	115823	1905154	15299
PB_MBMC_070	83.64	Guaymas Basin		PB_MANV_039	92.6499	80.7257	Archaea	1591	68032	23357	413416	1096311	22756.3
PB_MBMC_179	86.156	Guaymas Basin		PB_MBMC_201	79.2379	80.5499	Archaea	165	21905	21567	30821	1347810	16123.9
PB_MBMC_105	83.4756	Guaymas Basin		PB_MBMC_179	86.156	80.5023	Archaea	121	11414	2163	35382	768870	2970.59
PB_MBMC_089	94.2213	Guaymas Basin		PB_MBMC_245	87.366	79.8559	Archaea	42	9872	1471	27354	931579	1624.12
PB_MBMC_075	97.9023	Guaymas Basin		PB_MBMC_175	92.3708	79.6987	Archaea	132	30191	4556	40451	1157512	4050.07
PB_MBMC_047	93.2647	Guaymas Basin		PB_MBMC_140	93.9055	79.6393	Archaea	93	18862	9818	44617	884632	11203.5
PB_MBMC_095	82.9933	Guaymas Basin		PB_MBMC_126	86.5609	79.5301	Archaea	118	91897	2160	85452	1980009	1150.5
PB_MBMC_066	97.2515	Guaymas Basin		PB_MBMC_207	92.7046	79.4299	Archaea	77	14531	7001	45984	1261091	5612.6
PB_MBMC_118	98.3772	Guaymas Basin		PB_MBMC_147	84.2536	78.3414	Archaea	205	49009	2943	60824	1417122	2221.4
PB_MBMC_059	93.0819	Guaymas Basin		PB_MBMC_047	93.2647	78.1227	Archaea	55	53050	4189	205967	1368887	3100.33
PB_MANV_012	97.5239	Guaymas Basin		PB_MANV_016	98.2617	77.9491	Archaea	74776	1086276	254353	706284	1937847	169843
PB_MANV_024	97.8576	Guaymas Basin		PB_MBMC_133	97.946	77.0276	Archaea	6913	44375	51048	40365	1675694	34589.3
PB_MBMC_088	96.3943	Guaymas Basin		PB_MBMC_237	87.7287	76.7865	Archaea	52	14943	832	24963	924119	956.587
PB_MBMC_016	98.0145	Guaymas Basin		PB_MBMC_112	96.2171	76.6075	Archaea	46	64612	1184	47200	1132612	1085.99
PB_MBMC_004	93.713	Guaymas Basin		PB_MBMC_129	96.9876	76.1865	Archaea	472	16286	20282	132858	1968200	10544.7
PB_MBMC_152	97.4549	Guaymas Basin		PB_MBMC_048	80.5908	76.0704	Archaea	361	90151	35970	221001	1814831	20018.9
PB_MBMC_031	79.4901	Guaymas Basin		PB_MBMC_030	95.4071	75.8737	Archaea	113	83189	5657	93890	737209	7826.82
PB_MBMC_192	93.833	Guaymas Basin		PB_MBMC_036	78.8042	75.7728	Archaea	593	152855	5633	222147	1634124	3809.99
PB_MBMC_107	80.0221	Guaymas Basin		PB_MANV_008	86.0255	75.7727	Archaea	1575	897099	46885	1377453	1249375	38787.4
PB_MBMC_043	81.4037	Guaymas Basin		PB_MBMC_089	94.2213	75.7292	Archaea	275	69308	7042	96380	1390147	5263.47
PB_MBMC_018	78.5345	Guaymas Basin		PB_MBMC_241	96.0638	73.4965	Archaea	97	28557	2124	20084	1189635	1866.96
PB_MANV_029	98.7515	Guaymas Basin		PB_MBMC_190	97.7604	72.9412	Archaea	120	31647	1555	34867	1128027	1484.89
PB_MBMC_053	97.9885	Guaymas Basin		PB_MBMC_004	93.713	72.8362	Archaea	22014	198264	332595	134921	1346427	263370
PB_MBMC_087	87.805	Guaymas Basin		PB_MBMC_087	87.805	72.7005	Archaea	1418	13009	91975	32569	1102113	84739.9
PB_MBMC_029	87.2659	Guaymas Basin		PB_MBMC_202	95.6129	72.1749	Archaea	101	37804	1657	35028	1350986	1301.27
PB_MANV_004	81.151	Guaymas Basin		PB_MANV_031	98.6469	71.383	Archaea	894	417061	32736	314599	1138504	29538.8
PB_MANV_006	80.2269	Guaymas Basin		PB_MBMC_162	98.4887	70.5942	Archaea	9408	48485	2704	24799	1179947	10264.9
PB_MBMC_220	78.3541	Guaymas Basin		PB_MBMC_230	77.3696	70.4011	Bacteria	767	22538	10643	22695	1228018	9291.39
PB_MBMC_122	77.4719	Guaymas Basin		PB_MBMC_143	83.7222	69.6154	Archaea	156	49258	10948	58547	1440687	7707.43
PB_MBMC_129	96.9876	Guaymas Basin		PB_MBMC_093	83.6142	69.0835	Bacteria	15998	1718	120124	2279	1146819	118695
PB_MBMC_131	96.2435	Guaymas Basin		PB_MBMC_105	83.4756	68.7261	Bacteria	10639	38229	83885	23162	1453560	65029.3
PB_MANV_035	95.192	Guaymas Basin		PB_MBMC_046	97.5327	68.6648	Archaea	2386	60314	21096	103416	958664	24494.5
PB_MBMC_221	87.4067	Guaymas Basin		PB_MBMC_156	76.5136	68.4058	Archaea	440	34846	65852	2903	1381540	47984.1
PB_MBMC_188	77.5959	Guaymas Basin		PB_MBMC_199	79.0507	67.8387	Archaea	136	22426	6871	38033	1209899	5791.39
PB_MANV_019	97.0546	Guaymas Basin		PB_MBMC_019	98.1272	66.0257	Bacteria	18384	211920	14918	171190	1406766	23672.7
PB_MBMC_037	78.9033	Guaymas Basin		PB_MBMC_229	95.0579	65.6317	Archaea	7	12422	336	10024	491841	697.38
PB_MANV_010	79.3453	Guaymas Basin		PB_MBMC_024	98.3068	65.1925	Archaea	189	247949	5869	249211	1836230	3299.15
PB_MBMC_094	96.2737	Guaymas Basin		PB_MANV_002	86.8211	65.0537	Archaea	35549	3804883	357865	9738180	1118840	351627
PB_MBMC_175	92.3708	Guaymas Basin		PB_MBMC_171	79.2547	65.0034	Archaea	99030	14712	457	3651	1773035	56111.1
PB_MBMC_060	94.0127	Guaymas Basin		PB_MBMC_001	93.1625	63.7149	Archaea	2725	134572	264696	328419	690965	387025
PB_MBMC_082	80.8889	Guaymas Basin		PB_MBMC_086	90.3646	63.4742	Bacteria	1634	20504	100580	27616	1186944	86115.3
PB_MANV_045	87.6199	Guaymas Basin		PB_MBMC_038	97.2228	62.8728	Archaea	1878	174293	24202	77090	1219859	21379.5
PB_MBMC_005	98.1169	Guaymas Basin		PB_MANV_001	96.9537	62.6943	Archaea	1662545	23727658	3461272	13976392	1892781	2.70703e+06
PB_MANV_032	92.472	Guaymas Basin		PB_MBMC_099	97.6834	61.4868	Archaea	8	16740	4535	72674	811121	5600.89
PB_MBMC_028	98.1748	Guaymas Basin		PB_MANV_042	95.6427	60.9202	Bacteria	4862	256424	29879	285309	1551440	22392.7
PB_MANV_031	98.6469	Guaymas Basin		PB_MANV_021	97.7182	60.7727	Archaea	249952	270961	745218	19275	1288053	772616
PB_MBMC_040	94.3916	Guaymas Basin		PB_MBMC_057	94.3532	60.4362	Archaea	981	148348	4371	74269	1318592	4058.87
PB_MBMC_119	78.2721	Guaymas Basin		PB_MBMC_135	84.0742	60.262	Archaea	2113	30087	29102	3120	761000	41018.4
PB_MBMC_086	90.3646	Guaymas Basin		PB_MBMC_137	88.062	59.9868	Bacteria	2284	23817	35955	20559	989371	38649.8
PB_MBMC_168	97.6177	Guaymas Basin		PB_MANV_007	79.4811	59.1294	Bacteria	21368	810366	179002	1379414	1203113	166543
PB_MANV_036	98.4425	Guaymas Basin		PB_MANV_012	97.5239	58.5903	Bacteria	7758	1650540	227439	700818	2077749	113198
PB_MBMC_012	77.9944	Guaymas Basin		PB_MBMC_088	96.3943	58.5001	Bacteria	263	65941	12055	96431	1396499	8820.63
PB_MANV_013	95.5836	Guaymas Basin		PB_MBMC_028	98.1748	58.2899	Bacteria	29044	318920	46997	294195	2665041	28532.8
PB_MBMC_215	76.2937	Guaymas Basin		PB_MBMC_146	77.3911	58.2805	Bacteria	7151	40948	13239	52347	1424252	14316.3
PB_MBMC_076	87.2418	Guaymas Basin		PB_MBMC_017	91.592	57.316	Bacteria	95	172349	26058	203937	1245669	20995.1
PB_MBMC_056	98.9647	Guaymas Basin		PB_MANV_026	93.3741	56.9694	Bacteria	320180	76166	469695	31072	1179596	669615
PB_MBMC_017	91.592	Guaymas Basin		PB_MBMC_225	96.0936	56.2144	Bacteria	35	14227	4551	21569	828412	5535.89
PB_MBMC_195	85.6134	Guaymas Basin		PB_MBMC_119	78.2721	55.2554	Bacteria	1364	163449	22651	229064	4345873	5525.93
PB_MANV_003	93.996	Guaymas Basin		PB_MBMC_166	98.6582	55.0682	Archaea	25594	66503	5770	4934	1439943	21781.4
PB_MBMC_038	97.2228	Guaymas Basin		PB_MBMC_022	94.4393	54.0611	Bacteria	41094	86366	132761	82682	1176612	147759
PB_MANV_009	95.1239	Guaymas Basin		PB_MBMC_077	98.3592	53.8393	Bacteria	930	194781	9845	232748	3244591	3320.91
PB_MANV_020	98.3781	Guaymas Basin		PB_MBMC_005	98.1169	52.6493	Bacteria	67559	282414	74816	373093	1619584	87908.4
PB_MANV_040	98.3874	Guaymas Basin		PB_MBMC_062	97.3279	52.5587	Archaea	324	37422	16587	55960	718316	23542.6
PB_MBMC_046	97.5327	Guaymas Basin		PB_MANV_003	93.996	52.3186	Bacteria	718095	10404871	2577351	9522504	1934783	1.70326e+06
PB_MBMC_180	95.3959	Guaymas Basin		PB_MBMC_115	79.1915	51.7119	Bacteria	1763	25736	8831	20146	574551	18438.7
PB_MBMC_085	78.2275	Guaymas Basin		PB_MBMC_027	88.3299	51.3128	Bacteria	355	186632	54853	278515	1996152	27657.2
PB_MANV_039	92.6499	Guaymas Basin		PB_MBMC_152	97.4549	50.2373	Bacteria	818	117128	67280	87689	3534143	19268.6
PB_MBMC_036	78.8042	Guaymas Basin		PB_MANV_009	95.1239	50.198	Bacteria	7952	1090154	393509	1731741	2057975	195076
PB_MBMC_015	97.2458	Guaymas Basin		PB_MBMC_011	96.2216	48.2623	Bacteria	312088	291060	130732	70625	2060329	214927
PB_MANV_007	79.4811	Guaymas Basin		PB_MANV_036	98.4425	48.0702	Bacteria	4330	750715	73769	806769	3054678	25567
PB_MBMC_035	95.9264	Guaymas Basin		PB_MANV_035	95.192	46.393	Bacteria	3054	534709	123542	515159	2130142	59430.8
PB_MBMC_073	83.372	Guaymas Basin		PB_MBMC_196	92.4373	46.3501	Bacteria	24124	21	39	3	419569	57590.1
PB_MBMC_022	94.4393	Guaymas Basin		PB_MBMC_035	95.9264	46.3221	Bacteria	160975	57557	147183	33764	1691356	182196
PB_MANV_042	95.6427	Guaymas Basin		PB_MANV_030	97.255	46.07	Archaea	960645	26604	34957	2055	1486431	669794
PB_MBMC_001	93.1625	Guaymas Basin		PB_MANV_019	97.0546	45.5404	Bacteria	131478	865499	473173	1183490	2525583	239410
PB_MBMC_224	98.7462	Guaymas Basin		PB_MBMC_215	76.2937	45.091	Bacteria	75000	10549	107850	10332	3961900	46152.1
PB_MBMC_077	98.3592	Guaymas Basin		PB_MANV_034	91.5551	44.7282	Bacteria	14112	376630	100552	200754	1214136	94440.8
PB_MANV_030	97.255	Guaymas Basin		PB_MBMC_278	97.7404	44.7107	Bacteria	22482	43100	10699	3822	3061430	10838.4
PB_MBMC_084	98.5261	Guaymas Basin		PB_MANV_005	89.587	44.6174	Bacteria	11961256	65311	718947	8396	3313109	3.82728e+06
PB_MBMC_057	94.3532	Guaymas Basin		PB_MBMC_253	93.3612	44.3151	Bacteria	50514	523	22630	1880	1921799	38060.2
PB_MANV_002	86.8211	Guaymas Basin		PB_MANV_029	98.7515	44.0369	Bacteria	286704	22814	978477	4715	1875681	674518
PB_MBMC_034	80.7127	Guaymas Basin		PB_MBMC_180	95.3959	43.9208	Bacteria	711	34947	26921	83531	2305131	11987.2
PB_MBMC_013	90.861	Guaymas Basin		PB_MBMC_094	96.2737	43.3325	Bacteria	98517	25375	184575	20892	2704933	104658
PB_MBMC_202	95.6129	Guaymas Basin		PB_MBMC_200	77.4989	42.9579	Bacteria	90854	1660	20232	2799	2087620	53211.8
PB_MANV_016	98.2617	Guaymas Basin		PB_MBMC_007	98.1697	42.8231	Bacteria	335907	464472	70933	249843	2547219	159719
PB_MANV_022	77.7348	Guaymas Basin		PB_MBMC_053	97.9885	42.7933	Bacteria	40362	227441	25260	114498	2276582	28824.8
PB_MBMC_190	97.7604	Guaymas Basin		PB_MBMC_037	78.9033	42.3946	Bacteria	149259	2352	411227	3149	2467688	227130
PB_MBMC_011	96.2216	Guaymas Basin		PB_MBMC_185	96.4692	42.3343	Bacteria	29	36485	3230	21202	989677	3292.99
PB_MBMC_137	88.062	Guaymas Basin		PB_MBMC_242	81.5742	41.5718	Bacteria	87342	276	1222	16	2081980	42538.4
PB_MBMC_185	96.4692	Guaymas Basin		PB_MANV_018	79.134	41.3823	Bacteria	745500	66908	1335674	76688	2100309	990889
PB_MANV_001	96.9537	Guaymas Basin		PB_MBMC_056	98.9647	41.353	Bacteria	234530	639	168195	409	2305262	174698	454.612
PB_MBMC_092	86.2111	Guaymas Basin		PB_MBMC_029	87.2659	41.3372	Bacteria	2705	199373	69539	235980	2044102	35342.7
PB_MANV_005	89.587	Guaymas Basin		PB_MBMC_084	98.5261	40.9602	Bacteria	295121	491	49894	360	2709058	127356
PB_MBMC_027	88.3299	Guaymas Basin		PB_MBMC_248	95.756	40.9541	Bacteria	13984	117	38054	501	1289426	40357.5
PB_MBMC_143	83.7222	Guaymas Basin		PB_MBMC_043	81.4037	40.8376	Bacteria	498384	2274	175159	2156	3210168	209815
PB_MBMC_140	93.9055	Guaymas Basin		PB_MBMC_198	81.4169	40.512	Bacteria	26045	193	31565	395	1022734	56329.4
PB_MBMC_030	95.4071	Guaymas Basin		PB_MANV_013	95.5836	40.4134	Bacteria	1684940	62237	820605	35017	2126787	1.17809e+06
PB_MBMC_009	79.3771	Guaymas Basin		PB_MBMC_045	96.5388	40.3006	Bacteria	515851	51979	114517	13412	3479078	181188
PB_MBMC_144	84.6888	Guaymas Basin		PB_MBMC_267	81.3187	40.076	Bacteria	41993	263	31529	406	2153129	34146.6
PB_MBMC_048	80.5908	Guaymas Basin		PB_MBMC_192	93.833	38.7937	Bacteria	45767	523	112676	911	2692007	58856.8
PB_MBMC_200	77.4989	Guaymas Basin		PB_MBMC_266	77.827	38.5181	Bacteria	4443	1646	43474	3194	1524155	31438.4
PB_MANV_026	93.3741	Guaymas Basin		PB_MBMC_244	97.8912	38.1013	Bacteria	123181	10022	1268	192	3186037	39060.8
PB_MBMC_115	79.1915	Guaymas Basin		PB_MBMC_144	84.6888	37.295	Bacteria	120122	1012	171280	1647	3580395	81388.2
PB_MANV_021	97.7182	Guaymas Basin		PB_MBMC_014	98.0053	37.2352	Bacteria	180764	2570	346003	1782	1516062	347457
PB_MBMC_196	92.4373	Guaymas Basin		PB_MBMC_085	78.2275	37.2206	Bacteria	124988	7019	247859	15555	3104906	120083
PB_MANV_028	95.8601	Guaymas Basin		PB_MANV_024	97.8576	36.3825	Bacteria	181997	471171	503174	238803	1622573	422274
PB_MBMC_171	79.2547	Guaymas Basin		PB_MBMC_009	79.3771	35.3234	Bacteria	252373	3862	445666	6350	1690473	412925
PB_MBMC_126	86.5609	Guaymas Basin		PB_MBMC_070	83.64	35.1526	Bacteria	66299	752	146538	2030	1514557	140528
PB_MBMC_197	92.4789	Guaymas Basin		PB_MANV_044	78.0268	34.6062	Bacteria	805393	2400	27303	224	2374229	350723
PB_MBMC_093	83.6142	Guaymas Basin		PB_MBMC_076	87.2418	33.7534	Bacteria	66453	5370	206714	4910	2094373	130429
PB_MBMC_133	97.946	Guaymas Basin		PB_MBMC_227	83.4065	33.6074	Bacteria	40089	6331	58382	9594	2395441	41107.7
PB_MBMC_207	92.7046	Guaymas Basin		PB_MBMC_122	77.4719	33.5938	Bacteria	120234	21021	98358	32643	2908545	75155.1
PB_MBMC_138	79.8609	Guaymas Basin		PB_MBMC_150	81.5047	33.5198	Bacteria	166379	771	30227	1007	2565280	76641.1
PB_MBMC_162	98.4887	Guaymas Basin		PB_MBMC_138	79.8609	33.2185	Bacteria	80891	6317	154272	9372	3010792	78106.7
PB_MANV_025	96.8475	Guaymas Basin		PB_MBMC_075	97.9023	32.8276	Bacteria	105639	31153	237738	25309	2930331	117180
PB_MBMC_145	90.4338	Guaymas Basin		PB_MANV_004	81.151	32.6611	Bacteria	1354325	25605	5952590	102845	1873328	3.9005e+06
PB_MBMC_014	98.0053	Guaymas Basin		PB_MBMC_131	96.2435	32.5179	Bacteria	28513	1310	136034	3499	1975074	83311.8
PB_MBMC_166	98.6582	Guaymas Basin		PB_MBMC_031	79.4901	32.1988	Bacteria	379362	80424	223165	44441	2935227	205274
PB_MBMC_198	81.4169	Guaymas Basin		PB_MBMC_072	77.9971	31.3119	Bacteria	81280	1674	163294	2841	1815076	134746
PB_MANV_018	79.134	Guaymas Basin		PB_MBMC_243	98.1335	31.1388	Bacteria	28867	541	41920	1157	1701416	41604.8
PB_MBMC_212	98.8282	Guaymas Basin		PB_MBMC_194	77.4645	31.1256	Bacteria	12718	132	72425	3111	1491801	57074
PB_MBMC_146	77.3911	Guaymas Basin		PB_MBMC_082	80.8889	31.0902	Bacteria	132805	2046	96488	548	1793120	127874
PB_MBMC_201	79.2379	Guaymas Basin		PB_MANV_022	77.7348	30.9706	Bacteria	448724	4385	1340330	14256	1854475	964723
PB_MBMC_080	96.8606	Guaymas Basin		PB_MBMC_145	90.4338	29.0036	Bacteria	22587	266	196888	1892	2707998	81047
PB_MBMC_099	97.6834	Guaymas Basin		PB_MBMC_092	86.2111	28.5259	Bacteria	89210	1853	197099	3182	2383531	120120
PB_MBMC_225	96.0936	Guaymas Basin
PB_MBMC_227	83.4065	Guaymas Basin
PB_MBMC_229	95.0579	Guaymas Basin
PB_MBMC_230	77.3696	Guaymas Basin
PB_MBMC_237	87.7287	Guaymas Basin
PB_MBMC_241	96.0638	Guaymas Basin
PB_MBMC_242	81.5742	Guaymas Basin
PB_MBMC_243	98.1335	Guaymas Basin
PB_MBMC_244	97.8912	Guaymas Basin
PB_MBMC_245	87.366	Guaymas Basin
PB_MBMC_247	95.9929	Guaymas Basin
PB_MBMC_248	95.756	Guaymas Basin
PB_MBMC_253	93.3612	Guaymas Basin
PB_MBMC_261	98.1403	Guaymas Basin
PB_MBMC_266	77.827	Guaymas Basin
PB_MBMC_267	81.3187	Guaymas Basin
PB_MBMC_270	80.6267	Guaymas Basin
PB_MBMC_274	89.8588	Guaymas Basin
PB_MBMC_278	97.7404	Guaymas Basin
PB_MBMC_072.fa	78.479	Cayman rise		PB_MANV_032	92.472	89.5088	Archaea	135	253454	1334	514017	1248634	1176.49
PB_MANV_001.fa	77.4753	Cayman rise		PB_MBMC_212	98.8282	85.7414	Archaea	4989	29392	4270	43456	1587656	5831.87
PB_MANV_007.fa	79.7275	Cayman rise		PB_MANV_020	98.3781	77.8064	Archaea	53980	828987	192281	586786	1645999	149612
PB_MBMC_005.fa	77.5663	Cayman rise		PB_MBMC_080	96.8606	76.4191	Archaea	18702	21858	78475	33603	1160789	83716.3
PB_MBMC_171.fa	81.2327	Cayman rise		PB_MANV_010	79.3453	71.2021	Archaea	17511	589259	201964	694107	1168668	187799
PB_MBMC_194.fa	77.959	Cayman rise		PB_MBMC_220	78.3541	65.3633	Archaea	1805	36879	2794	29646	1405841	3271.35
PB_MANV_043.fa	77.4016	Cayman rise		PB_MBMC_066	97.2515	62.2415	Bacteria	7252	68533	68390	44848	1254062	60317.6
PB_MBMC_082.fa	79.0881	Cayman rise		PB_MBMC_274	89.8588	44.9712	Bacteria	104141	1330	3079	191	3449435	31083.4
PB_MANV_002.fa	77.3433	Cayman rise		PB_MBMC_224	98.7462	44.2447	Bacteria	7551	58732	1595	3061	1451420	6301.42
PB_MBMC_152.fa	77.3973	Cayman rise		PB_MANV_006	80.2269	39.9442	Archaea	5435283	24638	72423	1624	2055811	2.67909e+06
PB_MANV_004.fa	79.6415	Cayman rise		PB_MBMC_039	98.6013	39.4895	Bacteria	241251	981	37087	108	1241134	224261
PB_MBMC_088.fa	78.2002	Cayman rise		PB_MBMC_221	87.4067	35.4436	Bacteria	228247	1322	2987	180	4712979	49063.2

## Sheet: OGT_genomesize
ID	OGT	genome_size	completeness	GTDB_taxonomy	site
PB_MANV_001	62.6943	1892781	91.18	d__Archaea;p__Halobacterota;c__Syntrophoarchaeia;o__ANME-1;f__ANME-1;g__G60ANME1;s__	Pescadero
PB_MANV_002	65.0537	1118840	83.66	d__Archaea;p__Halobacterota;c__Syntrophoarchaeia;o__ANME-1;f__ANME-1;g__G60ANME1;s__	Pescadero
PB_MANV_003	52.3186	1934783	75.03	d__Bacteria;p__Desulfobacterota;c__Desulfofervidia;o__Desulfofervidales;f__Desulfofervidaceae;g__Desulfofervidus;s__	Pescadero
PB_MANV_004	32.6611	1873328	87.59	d__Bacteria;p__Campylobacterota;c__Campylobacteria;o__Campylobacterales;f__Sulfurovaceae;g__Sulfurovum;s__	Pescadero
PB_MANV_005	44.6174	3313109	95.02	d__Bacteria;p__Desulfobacterota;c__Dissulfuribacteria;o__Dissulfuribacterales;f__UBA3076;g__UBA3076;s__	Pescadero
PB_MANV_006	39.9442	2055811	95.75	d__Archaea;p__Halobacterota;c__Methanosarcinia;o__Methanosarcinales;f__ANME-2c;g__UBA203;s__	Pescadero
PB_MANV_007	59.1294	1203113	88.14	d__Bacteria;p__Bipolaricaulota;c__Bipolaricaulia;o__Bipolaricaulales;f__Bipolaricaulaceae;g__64-32;s__	Pescadero
PB_MANV_008	75.7727	1249375	95.15	d__Archaea;p__Crenarchaeota;c__Nitrososphaeria;o__Caldiarchaeales;f__NZ13-MGT;g__EX4484-121;s__	Pescadero
PB_MANV_009	50.198	2057975	96.7	d__Bacteria;p__UBP14;c__UBA6098;o__UBA6098;f__;g__;s__	Pescadero
PB_MANV_010	71.2021	1168668	84.03	d__Archaea;p__Euryarchaeota;c__Thermococci;o__Methanofastidiosales;f__;g__;s__	Pescadero
PB_MANV_011	46.7229	1080524	88.89	d__Bacteria;p__Campylobacterota;c__Desulfurellia;o__;f__;g__;s__	Pescadero
PB_MANV_012	58.5903	2077749	94.92	d__Bacteria;p__WOR-3_A;c__Hydrothermia;o__UBA1063;f__;g__;s__	Pescadero
PB_MANV_013	40.4134	2126787	93.23	d__Bacteria;p__Desulfobacterota;c__Syntrophia;o__Syntrophales;f__UBA3084;g__UBA3084;s__	Pescadero
PB_MANV_014	61.6296	1226331	70.11	d__Bacteria;p__Patescibacteria;c__Paceibacteria;o__Paceibacterales;f__GBS-2;g__;s__	Pescadero
PB_MANV_015	51.2779	1127105	91.87	d__Bacteria;p__Campylobacterota;c__Desulfurellia;o__;f__;g__;s__	Pescadero
PB_MANV_016	77.9491	1937847	96.86	d__Archaea;p__Euryarchaeota;c__Thermococci;o__Thermococcales;f__Thermococcaceae;g__Thermococcus_A;s__	Pescadero
PB_MANV_017	47.8115	936934	80.8	d__Bacteria;p__Patescibacteria;c__Paceibacteria_A;o__Moranbacterales;f__;g__;s__	Pescadero
PB_MANV_018	41.3823	2100309	91.22	d__Bacteria;p__Desulfobacterota_A;c__;o__;f__;g__;s__	Pescadero
PB_MANV_019	45.5404	2525583	91.48	d__Bacteria;p__Desulfobacterota;c__Desulfobacteria;o__C00003060;f__S7086C20;g__;s__	Pescadero
PB_MANV_020	77.8064	1645999	96.53	d__Archaea;p__Euryarchaeota;c__Thermococci;o__Thermococcales;f__Thermococcaceae;g__Thermococcus_A;s__	Pescadero
PB_MANV_021	60.7727	1288053	92.4	d__Archaea;p__Thermoplasmatota;c__E2;o__JdFR-43;f__JdFR-43;g__;s__	Pescadero
PB_MANV_022	30.9706	1854475	86.44	d__Bacteria;p__Bipolaricaulota;c__Bipolaricaulia;o__UBA7950;f__UBA7950;g__UBA9294;s__	Pescadero
PB_MANV_023	38.3809	3656515	97.74	d__Bacteria;p__Zixibacteria;c__MSB-5A5;o__UBA10806;f__4484-95;g__;s__	Pescadero
PB_MANV_024	36.3825	1622573	73.63	d__Bacteria;p__Bipolaricaulota;c__Bipolaricaulia;o__UBA7950;f__UBA7950;g__;s__	Pescadero
PB_MANV_025	94.9952	1290116	96.8	d__Archaea;p__Thermoplasmatota;c__;o__;f__;g__;s__	Pescadero
PB_MANV_026	56.9694	1179596	96.7	d__Bacteria;p__Omnitrophota;c__koll11;o__4484-171;f__;g__;s__	Pescadero
PB_MANV_027	60.2664	2231220	80.74	d__Bacteria;p__Caldatribacteriota;c__JS1;o__SB-45;f__34-128;g__34-128;s__	Pescadero
PB_MANV_028	96.4624	1005215	70.4	d__Archaea;p__Thermoplasmatota;c__;o__;f__;g__;s__	Pescadero
PB_MANV_029	44.0369	1875681	100	d__Bacteria;p__Thermotogota;c__Thermotogae;o__Petrotogales;f__Kosmotogaceae;g__Kosmotoga_B;s__	Pescadero
PB_MANV_030	46.07	1486431	95.1	d__Archaea;p__Halobacterota;c__Methanosarcinia;o__Methanosarcinales;f__ANME-2c;g__;s__	Pescadero
PB_MANV_031	71.383	1138504	82.67	d__Archaea;p__Crenarchaeota;c__Methanomethylicia;o__;f__;g__;s__	Pescadero
PB_MANV_032	89.5088	1248634	85.67	d__Archaea;p__Asgardarchaeota;c__Lokiarchaeia;o__;f__;g__;s__	Pescadero
PB_MANV_033	67.8657	1308172	81.31	d__Archaea;p__Thermoplasmatota;c__E2;o__JdFR-43;f__JdFR-43;g__;s__	Pescadero
PB_MANV_034	44.7282	1214136	88.14	d__Bacteria;p__Caldisericota;c__Caldisericia;o__;f__;g__;s__	Pescadero
PB_MANV_035	46.393	2130142	88.35	d__Bacteria;p__Latescibacterota;c__MVCY01;o__MVCY01;f__MVCY01;g__MVCY01;s__MVCY01 sp002049985	Pescadero
PB_MANV_036	48.0702	3054678	91.14	d__Bacteria;p__KSB1;c__UBA2214;o__JdFR-76;f__4484-219;g__4484-219;s__4484-219 sp002085035	Pescadero
PB_MANV_037	77.9987	780430	88.89	d__Archaea;p__Hadarchaeota;c__Hadarchaeia;o__Hadarchaeales;f__;g__;s__	Pescadero
PB_MANV_038	60.0058	1632821	91.7	d__Bacteria;p__Desulfobacterota;c__Desulfofervidia;o__Desulfofervidales;f__DG-60;g__DG-60;s__	Pescadero
PB_MANV_039	80.7257	1096311	91.22	d__Archaea;p__Crenarchaeota;c__Nitrososphaeria;o__Caldiarchaeales;f__NZ13-MGT;g__EX4484-121;s__	Pescadero
PB_MANV_040	50.5957	1965949	97.95	d__Bacteria;p__Thermotogota;c__Thermotogae;o__UBA12178;f__UBA12178;g__UBA12178;s__	Pescadero
PB_MANV_041	26.1274	2538690	85.59	d__Bacteria;p__Proteobacteria;c__Gammaproteobacteria;o__Pseudomonadales;f__Moraxellaceae;g__Psychrobacter;s__Psychrobacter sp002366815	Pescadero
PB_MANV_042	60.9202	1551440	98.25	d__Bacteria;p__Aerophobota;c__Aerophobia;o__Aerophobales;f__;g__;s__	Pescadero
PB_MANV_043	32.668	2236238	94.62	d__Bacteria;p__Campylobacterota;c__Campylobacteria;o__Campylobacterales;f__Sulfurimonadaceae;g__;s__	Pescadero
PB_MANV_044	34.6062	2374229	88.89	d__Bacteria;p__Zixibacteria;c__MSB-5A5;o__GN15;f__FEB-12;g__;s__	Pescadero
PB_MANV_045	44.2057	1601417	94.64	d__Bacteria;p__Desulfobacterota;c__Desulfobacteria;o__Desulfatiglandales;f__;g__;s__	Pescadero
PB_MANV_046	42.8065	1907211	76.92	d__Bacteria;p__UBP7_A;c__4484-113;o__4484-113;f__4484-113;g__;s__	Pescadero
PB_MBMC_001	63.7149	690965	79.91	d__Archaea;p__Aenigmarchaeota;c__Aenigmarchaeia;o__;f__;g__;s__	Pescadero
PB_MBMC_002	60.6679	669662	59.61	d__Bacteria;p__Patescibacteria;c__Paceibacteria;o__Portnoybacterales;f__;g__;s__	Pescadero
PB_MBMC_003	48.5625	894831	90.19	d__Archaea;p__Micrarchaeota;c__Micrarchaeia;o__;f__;g__;s__	Pescadero
PB_MBMC_004	72.8362	1346427	90.66	d__Archaea;p__Thermoplasmatota;c__Thermoplasmata;o__Acidiprofundales;f__Aciduliprofundaceae;g__;s__	Pescadero
PB_MBMC_005	52.6493	1619584	84.86	d__Bacteria;p__Thermotogota;c__Thermotogae;o__Thermotogales;f__Thermotogaceae;g__4484-232;s__4484-232 sp002084985	Pescadero
PB_MBMC_006	39.7356	3311148	96.2	d__Bacteria;p__Desulfobacterota;c__Desulfobacteria;o__Desulfobacterales;f__BuS5;g__BuS5;s__BuS5 sp000472805	Pescadero
PB_MBMC_007	42.8231	2547219	97.37	d__Bacteria;p__Desulfobacterota;c__Desulfobacteria;o__Desulfatiglandales;f__;g__;s__	Pescadero
PB_MBMC_008	64.3748	579410	70.11	d__Bacteria;p__Patescibacteria;c__Paceibacteria;o__Paceibacterales;f__CG1-02-41-26;g__;s__	Pescadero
PB_MBMC_009	35.3234	1690473	74.64	d__Bacteria;p__Desulfobacterota_A;c__;o__;f__;g__;s__	Pescadero
PB_MBMC_010	62.6943	484856	74.27	d__Bacteria;p__Patescibacteria;c__Paceibacteria;o__Paceibacterales;f__PEYH01;g__;s__	Pescadero
PB_MBMC_011	48.2623	2060329	84.29	d__Bacteria;p__Desulfobacterota;c__Desulfomonilia;o__UBA1062;f__UBA1062;g__;s__	Pescadero
PB_MBMC_012	95.7566	974973	80.15	d__Archaea;p__Crenarchaeota;c__Thermoprotei;o__Desulfurococcales;f__NBVN01;g__EX4484-204;s__	Pescadero
PB_MBMC_013	60.6317	1383086	68.9	d__Bacteria;p__WOR-3_B;c__UBA3072;o__;f__;g__;s__	Pescadero
PB_MBMC_014	37.2352	1516062	100	d__Bacteria;p__WOR-3_B;c__;o__;f__;g__;s__	Pescadero
PB_MBMC_015	86.0046	1464931	91.59	d__Archaea;p__Crenarchaeota;c__Korarchaeia;o__Korarchaeales;f__Korarchaeaceae;g__;s__	Pescadero
PB_MBMC_016	66.059	1309298	94.95	d__Bacteria;p__Omnitrophota;c__koll11;o__4484-49;f__4484-49;g__4484-49;s__4484-49 sp002085265	Pescadero
PB_MBMC_017	57.316	1245669	84.53	d__Bacteria;p__WOR-3_B;c__NMUJ01;o__NMUJ01;f__NMUJ01;g__NMUJ01;s__	Pescadero
PB_MBMC_018	94.7007	1247232	78.85	d__Archaea;p__Crenarchaeota;c__Thermoprotei;o__Desulfurococcales;f__NBVN01;g__EX4484-204;s__	Pescadero
PB_MBMC_019	66.0257	1406766	92.69	d__Bacteria;p__Aerophobota;c__Aerophobia;o__Aerophobales;f__;g__;s__	Pescadero
PB_MBMC_020	62.576	738114	79.13	d__Archaea;p__Aenigmarchaeota;c__Aenigmarchaeia;o__GW2011-AR5;f__;g__;s__	Pescadero
PB_MBMC_021	65.9503	652695	61.91	d__Bacteria;p__Patescibacteria;c__Paceibacteria;o__Paceibacterales;f__GCA-002788555;g__;s__	Pescadero
PB_MBMC_022	54.0611	1176612	97.8	d__Bacteria;p__Omnitrophota;c__4484-213;o__4484-213;f__4484-213;g__4484-213;s__	Pescadero
PB_MBMC_023	71.1791	599501	69.02	d__Bacteria;p__Patescibacteria;c__Paceibacteria;o__UBA6257;f__;g__;s__	Pescadero
PB_MBMC_024	65.1925	1836230	89.6	d__Archaea;p__Thermoplasmatota;c__Thermoplasmata;o__EX4484-36;f__EX4484-36;g__EX4484-36;s__EX4484-36 sp002254765	Pescadero
PB_MBMC_025	71.7474	377606	54.99	d__Bacteria;p__Patescibacteria;c__Paceibacteria;o__UBA6257;f__;g__;s__	Pescadero
PB_MBMC_026	53.1511	1585866	95.32	d__Bacteria;p__Thermotogota;c__Thermotogae;o__Thermotogales;f__Fervidobacteriaceae;g__Thermosipho_A;s__	Pescadero
PB_MBMC_027	51.3128	1996152	97.1	d__Bacteria;p__WOR-3_A;c__Hydrothermia;o__UBA1063;f__;g__;s__	Pescadero
PB_MBMC_028	58.2899	2665041	90.07	d__Bacteria;p__Marinisomatota;c__UBA2242;o__UBA2242;f__;g__;s__	Pescadero
PB_MBMC_029	41.3372	2044102	97.38	d__Bacteria;p__UBP14;c__UBA6098;o__4484-93;f__4484-93;g__4484-93;s__	Pescadero
PB_MBMC_030	75.8737	737209	61.69	d__Archaea;p__Thermoplasmatota;c__Thermoplasmata;o__;f__;g__;s__	Pescadero
PB_MBMC_031	32.1988	2935227	100	d__Bacteria;p__Bacteroidota;c__Bacteroidia;o__Bacteroidales;f__UBA12170;g__UBA12170;s__	Pescadero
PB_MBMC_032	58.2178	551941	90.01	d__Bacteria;p__Patescibacteria;c__ABY1;o__UBA2591;f__UBA6264;g__;s__	Pescadero
PB_MBMC_033	45.1138	953954	50	d__Bacteria;p__Cloacimonadota;c__Cloacimonadia;o__JGIOTU-2;f__JGIOTU-2;g__;s__	Pescadero
PB_MBMC_034	92.0767	1573113	81.31	d__Archaea;p__Crenarchaeota;c__Thermoprotei;o__;f__;g__;s__	Pescadero
PB_MBMC_035	46.3221	1691356	94.84	d__Bacteria;p__Thermotogota;c__Thermotogae;o__Thermotogales;f__Thermotogaceae;g__;s__	Pescadero
PB_MBMC_036	75.7728	1634124	92.52	d__Archaea;p__Crenarchaeota;c__Bathyarchaeia;o__B26-1;f__B26-1;g__B63;s__	Pescadero
PB_MBMC_037	42.3946	2467688	88.07	d__Bacteria;p__Bacteroidota;c__Bacteroidia;o__Bacteroidales;f__;g__;s__	Pescadero
PB_MBMC_038	62.8728	1219859	80.23	d__Archaea;p__Thermoplasmatota;c__E2;o__DHVEG-1;f__;g__;s__	Pescadero
PB_MBMC_039	39.4895	1241134	96.43	d__Bacteria;p__Caldisericota;c__Caldisericia;o__Caldisericales;f__Caldisericaceae;g__UBA646;s__	Pescadero
PB_MBMC_040	98.0511	886618	61.62	d__Archaea;p__Crenarchaeota;c__Thermoprotei;o__EX4484-217-1;f__EX4484-217-1;g__;s__	Pescadero
PB_MBMC_041	37.7368	990274	83.62	d__Bacteria;p__Patescibacteria;c__Gracilibacteria;o__UBA1369;f__UBA12463;g__;s__	Pescadero
PB_MBMC_042	64.4901	679189	76.85	d__Bacteria;p__Patescibacteria;c__Paceibacteria;o__Paceibacterales;f__PEYH01;g__;s__	Pescadero
PB_MBMC_043	40.8376	3210168	91.06	d__Bacteria;p__SM23-31;c__SM23-31;o__;f__;g__;s__	Pescadero
PB_MBMC_044	38.6303	2333797	98.31	d__Bacteria;p__UBP7_A;c__4484-113;o__4484-113;f__;g__;s__	Pescadero
PB_MBMC_045	40.3006	3479078	94.22	d__Bacteria;p__Spirochaetota;c__Spirochaetia;o__Spirochaetales;f__SZUA-6;g__SZUA-6;s__	Pescadero
PB_MBMC_046	68.6648	958664	82.71	d__Archaea;p__Iainarchaeota;c__Iainarchaeia;o__Iainarchaeales;f__0-14-0-20-34-12;g__;s__	Pescadero
PB_MBMC_047	78.1227	1368887	98.53	d__Archaea;p__Crenarchaeota;c__Bathyarchaeia;o__B26-1;f__;g__;s__	Pescadero
PB_MBMC_048	76.0704	1814831	70.02	d__Archaea;p__Crenarchaeota;c__Bathyarchaeia;o__B26-1;f__;g__;s__	Pescadero
PB_MBMC_049	54.2692	961869	96.13	d__Archaea;p__Micrarchaeota;c__Micrarchaeia;o__;f__;g__;s__	Pescadero
PB_MBMC_050	49.3697	527899	50.5	d__Bacteria;p__Campylobacterota;c__Desulfurellia;o__;f__;g__;s__	Pescadero
PB_MBMC_051	46.347	1147533	94.12	d__Archaea;p__Iainarchaeota;c__Iainarchaeia;o__;f__;g__;s__	Pescadero
PB_MBMC_052	56.3951	684855	65.15	d__Bacteria;p__Patescibacteria;c__Paceibacteria;o__Paceibacterales;f__CG1-02-41-26;g__;s__	Pescadero
PB_MBMC_053	42.7933	2276582	90.66	d__Bacteria;p__Thermotogota;c__;o__;f__;g__;s__	Pescadero
PB_MBMC_054	76.1048	810664	69.66	d__Archaea;p__Crenarchaeota;c__Nitrososphaeria;o__Caldiarchaeales;f__NZ13-MGT;g__EX4484-121;s__	Pescadero
PB_MBMC_055	56.6694	1770021	91.38	d__Bacteria;p__Aerophobota;c__Aerophobia;o__Aerophobales;f__;g__;s__	Pescadero
PB_MBMC_056	41.353	2305262	84.62	d__Bacteria;p__Marinisomatota;c__AB16;o__AB16;f__46-47;g__46-47;s__	Pescadero
PB_MBMC_057	60.4362	1318592	74.11	d__Archaea;p__Thermoplasmatota;c__E2;o__DHVEG-1;f__;g__;s__	Pescadero
PB_MBMC_058	37.0281	736695	70.13	d__Bacteria;p__Chloroflexota;c__Dehalococcoidia;o__GIF9;f__AB-539-J10;g__;s__	Pescadero
PB_MBMC_059	91.3822	1578389	84.64	d__Archaea;p__Crenarchaeota;c__Thermoprotei;o__Desulfurococcales;f__Desulfurococcaceae;g__Staphylothermus;s__	Pescadero
PB_MBMC_060	92.723	622503	52.97	d__Archaea;p__Crenarchaeota;c__Thermoprotei;o__Thermofilales;f__;g__;s__	Pescadero
PB_MBMC_061	39.0293	3217223	91.67	d__Bacteria;p__UBP7_A;c__4484-113;o__;f__;g__;s__	Pescadero
PB_MBMC_062	52.5587	718316	87.85	d__Archaea;p__Aenigmarchaeota;c__Aenigmarchaeia;o__GW2011-AR5;f__;g__;s__	Pescadero
PB_MBMC_063	58.6925	1764957	66.78	d__Bacteria;p__Calescibacterota;c__Calescibacteriia;o__;f__;g__;s__	Pescadero
PB_MBMC_064	67.3628	1420233	65.66	d__Bacteria;p__Ratteibacteria;c__UBA8468;o__UBA8468;f__;g__;s__	Pescadero
PB_MBMC_065	39.6329	1501737	62	d__Bacteria;p__Desulfobacterota;c__Desulfobacteria;o__Desulfobacterales;f__BuS5;g__BuS5;s__	Pescadero
PB_MBMC_066	62.2415	1254062	72.58	d__Bacteria;p__Omnitrophota;c__koll11;o__4484-171;f__4484-171;g__;s__	Pescadero
PB_MBMC_067	57.5128	680529	70.53	d__Bacteria;p__Patescibacteria;c__Microgenomatia;o__Shapirobacterales;f__UBA12405;g__;s__	Pescadero
PB_MBMC_068	76.9812	1106787	98.8	d__Archaea;p__Thermoplasmatota;c__E2;o__JdFR-43;f__JdFR-43;g__;s__	Pescadero
PB_MBMC_069	56.6103	546208	79.52	d__Archaea;p__Aenigmarchaeota;c__Aenigmarchaeia;o__CG10238-14;f__;g__;s__	Pescadero
PB_MBMC_070	35.1526	1514557	70.63	d__Bacteria;p__Cloacimonadota;c__Cloacimonadia;o__Cloacimonadales;f__TCS61;g__;s__	Pescadero
PB_MBMC_071	60.6062	609920	61.39	d__Bacteria;p__Patescibacteria;c__Paceibacteria;o__Paceibacterales;f__RBG-13-36-15;g__;s__	Pescadero
PB_MBMC_072	31.3119	1815076	80.89	d__Bacteria;p__Campylobacterota;c__Campylobacteria;o__Campylobacterales;f__Sulfurimonadaceae;g__Sulfurimonas;s__	Pescadero
PB_MBMC_073	35.3263	2322409	92.26	d__Bacteria;p__Planctomycetota;c__Phycisphaerae;o__SG8-4;f__SG8-4;g__4572-13;s__	Pescadero
PB_MBMC_074	60.8206	575489	94.44	d__Bacteria;p__Patescibacteria;c__UBA1384;o__2-12-FULL-50-11;f__;g__;s__	Pescadero
PB_MBMC_075	32.8276	2930331	96.09	d__Bacteria;p__Bacteroidota;c__Bacteroidia;o__Bacteroidales;f__UBA12170;g__UBA12170;s__	Pescadero
PB_MBMC_076	33.7534	2094373	74.95	d__Bacteria;p__Desulfuromonadota;c__Desulfuromonadia;o__Desulfuromonadales;f__Geopsychrobacteraceae;g__Desulfuromusa;s__	Pescadero
PB_MBMC_077	53.8393	3244591	87.85	d__Bacteria;p__Acidobacteriota;c__Aminicenantia;o__Aminicenantales;f__Aminicenantaceae;g__JdFR-80;s__	Pescadero
PB_MBMC_078	34.2793	2227833	90.7	d__Bacteria;p__Cloacimonadota;c__Cloacimonadia;o__Cloacimonadales;f__;g__;s__	Pescadero
PB_MBMC_079	37.9089	2378676	80.74	d__Bacteria;p__Desulfobacterota;c__Desulfobacteria;o__Desulfobacterales;f__BuS5;g__BuS5;s__	Pescadero
PB_MBMC_080	76.4191	1160789	62.16	d__Archaea;p__Euryarchaeota;c__Thermococci;o__Thermococcales;f__Thermococcaceae;g__Thermococcus_A;s__	Pescadero
PB_MBMC_081	41.4231	3275202	94.35	d__Bacteria;p__Bacteroidota;c__Bacteroidia;o__Bacteroidales;f__vadinHA17;g__;s__	Pescadero
PB_MBMC_082	31.0902	1793120	85.62	d__Bacteria;p__Campylobacterota;c__Campylobacteria;o__Campylobacterales;f__Sulfurimonadaceae;g__Sulfurimonas;s__	Pescadero
PB_MBMC_083	48.9242	1385401	81.59	d__Bacteria;p__Synergistota;c__Synergistia;o__Synergistales;f__Thermovirgaceae;g__Thermovirga;s__	Pescadero
PB_MBMC_084	40.9602	2709058	95.27	d__Bacteria;p__Marinisomatota;c__UBA2242;o__UBA2242;f__UBA2242;g__;s__	Pescadero
PB_MBMC_085	37.2206	3104906	82.2	d__Bacteria;p__Desulfobacterota_A;c__;o__;f__;g__;s__	Pescadero
PB_MBMC_086	63.4742	1186944	90.54	d__Bacteria;p__Omnitrophota;c__koll11;o__4484-171;f__;g__;s__	Pescadero
PB_MBMC_087	72.7005	1102113	93.87	d__Archaea;p__Thermoplasmatota;c__E2;o__DHVEG-1;f__;g__;s__	Pescadero
PB_MBMC_088	58.5001	1396499	85.8	d__Bacteria;p__Bipolaricaulota;c__Bipolaricaulia;o__Bipolaricaulales;f__Bipolaricaulaceae;g__UBA3571;s__	Pescadero
PB_MBMC_089	75.7292	1390147	90.65	d__Archaea;p__Crenarchaeota;c__Nitrososphaeria;o__Caldiarchaeales;f__NZ13-MGT;g__EX4484-121;s__	Pescadero
PB_MBMC_090	69.8966	752584	89.25	d__Archaea;p__Nanoarchaeota;c__Nanoarchaeia;o__;f__;g__;s__	Pescadero
PB_MBMC_091	50.5978	1932169	96.61	d__Bacteria;p__Thermotogota;c__Thermotogae;o__UBA12178;f__;g__;s__	Pescadero
PB_MBMC_092	28.5259	2383531	69	d__Bacteria;p__Bacteroidota;c__Bacteroidia;o__Flavobacteriales;f__Flavobacteriaceae;g__;s__	Pescadero
PB_MBMC_093	69.0835	1146819	78.96	d__Bacteria;p__Desulfobacterota;c__Thermodesulfobacteria;o__Thermodesulfobacteriales;f__Thermodesulfobacteriaceae;g__Thermodesulfobacterium;s__	Pescadero
PB_MBMC_094	43.3325	2704933	80.26	d__Bacteria;p__Desulfobacterota;c__Desulfobacteria;o__Desulfatiglandales;f__NaphS2;g__;s__	Pescadero
PB_MBMC_095	83.9506	1947376	94.85	d__Archaea;p__Crenarchaeota;c__Thermoprotei;o__Thermofilales;f__;g__;s__	Pescadero
PB_MBMC_096	60.9845	674243	58.61	d__Bacteria;p__Patescibacteria;c__Paceibacteria;o__Paceibacterales;f__GCA-002787255;g__;s__	Pescadero
PB_MBMC_097	37.8287	3489617	88.03	d__Bacteria;p__Bacteroidota;c__Bacteroidia;o__Bacteroidales;f__vadinHA17;g__;s__	Pescadero
PB_MBMC_098	71.6507	880255	85.59	d__Archaea;p__Micrarchaeota;c__Micrarchaeia;o__;f__;g__;s__	Pescadero
PB_MBMC_099	61.4868	811121	98.13	d__Archaea;p__Aenigmarchaeota;c__Aenigmarchaeia;o__GW2011-AR5;f__;g__;s__	Pescadero
PB_MBMC_100	74.8721	1198537	97.07	d__Archaea;p__Thermoplasmatota;c__E2;o__JdFR-43;f__JdFR-43;g__;s__	Pescadero
PB_MBMC_101	54.3059	725807	78.97	d__Archaea;p__Aenigmarchaeota;c__Aenigmarchaeia;o__Aenigmarchaeales;f__;g__;s__	Pescadero
PB_MBMC_102	49.8922	1832017	92.31	d__Bacteria;p__Aerophobota;c__Aerophobia;o__Aerophobales;f__;g__;s__	Pescadero
PB_MBMC_103	35.3994	2013245	88.94	d__Bacteria;p__Desulfobacterota;c__Syntrophia;o__Syntrophales;f__UBA2210;g__UBA2210;s__	Pescadero
PB_MBMC_104	88.5149	1382054	68.99	d__Archaea;p__Crenarchaeota;c__Thermoprotei;o__Desulfurococcales;f__;g__;s__	Pescadero
PB_MBMC_105	68.7261	1453560	93.08	d__Bacteria;p__Desulfobacterota;c__Thermodesulfobacteria;o__Thermodesulfobacteriales;f__Thermodesulfobacteriaceae;g__Thermodesulfobacterium;s__	Pescadero
PB_MBMC_106	76.1456	1510613	78.66	d__Archaea;p__Crenarchaeota;c__Korarchaeia;o__;f__;g__;s__	Pescadero
PB_MBMC_107	81.309	1905154	91.21	d__Archaea;p__Halobacterota;c__Archaeoglobi;o__Archaeoglobales;f__Archaeoglobaceae;g__;s__	Pescadero
PB_MBMC_108	30.65	1150247	67.49	d__Bacteria;p__Bipolaricaulota;c__Bipolaricaulia;o__UBA7950;f__UBA7950;g__UBA9294;s__	Pescadero
PB_MBMC_109	52.5681	945313	98.04	d__Archaea;p__Aenigmarchaeota;c__Aenigmarchaeia;o__;f__;g__;s__	Pescadero
PB_MBMC_110	83.0178	837908	74.46	d__Archaea;p__Crenarchaeota;c__Nitrososphaeria;o__;f__;g__;s__	Pescadero
PB_MBMC_111	30.6731	5126947	98.25	d__Bacteria;p__Myxococcota;c__Polyangia;o__HGW-17;f__;g__;s__	Pescadero
PB_MBMC_112	76.6075	1132612	75.4	d__Archaea;p__Crenarchaeota;c__Bathyarchaeia;o__B26-1;f__B24-2;g__B24-2;s__B24-2 sp002490245	Pescadero
PB_MBMC_113	74.2808	2520014	81.31	d__Archaea;p__Asgardarchaeota;c__Lokiarchaeia;o__;f__;g__;s__	Pescadero
PB_MBMC_114	28.2417	1799726	73.03	d__Bacteria;p__UBP14;c__UBA6098;o__UBA6098;f__UBA6098;g__;s__	Pescadero
PB_MBMC_115	51.7119	574551	57.23	d__Bacteria;p__Patescibacteria;c__Paceibacteria;o__Paceibacterales;f__CG1-02-41-26;g__;s__	Pescadero
PB_MBMC_116	72.1158	1209152	89.95	d__Archaea;p__Thermoplasmatota;c__E2;o__JdFR-43;f__JdFR-43;g__;s__	Pescadero
PB_MBMC_117	86.3181	2184104	80.3	d__Archaea;p__Crenarchaeota;c__Thermoprotei;o__;f__;g__;s__	Pescadero
PB_MBMC_118	92.9495	1199047	80.54	d__Archaea;p__Thermoplasmatota;c__;o__;f__;g__;s__	Pescadero
PB_MBMC_119	55.2554	4345873	97.8	d__Bacteria;p__Poribacteria;c__;o__;f__;g__;s__	Pescadero
PB_MBMC_120	66.4597	949252	63.44	d__Bacteria;p__Calescibacterota;c__Calescibacteriia;o__;f__;g__;s__	Pescadero
PB_MBMC_121	57.0063	1709142	71.93	d__Bacteria;p__UBP14;c__UBA6098;o__UBA6098;f__;g__;s__	Pescadero
PB_MBMC_122	33.5938	2908545	87.8	d__Bacteria;p__Desulfuromonadota;c__Desulfuromonadia;o__Desulfuromonadales;f__Desulfuromonadaceae;g__Desulfuromonas;s__	Pescadero
PB_MBMC_123	83.1906	1733129	92.08	d__Archaea;p__Euryarchaeota;c__Thermococci;o__Thermococcales;f__Thermococcaceae;g__Thermococcus;s__Thermococcus guaymasensis	Pescadero
PB_MBMC_124	63.9389	659644	64.33	d__Bacteria;p__Patescibacteria;c__Paceibacteria;o__Paceibacterales;f__GCA-002782225;g__;s__	Pescadero
PB_MBMC_125	65.6132	1113701	80.37	d__Archaea;p__Iainarchaeota;c__Iainarchaeia;o__;f__;g__;s__	Pescadero
PB_MBMC_126	79.5301	1980009	97.82	d__Archaea;p__Crenarchaeota;c__Bathyarchaeia;o__B26-1;f__B24-2;g__B24-2;s__	Pescadero
PB_MBMC_127	46.9062	2853261	91.21	d__Bacteria;p__Acidobacteriota;c__Aminicenantia;o__Aminicenantales;f__Aminicenantaceae;g__;s__	Pescadero
PB_MBMC_128	55.5542	3109265	96.5	d__Bacteria;p__Chloroflexota;c__Anaerolineae;o__UBA1429;f__;g__;s__	Pescadero
PB_MBMC_129	76.1865	1968200	99.07	d__Archaea;p__Crenarchaeota;c__Bathyarchaeia;o__B26-1;f__B26-1;g__B63;s__	Pescadero
PB_MBMC_130	41.8439	2763836	84.94	d__Bacteria;p__Desulfobacterota;c__Desulfomonilia;o__UBA1062;f__UBA1062;g__;s__	Pescadero
PB_MBMC_131	32.5179	1975074	59.76	d__Bacteria;p__Bacteroidota;c__Bacteroidia;o__Bacteroidales;f__NBLH01;g__;s__	Pescadero
PB_MBMC_132	40.7121	1388427	80.77	d__Bacteria;p__Chloroflexota;c__Dehalococcoidia;o__GIF9;f__AB-539-J10;g__CG2-30-46-9;s__	Pescadero
PB_MBMC_133	77.0276	1675694	97.12	d__Archaea;p__Euryarchaeota;c__Thermococci;o__Thermococcales;f__Thermococcaceae;g__Palaeococcus_A;s__	Pescadero
PB_MBMC_134	44.0119	2446277	81.46	d__Bacteria;p__UBP7;c__;o__;f__;g__;s__	Pescadero
PB_MBMC_135	60.262	761000	65.2	d__Archaea;p__Thermoplasmatota;c__E2;o__DHVEG-1;f__;g__;s__	Pescadero
PB_MBMC_136	70.1493	954605	96.78	d__Archaea;p__Aenigmarchaeota;c__Aenigmarchaeia;o__;f__;g__;s__	Pescadero
PB_MBMC_137	59.9868	989371	71.91	d__Bacteria;p__Omnitrophota;c__koll11;o__4484-171;f__4484-171;g__;s__	Pescadero
PB_MBMC_138	33.2185	3010792	80.7	d__Bacteria;p__Desulfuromonadota;c__Desulfuromonadia;o__Desulfuromonadales;f__Geopsychrobacteraceae;g__Desulfuromusa;s__	Pescadero
PB_MBMC_139	35.7415	1520631	66.97	d__Bacteria;p__Chloroflexota;c__Anaerolineae;o__Anaerolineales;f__Anaerolineaceae;g__UBA5211;s__	Pescadero
PB_MBMC_140	79.6393	884632	76.96	d__Archaea;p__Crenarchaeota;c__Nitrososphaeria;o__Caldiarchaeales;f__NZ13-MGT;g__EX4484-121;s__	Pescadero
PB_MBMC_141	37.424	3094918	89.46	d__Bacteria;p__Desulfobacterota;c__Desulfobacteria;o__Desulfobacterales;f__Desulfococcaceae_A;g__;s__	Pescadero
PB_MBMC_142	75.0414	722787	83.64	d__Archaea;p__Nanoarchaeota;c__Nanoarchaeia;o__;f__;g__;s__	Pescadero
PB_MBMC_143	69.6154	1440687	94.8	d__Archaea;p__Thermoplasmatota;c__E2;o__JdFR-43;f__JdFR-43;g__;s__	Pescadero
PB_MBMC_144	37.295	3580395	70.41	d__Bacteria;p__Bacteroidota;c__Bacteroidia;o__Bacteroidales;f__vadinHA17;g__;s__	Pescadero
PB_MBMC_145	29.0036	2707998	96.49	d__Bacteria;p__Fermentibacterota;c__Fermentibacteria;o__Fermentibacterales;f__Fermentibacteraceae;g__;s__	Pescadero
PB_MBMC_146	58.2805	1424252	83.82	d__Bacteria;p__Aerophobota;c__Aerophobia;o__Aerophobales;f__;g__;s__	Pescadero
PB_MBMC_147	78.3414	1417122	95.97	d__Archaea;p__Crenarchaeota;c__Bathyarchaeia;o__B26-1;f__B26-1;g__B63;s__	Pescadero
PB_MBMC_148	73.0303	690336	81.54	d__Archaea;p__Nanoarchaeota;c__Nanoarchaeia;o__Woesearchaeales;f__;g__;s__	Pescadero
PB_MBMC_149	37.9668	1489849	93.41	d__Bacteria;p__Chloroflexota;c__Dehalococcoidia;o__GIF9;f__AB-539-J10;g__20-14-all-45-10;s__	Pescadero
PB_MBMC_150	33.5198	2565280	96.7	d__Bacteria;p__UBP14;c__UBA6098;o__UBA6098;f__;g__;s__	Pescadero
PB_MBMC_151	54.5312	510439	68.94	d__Bacteria;p__Patescibacteria;c__Paceibacteria;o__UBA6257;f__UBA6257;g__;s__	Pescadero
PB_MBMC_152	50.2373	3534143	87.27	d__Bacteria;p__Chloroflexota;c__Anaerolineae;o__;f__;g__;s__	Pescadero
PB_MBMC_153	61.823	1686411	83.48	d__Bacteria;p__Thermotogota;c__Thermotogae;o__Thermotogales;f__Thermotogaceae;g__Thermotoga;s__	Pescadero
PB_MBMC_154	70.4965	789653	99.26	d__Archaea;p__Aenigmarchaeota;c__Aenigmarchaeia;o__;f__;g__;s__	Pescadero
PB_MBMC_155	38.1184	2189991	66.52	d__Bacteria;p__Chloroflexota;c__Anaerolineae;o__Anaerolineales;f__Anaerolineaceae;g__;s__	Pescadero
PB_MBMC_156	68.4058	1381540	84.11	d__Archaea;p__Thermoplasmatota;c__E2;o__JdFR-43;f__JdFR-43;g__JdFR-43;s__	Pescadero
PB_MBMC_157	29.4883	531547	54	d__Bacteria;p__Firmicutes;c__Bacilli;o__Izemoplasmatales;f__Izemoplasmataceae;g__Izemoplasma_A;s__	Pescadero
PB_MBMC_158	62.2018	2385532	75.23	d__Archaea;p__Asgardarchaeota;c__;o__;f__;g__;s__	Pescadero
PB_MBMC_159	77.1617	1640109	78.97	d__Archaea;p__Crenarchaeota;c__Bathyarchaeia;o__B26-1;f__B26-1;g__;s__	Pescadero
PB_MBMC_160	80.4101	710839	73.52	d__Archaea;p__Aenigmarchaeota;c__Aenigmarchaeia;o__CG10238-14;f__EX4484-224;g__;s__	Pescadero
PB_MBMC_161	63.0753	572499	66.22	d__Bacteria;p__Patescibacteria;c__ABY1;o__UBA2591;f__UBA4787;g__;s__	Pescadero
PB_MBMC_162	70.5942	1179947	75.93	d__Archaea;p__Euryarchaeota;c__Thermococci;o__Methanofastidiosales;f__;g__;s__	Pescadero
PB_MBMC_163	74.1608	1494229	70.72	d__Archaea;p__Crenarchaeota;c__Bathyarchaeia;o__B26-1;f__;g__;s__	Pescadero
PB_MBMC_164	47.4553	2557660	90.11	d__Bacteria;p__UBP3;c__UBA1439;o__;f__;g__;s__	Pescadero
PB_MBMC_165	56.2883	2092385	81.54	d__Bacteria;p__Acidobacteriota;c__;o__;f__;g__;s__	Pescadero
PB_MBMC_166	55.0682	1439943	90.07	d__Archaea;p__Thermoplasmatota;c__E2;o__DHVEG-1;f__;g__;s__	Pescadero
PB_MBMC_167	51.7441	1834512	93.34	d__Bacteria;p__Thermotogota;c__Thermotogae;o__UBA12178;f__UBA12178;g__;s__	Pescadero
PB_MBMC_168	83.5849	1668085	85.05	d__Archaea;p__Crenarchaeota;c__Thermoprotei;o__Thermofilales;f__;g__;s__	Pescadero
PB_MBMC_169	48.562	850545	87.85	d__Archaea;p__Nanoarchaeota;c__Nanoarchaeia;o__Woesearchaeales;f__SM23-78;g__;s__	Pescadero
PB_MBMC_170	40.4788	933985	96.13	d__Bacteria;p__Chloroflexota;c__Dehalococcoidia;o__Dehalococcoidales;f__UBA5760;g__;s__	Pescadero
PB_MBMC_171	65.0034	1773035	89.47	d__Archaea;p__Halobacterota;c__Syntrophoarchaeia;o__ANME-1;f__ANME-1;g__QEXZ01;s__	Pescadero
PB_MBMC_172	84.3802	744797	78.04	d__Archaea;p__Aenigmarchaeota;c__Aenigmarchaeia;o__CG10238-14;f__;g__;s__	Pescadero
PB_MBMC_173	60.7279	716441	68.46	d__Archaea;p__Aenigmarchaeota;c__Aenigmarchaeia;o__Aenigmarchaeales;f__;g__;s__	Pescadero
PB_MBMC_174	60.8562	458056	76.23	d__Bacteria;p__Patescibacteria;c__Paceibacteria;o__Paceibacterales;f__PEYH01;g__;s__	Pescadero
PB_MBMC_175	79.6987	1157512	96.7	d__Archaea;p__Thermoplasmatota;c__E2;o__DHVEG-1;f__;g__;s__	Pescadero
PB_MBMC_176	81.2502	428967	52.87	d__Bacteria;p__Patescibacteria;c__Paceibacteria;o__UBA6257;f__;g__;s__	Pescadero
PB_MBMC_177	44.4317	2466969	81.68	d__Bacteria;p__Planctomycetota;c__Brocadiae;o__SM23-32;f__SM23-32;g__;s__	Pescadero
PB_MBMC_178	57.226	1428125	91.33	d__Bacteria;p__CG03;c__CG03;o__CG03;f__;g__;s__	Pescadero
PB_MBMC_179	80.5023	768870	56.55	d__Archaea;p__Crenarchaeota;c__Nitrososphaeria;o__Caldiarchaeales;f__NZ13-MGT;g__EX4484-121;s__	Pescadero
PB_MBMC_180	43.9208	2305131	96.24	d__Bacteria;p__UBP14;c__UBA6098;o__UBA6098;f__;g__;s__	Pescadero
PB_MBMC_181	59.8165	1575289	79.66	d__Bacteria;p__Synergistota;c__GBS-1;o__;f__;g__;s__	Pescadero
PB_MBMC_182	53.9827	1524679	89.2	d__Bacteria;p__CG03;c__CG03;o__CG03;f__;g__;s__	Pescadero
PB_MBMC_183	68.5746	646438	66.77	d__Bacteria;p__Patescibacteria;c__UBA1384;o__;f__;g__;s__	Pescadero
PB_MBMC_184	48.5756	976286	80.53	d__Archaea;p__Iainarchaeota;c__Iainarchaeia;o__;f__;g__;s__	Pescadero
PB_MBMC_185	42.3343	989677	60.63	d__Bacteria;p__Thermotogota;c__Thermotogae;o__UBA12178;f__;g__;s__	Pescadero
PB_MBMC_186	49.8497	1463390	85.05	d__Bacteria;p__Caldisericota;c__Caldisericia;o__Caldisericales;f__Caldisericaceae;g__;s__	Pescadero
PB_MBMC_187	58.3527	522722	58.7	d__Bacteria;p__Patescibacteria;c__Paceibacteria;o__Paceibacterales;f__PEYH01;g__;s__	Pescadero
PB_MBMC_188	38.1362	1597390	64.52	d__Bacteria;p__Desulfobacterota_A;c__;o__;f__;g__;s__	Pescadero
PB_MBMC_189	72.7646	668638	73.46	d__Archaea;p__Iainarchaeota;c__Iainarchaeia;o__;f__;g__;s__	Pescadero
PB_MBMC_190	72.9412	1128027	95.33	d__Archaea;p__Crenarchaeota;c__Bathyarchaeia;o__B26-1;f__UBA233;g__;s__	Pescadero
PB_MBMC_191	36.7673	1571484	52.07	d__Bacteria;p__Firmicutes_A;c__Clostridia;o__Peptostreptococcales;f__DTU036;g__;s__	Pescadero
PB_MBMC_192	38.7937	2692007	85.81	d__Bacteria;p__Chloroflexota;c__Anaerolineae;o__Anaerolineales;f__UBA11858;g__;s__	Pescadero
PB_MBMC_193	28.8602	3824268	96.3	d__Bacteria;p__Proteobacteria;c__Gammaproteobacteria;o__Pseudomonadales;f__Halomonadaceae;g__Halomonas;s__Halomonas campaniensis_B	Pescadero
PB_MBMC_194	31.1256	1491801	77.77	d__Bacteria;p__Campylobacterota;c__Campylobacteria;o__Campylobacterales;f__Sulfurimonadaceae;g__Sulfurimonas;s__	Pescadero
PB_MBMC_195	99.7157	944044	80.97	d__Archaea;p__Crenarchaeota;c__Thermoprotei;o__Desulfurococcales;f__NBVN01;g__EX4484-204;s__	Pescadero
PB_MBMC_196	46.3501	419569	55.72	d__Bacteria;p__Patescibacteria;c__ABY1;o__UBA2591;f__UBA6264;g__;s__	Pescadero
PB_MBMC_197	83.7562	1673789	83.89	d__Archaea;p__Crenarchaeota;c__Bathyarchaeia;o__B24;f__B24;g__B24;s__	Pescadero
PB_MBMC_198	40.512	1022734	56.07	d__Bacteria;p__Marinisomatota;c__AB16;o__AB16;f__46-47;g__;s__	Pescadero
PB_MBMC_199	67.8387	1209899	92.4	d__Archaea;p__Crenarchaeota;c__Bathyarchaeia;o__B26-1;f__UBA233;g__;s__	Pescadero
PB_MBMC_200	42.9579	2087620	93.34	d__Bacteria;p__Marinisomatota;c__UBA2242;o__UBA2242;f__UBA2242;g__UBA9312;s__	Pescadero
PB_MBMC_201	80.5499	1347810	88.4	d__Archaea;p__Thermoplasmatota;c__E2;o__JdFR-43;f__JdFR-43;g__JdFR-43;s__	Pescadero
PB_MBMC_202	72.1749	1350986	70.09	d__Archaea;p__Crenarchaeota;c__Bathyarchaeia;o__;f__;g__;s__	Pescadero
PB_MBMC_203	63.0854	1468644	69.49	d__Bacteria;p__Acidobacteriota;c__Aminicenantia;o__;f__;g__;s__	Pescadero
PB_MBMC_204	65.5331	1798502	96.51	d__Bacteria;p__Thermotogota;c__Thermotogae;o__Thermotogales;f__Thermotogaceae;g__;s__	Pescadero
PB_MBMC_205	44.513	1020619	64.45	d__Archaea;p__Thermoplasmatota;c__Thermoplasmata;o__;f__;g__;s__	Pescadero
PB_MBMC_206	66.807	826198	90.81	d__Archaea;p__Iainarchaeota;c__Iainarchaeia;o__Iainarchaeales;f__0-14-0-20-34-12;g__;s__	Pescadero
PB_MBMC_207	79.4299	1261091	96.73	d__Archaea;p__Crenarchaeota;c__Bathyarchaeia;o__B23;f__B23;g__B23;s__	Pescadero
PB_MBMC_208	63.5952	419560	55.54	d__Bacteria;p__Patescibacteria;c__Paceibacteria;o__Paceibacterales;f__DG-74-3;g__DG-74-3;s__	Pescadero
PB_MBMC_209	85.5423	738745	65.73	d__Archaea;p__Aenigmarchaeota;c__Aenigmarchaeia;o__CG10238-14;f__EX4484-224;g__;s__	Pescadero
PB_MBMC_210	75.7836	609095	75.23	d__Archaea;p__Aenigmarchaeota;c__Aenigmarchaeia;o__;f__;g__;s__	Pescadero
PB_MBMC_211	82.9286	1681557	80.78	d__Archaea;p__Euryarchaeota;c__Thermococci;o__Thermococcales;f__Thermococcaceae;g__Thermococcus;s__	Pescadero
PB_MBMC_212	85.7414	1587656	97.06	d__Archaea;p__Crenarchaeota;c__Thermoprotei;o__Thermofilales;f__;g__;s__	Pescadero
PB_MBMC_213	31.9909	1851585	63.69	d__Bacteria;p__Bacteroidota;c__Bacteroidia;o__Bacteroidales;f__4572-128;g__;s__	Pescadero
PB_MBMC_214	72.0592	1046794	89.1	d__Archaea;p__Thermoplasmatota;c__Thermoplasmata;o__Acidiprofundales;f__Aciduliprofundaceae;g__;s__	Pescadero
PB_MBMC_215	45.091	3961900	84.41	d__Bacteria;p__Calditrichota;c__Calditrichia;o__Calditrichales;f__Calditrichaceae;g__Caldithrix;s__	Pescadero
PB_MBMC_216	49.3682	1708359	71.05	d__Bacteria;p__Planctomycetota;c__Phycisphaerae;o__SM23-33;f__SM23-33;g__;s__	Pescadero
PB_MBMC_217	39.1903	2033650	87.53	d__Bacteria;p__Krumholzibacteriota;c__Krumholzibacteria;o__SSS58A;f__;g__;s__	Pescadero
PB_MBMC_218	77.4096	972517	66.17	d__Archaea;p__Halobacterota;c__Syntrophoarchaeia;o__ANME-1;f__;g__;s__	Pescadero
PB_MBMC_219	85.7783	632313	52.19	d__Archaea;p__Asgardarchaeota;c__Lokiarchaeia;o__;f__;g__;s__	Pescadero
PB_MBMC_220	65.3633	1405841	74.47	d__Archaea;p__Thermoplasmatota;c__Thermoplasmata;o__EX4484-36;f__EX4484-36;g__;s__	Pescadero
PB_MBMC_221	35.4436	4712979	95.6	d__Bacteria;p__Planctomycetota;c__Phycisphaerae;o__SG8-4;f__SG8-4;g__;s__	Pescadero
PB_MBMC_222	69.9977	549147	71.65	d__Archaea;p__Aenigmarchaeota;c__Aenigmarchaeia;o__;f__;g__;s__	Pescadero
PB_MBMC_223	53.1917	3082458	88.76	d__Bacteria;p__Sumerlaeota;c__;o__;f__;g__;s__	Pescadero
PB_MBMC_224	44.2447	1451420	92.24	d__Bacteria;p__Chloroflexota;c__Dehalococcoidia;o__GIF9;f__AB-539-J10;g__RBG-13-51-36;s__	Pescadero
PB_MBMC_225	56.2144	828412	57.57	d__Bacteria;p__WOR-3_A;c__Hydrothermia;o__UBA1063;f__;g__;s__	Pescadero
PB_MBMC_226	37.8734	2741159	89.23	d__Bacteria;p__Desulfobacterota;c__Desulfobulbia;o__Desulfobulbales;f__Desulfurivibrionaceae;g__;s__	Pescadero
PB_MBMC_227	33.6074	2395441	56.84	d__Bacteria;p__Spirochaetota;c__Spirochaetia;o__Spirochaetales;f__Sediminispirochaetaceae;g__;s__	Pescadero
PB_MBMC_228	44.5153	2297758	75.8	d__Bacteria;p__Planctomycetota;c__Brocadiae;o__DG-23;f__;g__;s__	Pescadero
PB_MBMC_229	65.6317	491841	66.51	d__Archaea;p__Nanoarchaeota;c__Nanoarchaeia;o__;f__;g__;s__	Pescadero
PB_MBMC_230	70.4011	1228018	68.13	d__Bacteria;p__Ratteibacteria;c__UBA8468;o__UBA8468;f__;g__;s__	Pescadero
PB_MBMC_231	70.8549	1402772	91.55	d__Archaea;p__Crenarchaeota;c__Methanomethylicia;o__Methanomethyliales;f__;g__;s__	Pescadero
PB_MBMC_232	68.0189	1101652	62.67	d__Bacteria;p__Aerophobota;c__Aerophobia;o__Aerophobales;f__;g__;s__	Pescadero
PB_MBMC_233	50.4229	1098183	56.44	d__Bacteria;p__WOR-3_B;c__UBA3072;o__;f__;g__;s__	Pescadero
PB_MBMC_234	41.1037	2039261	68.64	d__Bacteria;p__Chloroflexota;c__Anaerolineae;o__Anaerolineales;f__UBA11858;g__;s__	Pescadero
PB_MBMC_235	52.5776	1551113	82.32	d__Bacteria;p__Desulfobacterota;c__Desulfofervidia;o__Desulfofervidales;f__Desulfofervidaceae;g__;s__	Pescadero
PB_MBMC_236	35.9054	2197059	66.51	d__Bacteria;p__Firmicutes_A;c__Clostridia;o__Acetivibrionales;f__;g__;s__	Pescadero
PB_MBMC_237	76.7865	924119	56.82	d__Archaea;p__Crenarchaeota;c__Nitrososphaeria;o__Caldiarchaeales;f__NZ13-MGT;g__EX4484-121;s__	Pescadero
PB_MBMC_238	57.9813	1544406	77.12	d__Bacteria;p__Aerophobota;c__Aerophobia;o__Aerophobales;f__Aerophobaceae;g__;s__	Pescadero
PB_MBMC_239	84.4342	1008790	73.92	d__Archaea;p__Crenarchaeota;c__Thermoprotei;o__Desulfurococcales;f__NBVN01;g__;s__	Pescadero
PB_MBMC_240	61.6137	678467	50.15	d__Bacteria;p__Bipolaricaulota;c__Bipolaricaulia;o__Bipolaricaulales;f__Bipolaricaulaceae;g__;s__	Pescadero
PB_MBMC_241	73.4965	1189635	74.69	d__Archaea;p__Crenarchaeota;c__Bathyarchaeia;o__B26-1;f__B26-1;g__B63;s__	Pescadero
PB_MBMC_242	41.5718	2081980	86.26	d__Bacteria;p__Cloacimonadota;c__Cloacimonadia;o__JGIOTU-2;f__JGIOTU-2;g__;s__	Pescadero
PB_MBMC_243	31.1388	1701416	52.52	d__Bacteria;p__Spirochaetota;c__Spirochaetia;o__Spirochaetales;f__Spirochaetaceae_B;g__UBA2779;s__	Pescadero
PB_MBMC_244	38.1013	3186037	92.44	d__Bacteria;p__Latescibacterota;c__Latescibacteria_A;o__4484-107;f__4484-107;g__4484-107;s__4484-107 sp002059205	Pescadero
PB_MBMC_245	79.8559	931579	70.86	d__Archaea;p__Thermoplasmatota;c__E2;o__JdFR-43;f__JdFR-43;g__JdFR-43;s__	Pescadero
PB_MBMC_246	31.4094	3430401	93.96	d__Bacteria;p__RBG-13-66-14;c__;o__;f__;g__;s__	Pescadero
PB_MBMC_247	89.0233	797196	51.86	d__Archaea;p__Crenarchaeota;c__Thermoprotei;o__Desulfurococcales;f__NBVN01;g__;s__	Pescadero
PB_MBMC_248	40.9541	1289426	55.88	d__Bacteria;p__Marinisomatota;c__AB16;o__AB16;f__;g__;s__	Pescadero
PB_MBMC_249	79.2464	794929	66.22	d__Archaea;p__Crenarchaeota;c__Nitrososphaeria;o__Caldiarchaeales;f__NZ13-MGT;g__EX4484-121;s__	Pescadero
PB_MBMC_250	48.3739	3009330	91.25	d__Bacteria;p__Verrucomicrobiota;c__Verrucomicrobiae;o__;f__;g__;s__	Pescadero
PB_MBMC_251	39.287	2384626	95.2	d__Bacteria;p__Bacteroidota;c__Bacteroidia;o__Bacteroidales;f__UBA12481;g__UBA12481;s__	Pescadero
PB_MBMC_252	53.6908	2654318	72.6	d__Bacteria;p__Armatimonadota;c__UBA5377;o__UBA5377;f__FEN-943;g__;s__	Pescadero
PB_MBMC_253	44.3151	1921799	54.32	d__Bacteria;p__Chloroflexota;c__Anaerolineae;o__;f__;g__;s__	Pescadero
PB_MBMC_254	41.1025	1340602	72.9	d__Bacteria;p__Desulfobacterota;c__BSN033;o__UBA8473;f__;g__;s__	Pescadero
PB_MBMC_255	34.616	2427567	68.46	d__Bacteria;p__Bacteroidota;c__Bacteroidia;o__Bacteroidales;f__UBA12481;g__;s__	Pescadero
PB_MBMC_256	86.4803	979357	64.81	d__Archaea;p__Crenarchaeota;c__Korarchaeia;o__Korarchaeales;f__Korarchaeaceae;g__Korarchaeum;s__	Pescadero
PB_MBMC_257	60.2664	1166871	54.7	d__Bacteria;p__Caldatribacteriota;c__Caldatribacteriia;o__Caldatribacteriales;f__;g__;s__	Pescadero
PB_MBMC_258	38.1947	1291202	52.27	d__Bacteria;p__Chloroflexota;c__Anaerolineae;o__Anaerolineales;f__Anaerolineaceae;g__UBA5211;s__	Pescadero
PB_MBMC_259	34.8099	794095	66.5	d__Bacteria;p__Chloroflexota;c__Dehalococcoidia;o__UBA2247;f__UBA2247;g__;s__	Pescadero
PB_MBMC_260	35.3529	1984740	64.44	d__Bacteria;p__Bacteroidota;c__Bacteroidia;o__Bacteroidales;f__Prolixibacteraceae;g__;s__	Pescadero
PB_MBMC_261	111.665	1206050	68.21	d__Archaea;p__Crenarchaeota;c__Thermoprotei;o__Thermofilales;f__;g__;s__	Pescadero
PB_MBMC_262	42.6736	3465972	78.37	d__Bacteria;p__Armatimonadota;c__UBA5377;o__UBA5377;f__UBA5352;g__;s__	Pescadero
PB_MBMC_263	35.5066	1756858	54.24	d__Bacteria;p__Planctomycetota;c__Phycisphaerae;o__SM23-33;f__SM23-33;g__;s__	Pescadero
PB_MBMC_264	56.4083	1770567	100	d__Bacteria;p__Synergistota;c__GBS-1;o__GBS-1;f__GBS-1;g__;s__	Pescadero
PB_MBMC_265	39.1137	1507255	52.2	d__Bacteria;p__Hydrogenedentota;c__Hydrogenedentia;o__;f__;g__;s__	Pescadero
PB_MBMC_266	38.5181	1524155	55.27	d__Bacteria;p__Desulfobacterota_A;c__;o__;f__;g__;s__	Pescadero
PB_MBMC_267	40.076	2153129	80.95	d__Bacteria;p__Desulfobacterota;c__Desulfobacteria;o__Desulfatiglandales;f__NaphS2;g__NaphS2;s__	Pescadero
PB_MBMC_268	50.3927	3238338	85.02	d__Bacteria;p__Chloroflexota;c__Anaerolineae;o__;f__;g__;s__	Pescadero
PB_MBMC_269	42.7369	3504242	89.38	d__Bacteria;p__Chloroflexota;c__Anaerolineae;o__;f__;g__;s__	Pescadero
PB_MBMC_270	85.6134	1287812	73.73	d__Archaea;p__Crenarchaeota;c__Thermoprotei;o__Desulfurococcales;f__Desulfurococcaceae;g__Staphylothermus;s__	Pescadero
PB_MBMC_271	60.3092	488042	55.21	d__Archaea;p__Thermoplasmatota;c__E2;o__JdFR-43;f__JdFR-43;g__;s__	Pescadero
PB_MBMC_272	43.9262	1561054	50.74	d__Bacteria;p__Planctomycetota;c__Phycisphaerae;o__SM23-33;f__SM23-33;g__;s__	Pescadero
PB_MBMC_273	44.292	840645	52.9	d__Bacteria;p__Chloroflexota;c__Dehalococcoidia;o__Dehalococcoidales;f__UBA5760;g__;s__	Pescadero
PB_MBMC_274	44.9712	3449435	65.66	d__Bacteria;p__Desulfobacterota;c__Desulfobacteria;o__Desulfatiglandales;f__NaphS2;g__;s__	Pescadero
PB_MBMC_275	47.3153	1421707	51.9	d__Bacteria;p__Chloroflexota;c__Anaerolineae;o__UBA1429;f__;g__;s__	Pescadero
PB_MBMC_276	55.1404	1787654	52.59	d__Bacteria;p__Eremiobacterota;c__UBP9;o__;f__;g__;s__	Pescadero
PB_MBMC_277	40.1003	1263418	63.84	d__Bacteria;p__CG03;c__CG03;o__CG03;f__CG03;g__CG03;s__	Pescadero
PB_MBMC_278	44.7107	3061430	95.16	d__Bacteria;p__Desulfobacterota;c__Desulfobacteria;o__Desulfatiglandales;f__NaphS2;g__;s__	Pescadero
PB_MBMC_279	30.6001	1786278	54.12	d__Bacteria;p__Latescibacterota;c__Latescibacteria;o__Latescibacterales;f__Latescibacteraceae;g__;s__	Pescadero
GB001_GCA_003661165	60.0055	1204084	77.6	d__Archaea;p__Halobacterota;c__Syntrophoarchaeia;o__ANME-1;f__ANME-1;g__G60ANME1;s__	Guaymas
GB002_GCA_003644025	54.1235	1564869	56.08	d__Bacteria;p__Desulfobacterota;c__Desulfofervidia;o__Desulfofervidales;f__Desulfofervidaceae;g__Desulfofervidus;s__	Guaymas
GB003_GCA_003660685	82.0828	752598	54.44	d__Archaea;p__Crenarchaeota;c__Nitrososphaeria;o__Caldiarchaeales;f__NZ13-MGT;g__EX4484-121;s__	Guaymas
GB004_GCA_003663055	89.2376	1448793	65.03	d__Archaea;p__Halobacterota;c__Archaeoglobi;o__Archaeoglobales;f__Archaeoglobaceae;g__Archaeoglobus_C;s__	Guaymas
GB005_GCA_003661585	80.0424	638917	78.52	d__Archaea;p__Crenarchaeota;c__Thermoprotei;o__;f__;g__;s__	Guaymas
GB006_GCA_003641645	65.0324	1051726	71.53	d__Bacteria;p__Desulfobacterota;c__Thermodesulfobacteria;o__Thermodesulfobacteriales;f__Thermodesulfobacteriaceae;g__Thermodesulfobacterium;s__	Guaymas
GB007_GCA_003661195	70.4613	1032966	64.35	d__Archaea;p__Halobacterota;c__Syntrophoarchaeia;o__ANME-1;f__;g__;s__	Guaymas
GB008_GCA_003650665	100.742	1506914	50.16	d__Archaea;p__Crenarchaeota;c__Thermoprotei;o__Thermofilales;f__;g__;s__	Guaymas
GB009_GCA_003663045	66.284	1171794	59.76	d__Archaea;p__Altiarchaeota;c__Altiarchaeia;o__SCGC-AAA252-I15;f__;g__;s__	Guaymas
GB010_GCA_003661715	98.5101	766069	60.05	d__Archaea;p__Crenarchaeota;c__Thermoprotei;o__EX4484-217-1;f__EX4484-217-1;g__EX4484-217-1;s__	Guaymas
GB011_GCA_003644515	58.2684	1884849	88.08	d__Bacteria;p__Omnitrophota;c__koll11;o__4484-171;f__4484-171;g__;s__	Guaymas
GB012_GCA_003641605	46.3247	1450384	69.18	d__Bacteria;p__Desulfobacterota;c__Dissulfuribacteria;o__Dissulfuribacterales;f__UBA3076;g__UBA3076;s__UBA3076 sp003194485	Guaymas
GB013_GCA_003644405	59.3608	1428764	84.59	d__Bacteria;p__Omnitrophota;c__koll11;o__4484-171;f__4484-171;g__;s__	Guaymas
GB014_GCA_003662005	80.2975	1398678	53.88	d__Archaea;p__Crenarchaeota;c__Bathyarchaeia;o__B26-1;f__B26-1;g__B26-1;s__B26-1 sp001593925	Guaymas
GB015_GCA_003650785	104.927	1448026	75.68	d__Archaea;p__Crenarchaeota;c__Thermoprotei;o__Thermofilales;f__;g__;s__	Guaymas
GB016_GCA_003662365	68.7038	946513	63.22	d__Archaea;p__Crenarchaeota;c__Bathyarchaeia;o__B26-1;f__UBA233;g__JdFR-07;s__	Guaymas
GB017_GCA_002254475	82.4714	1136163	91.75	d__Archaea;p__Crenarchaeota;c__Bathyarchaeia;o__B26-1;f__B26-1;g__B26-1;s__B26-1 sp001593925	Guaymas
GB018_GCA_003660785	76.205	664088	64.08	d__Archaea;p__Crenarchaeota;c__Nitrososphaeria;o__Caldiarchaeales;f__NZ13-MGT;g__EX4484-121;s__	Guaymas
GB019_GCA_003650965	57.6877	1310030	52.31	d__Archaea;p__Thermoplasmatota;c__E2;o__JdFR-43;f__JdFR-43;g__;s__	Guaymas
GB020_GCA_003660805	80.2274	842471	83.33	d__Archaea;p__Crenarchaeota;c__Nitrososphaeria;o__Caldiarchaeales;f__NZ13-MGT;g__EX4484-121;s__	Guaymas
GB021_GCA_002254785	72.1581	1018085	50.24	d__Archaea;p__Halobacterota;c__Syntrophoarchaeia;o__ANME-1;f__ANME-1;g__ANME1a;s__ANME1a sp003194425	Guaymas
GB022_GCA_003648965	57.8367	1101911	65.02	d__Bacteria;p__Bipolaricaulota;c__Bipolaricaulia;o__Bipolaricaulales;f__Bipolaricaulaceae;g__UBA3571;s__	Guaymas
GB023_GCA_003644895	57.0239	1678300	88.21	d__Bacteria;p__WOR-3_A;c__Hydrothermia;o__UBA1063;f__;g__;s__	Guaymas
GB024_GCA_003648925	56.5716	1049695	56.52	d__Bacteria;p__Bipolaricaulota;c__Bipolaricaulia;o__Bipolaricaulales;f__Bipolaricaulaceae;g__UBA3571;s__	Guaymas
GB025_GCA_003650035	60.7025	802237	81.53	d__Archaea;p__Thermoplasmatota;c__E2;o__JdFR-43;f__JdFR-43;g__;s__	Guaymas
GB026_GCA_003651035	60.2401	772057	75.04	d__Archaea;p__Thermoplasmatota;c__E2;o__JdFR-43;f__JdFR-43;g__;s__	Guaymas
GB027_GCA_003662655	95.2608	1036406	83.57	d__Archaea;p__Crenarchaeota;c__Bathyarchaeia;o__EX4484-135;f__EX4484-135;g__EX4484-135;s__	Guaymas
GB028_GCA_003641555	43.5486	1800312	81.82	d__Bacteria;p__Thermotogota;c__;o__;f__;g__;s__	Guaymas
GB029_GCA_003661005	43.5625	1510546	66.32	d__Archaea;p__Halobacterota;c__Methanosarcinia;o__Methanosarcinales;f__ANME-2c;g__;s__	Guaymas
GB030_GCA_002255105	81.5388	871166	74.4	d__Archaea;p__Crenarchaeota;c__Nitrososphaeria;o__Caldiarchaeales;f__NZ13-MGT;g__EX4484-121;s__EX4484-121 sp002255105	Guaymas
GB031_GCA_003646105	51.3607	1230614	54.8	d__Bacteria;p__UBP14;c__UBA6098;o__UBA6098;f__;g__;s__	Guaymas
GB032_GCA_002084865	48.4929	1069080	53.39	d__Bacteria;p__Caldatribacteriota;c__JS1;o__SB-45;f__34-128;g__34-128;s__34-128 sp002084865	Guaymas
GB033_GCA_003661125	67.7512	2212588	52.33	d__Archaea;p__Halobacterota;c__Syntrophoarchaeia;o__ANME-1;f__ANME-1;g__;s__	Guaymas
GB034_GCA_003663535	78.0227	1652033	53.27	d__Archaea;p__Euryarchaeota;c__Thermococci;o__Thermococcales;f__Thermococcaceae;g__Thermococcus_A;s__	Guaymas
GB035_GCA_002256535	56.2086	886404	53.3	d__Bacteria;p__WOR-3_B;c__NMUJ01;o__NMUJ01;f__NMUJ01;g__NMUJ01;s__NMUJ01 sp002256535	Guaymas
GB036_GCA_003641785	46.1376	1346632	67.85	d__Bacteria;p__Thermotogota;c__Thermotogae;o__Thermotogales;f__Thermotogaceae;g__;s__	Guaymas
GB037_GCA_003660545	81.8698	1481795	77.1	d__Archaea;p__Hadarchaeota;c__Hadarchaeia;o__;f__;g__;s__	Guaymas
GB038_GCA_003662185	71.8811	964090	58.69	d__Archaea;p__Crenarchaeota;c__Bathyarchaeia;o__B23;f__B23;g__B23;s__	Guaymas
GB039_GCA_003661975	75.0558	1775367	70.39	d__Archaea;p__Crenarchaeota;c__Bathyarchaeia;o__B26-1;f__B26-1;g__B63;s__	Guaymas
GB040_GCA_003660555	83.3405	1295439	75.4	d__Archaea;p__Hadarchaeota;c__Hadarchaeia;o__;f__;g__;s__	Guaymas
GB041_GCA_003649945	67.7942	1137217	86.63	d__Archaea;p__Thermoplasmatota;c__E2;o__DHVEG-1;f__;g__;s__	Guaymas
GB042_GCA_003663505	78.6341	1280289	78.69	d__Archaea;p__Euryarchaeota;c__Thermococci;o__Thermococcales;f__Thermococcaceae;g__Thermococcus_A;s__	Guaymas
GB043_GCA_002255165	73.8409	890663	82.98	d__Archaea;p__Thermoplasmatota;c__Thermoplasmata;o__Acidiprofundales;f__Aciduliprofundaceae;g__;s__	Guaymas
GB044_GCA_003660515	79.206	885738	58.44	d__Archaea;p__Euryarchaeota;c__Thermococci;o__Thermococcales;f__Thermococcaceae;g__Thermococcus_A;s__	Guaymas
GB045_GCA_003647125	39.948	1339585	54.78	d__Bacteria;p__Desulfuromonadota;c__Desulfuromonadia;o__;f__;g__;s__	Guaymas
GB046_GCA_003645785	61.3305	970671	51.02	d__Bacteria;p__Omnitrophota;c__koll11;o__4484-171;f__4484-171;g__;s__	Guaymas
GB047_GCA_003646595	71.4111	1368346	57.92	d__Bacteria;p__Desulfobacterota;c__BSN033;o__BSN033;f__;g__;s__	Guaymas
GB048_GCA_003648795	60.0614	808448	66.38	d__Bacteria;p__Aerophobota;c__Aerophobia;o__Aerophobales;f__;g__;s__	Guaymas
GB049_GCA_003661545	79.3072	1561675	63.76	d__Archaea;p__Crenarchaeota;c__Korarchaeia;o__;f__;g__;s__	Guaymas
GB050_GCA_003649745	66.1718	756479	56.7	d__Archaea;p__Thermoplasmatota;c__E2;o__DHVEG-1;f__;g__;s__	Guaymas
GB051_GCA_002254985	98.5711	2148448	52.3	d__Archaea;p__Crenarchaeota;c__Thermoprotei;o__EX4484-217-1;f__EX4484-217-1;g__EX4484-217-1;s__	Guaymas
GB052_GCA_003661945	76.1424	1264435	77.75	d__Archaea;p__Crenarchaeota;c__Bathyarchaeia;o__B26-1;f__UBA233;g__;s__	Guaymas
GB053_GCA_003646055	57.749	1866734	79.81	d__Bacteria;p__WOR-3_B;c__UBA3072;o__;f__;g__;s__	Guaymas
GB054_GCA_003662705	69.823	1599602	63.71	d__Archaea;p__Crenarchaeota;c__Bathyarchaeia;o__B26-1;f__UBA233;g__;s__	Guaymas
GB055_GCA_003649355	96.1108	755156	93.15	d__Archaea;p__Crenarchaeota;c__Thermoprotei;o__Thermofilales;f__;g__;s__	Guaymas
GB056_GCA_003649445	100.216	3543678	94.86	d__Archaea;p__Crenarchaeota;c__Thermoprotei;o__Thermofilales;f__;g__;s__	Guaymas
GB057_GCA_003646415	31.7307	2934276	85.5	d__Bacteria;p__Proteobacteria;c__Gammaproteobacteria;o__Pseudomonadales;f__Halieaceae;g__Halioglobus;s__	Guaymas
GB058_GCA_003650625	89.2043	519149	53.2	d__Archaea;p__Crenarchaeota;c__Methanomethylicia;o__;f__;g__;s__	Guaymas
GB059_GCA_003662345	73.251	1011763	74.54	d__Archaea;p__Crenarchaeota;c__Bathyarchaeia;o__B23;f__B23;g__B23;s__	Guaymas
GB060_GCA_003661565	77.2305	1298017	81.46	d__Archaea;p__Crenarchaeota;c__Korarchaeia;o__;f__;g__;s__	Guaymas
GB061_GCA_003663385	55.0502	951047	53.96	d__Archaea;p__Aenigmarchaeota;c__Aenigmarchaeia;o__;f__;g__;s__	Guaymas
GB062_GCA_003650715	80.1694	1634405	85.05	d__Archaea;p__Crenarchaeota;c__Thermoprotei;o__Thermofilales;f__;g__;s__	Guaymas
GB063_GCA_003663475	68.7657	872632	75.62	d__Archaea;p__Aenigmarchaeota;c__Aenigmarchaeia;o__;f__;g__;s__	Guaymas
GB064_GCA_003644205	39.2807	2638112	77.84	d__Bacteria;p__Planctomycetota;c__Phycisphaerae;o__SG8-4;f__SG8-4;g__;s__	Guaymas
GB065_GCA_002255025	85.5315	976871	99.53	d__Archaea;p__Crenarchaeota;c__Bathyarchaeia;o__EX4484-135;f__EX4484-135;g__EX4484-135;s__EX4484-135 sp002255025	Guaymas
GB066_GCA_003643855	69.8459	1268674	72.39	d__Bacteria;p__Desulfobacterota;c__BSN033;o__BSN033;f__;g__;s__	Guaymas
GB067_GCA_003644995	56.8888	1548601	68.13	d__Bacteria;p__WOR-3_B;c__UBA3072;o__;f__;g__;s__	Guaymas
GB068_GCA_003663355	68.9264	751672	69.49	d__Archaea;p__Aenigmarchaeota;c__Aenigmarchaeia;o__;f__;g__;s__	Guaymas
GB069_GCA_003662085	65.2258	1485374	71.96	d__Archaea;p__Crenarchaeota;c__Bathyarchaeia;o__B26-1;f__B26-1;g__B63;s__	Guaymas
GB070_GCA_003646895	50.4407	1939945	64.13	d__Bacteria;p__Desulfobacterota;c__Desulfobacteria;o__Desulfatiglandales;f__;g__;s__	Guaymas
GB071_GCA_003661525	87.0846	803797	85.05	d__Archaea;p__Crenarchaeota;c__Nitrososphaeria;o__JDFR-14;f__JDFR-14;g__;s__	Guaymas
GB072_GCA_003662065	79.3292	853520	71.2	d__Archaea;p__Crenarchaeota;c__Bathyarchaeia;o__B26-1;f__;g__;s__	Guaymas
GB073_GCA_003648305	31.9942	1930447	55.29	d__Bacteria;p__Bacteroidota;c__Bacteroidia;o__Flavobacteriales;f__PHOS-HE28;g__;s__	Guaymas
GB074_GCA_003649345	95.3399	1757329	60.53	d__Archaea;p__Crenarchaeota;c__Thermoprotei;o__Thermofilales;f__EX4484-15;g__;s__	Guaymas
GB075_GCA_003641495	46.2324	1084261	61.68	d__Bacteria;p__Thermotogota;c__Thermotogae;o__Thermotogales;f__Thermotogaceae;g__;s__	Guaymas
GB076_GCA_003641505	46.4977	1008904	63.13	d__Bacteria;p__Thermotogota;c__Thermotogae;o__Thermotogales;f__Thermotogaceae;g__;s__	Guaymas
GB077_GCA_003660755	74.1972	1192134	83.83	d__Archaea;p__Crenarchaeota;c__Nitrososphaeria;o__Caldiarchaeales;f__NZ13-MGT;g__EX4484-121;s__	Guaymas
GB078_GCA_003649685	94.7927	1917517	78.1	d__Archaea;p__Crenarchaeota;c__Thermoprotei;o__;f__;g__;s__	Guaymas
GB079_GCA_003646665	71.3534	1063757	53.71	d__Bacteria;p__Desulfobacterota;c__BSN033;o__BSN033;f__;g__;s__	Guaymas
GB080_GCA_003641595	67.5847	1812506	70.17	d__Bacteria;p__Desulfobacterota;c__Thermodesulfobacteria;o__Thermodesulfobacteriales;f__Thermodesulfobacteriaceae;g__Thermodesulfobacterium;s__	Guaymas
GB081_GCA_003648845	57.7077	1881134	81.02	d__Bacteria;p__Aerophobota;c__Aerophobia;o__Aerophobales;f__;g__;s__	Guaymas
GB082_GCA_003650285	41.2412	952935	85.71	d__Bacteria;p__Caldisericota;c__Caldisericia;o__Caldisericales;f__Caldisericaceae;g__UBA646;s__	Guaymas
GB083_GCA_003646305	28.7022	2448423	89.56	d__Bacteria;p__Proteobacteria;c__Gammaproteobacteria;o__Methylococcales;f__Cycloclasticaceae;g__UBA2780;s__	Guaymas
GB084_GCA_003661075	45.4643	1083412	63.61	d__Archaea;p__Halobacterota;c__Methanosarcinia;o__Methanosarcinales;f__;g__;s__	Guaymas
GB085_GCA_003647275	47.0549	2998128	93.55	d__Bacteria;p__Desulfobacterota;c__Desulfobacteria;o__C00003060;f__C00003060;g__;s__	Guaymas
GB086_GCA_003662535	81.5355	721938	87.85	d__Archaea;p__Crenarchaeota;c__Bathyarchaeia;o__EX4484-135;f__;g__;s__	Guaymas
GB087_GCA_003650565	37.7089	1193032	62.25	d__Bacteria;p__Bipolaricaulota;c__Bipolaricaulia;o__UBA7950;f__UBA7950;g__;s__	Guaymas
GB088_GCA_002084685	41.7045	1813724	63.05	d__Bacteria;p__Desulfobacterota;c__Desulfobacteria;o__Desulfatiglandales;f__;g__;s__	Guaymas
GB089_GCA_002254465	101.987	1875308	66.36	d__Archaea;p__Crenarchaeota;c__Thermoprotei;o__Desulfurococcales;f__NBVN01;g__EX4484-204;s__	Guaymas
GB090_GCA_003646865	52.0369	2467247	81.29	d__Bacteria;p__Desulfobacterota;c__Desulfobacteria;o__Desulfatiglandales;f__;g__;s__	Guaymas
GB091_GCA_003663105	81.0435	805595	64.31	d__Archaea;p__Altiarchaeota;c__Altiarchaeia;o__SCGC-AAA252-I15;f__;g__;s__	Guaymas
GB092_GCA_003660975	65.7623	1333875	80.37	d__Archaea;p__Iainarchaeota;c__Iainarchaeia;o__;f__;g__;s__	Guaymas
GB093_GCA_003645885	76.041	1916702	88.78	d__Bacteria;p__Latescibacterota;c__Latescibacteria_A;o__4484-107;f__;g__;s__	Guaymas
GB094_GCA_003650705	85.8705	1003383	50.78	d__Archaea;p__Crenarchaeota;c__Thermoprotei;o__Thermofilales;f__;g__;s__	Guaymas
GB095_GCA_003647665	48.1519	1859266	70.61	d__Bacteria;p__Patescibacteria;c__Paceibacteria;o__Paceibacterales;f__CG1-02-41-26;g__;s__	Guaymas
GB096_GCA_003644055	36.0228	1294326	54.58	d__Bacteria;p__WOR-3_B;c__32-111;o__;f__;g__;s__	Guaymas
GB097_GCA_003661665	66.1367	516013	56.34	d__Archaea;p__Iainarchaeota;c__Iainarchaeia;o__Iainarchaeales;f__0-14-0-20-34-12;g__;s__	Guaymas
GB098_GCA_003644735	75.813	1913880	76.56	d__Bacteria;p__Latescibacterota;c__Latescibacteria_A;o__4484-107;f__;g__;s__	Guaymas
GB099_GCA_003646445	32.2381	1890675	52.32	d__Bacteria;p__Proteobacteria;c__Gammaproteobacteria;o__Pseudomonadales;f__Halieaceae;g__Halioglobus;s__	Guaymas
GB100_GCA_003650005	63.9257	843964	89.71	d__Archaea;p__Thermoplasmatota;c__E2;o__DHVEG-1;f__;g__;s__	Guaymas
GB101_GCA_003662155	63.8804	784285	81.98	d__Archaea;p__Crenarchaeota;c__Bathyarchaeia;o__B26-1;f__B26-1;g__B63;s__	Guaymas
GB102_GCA_003662685	74.0431	2087467	95.33	d__Archaea;p__Crenarchaeota;c__Bathyarchaeia;o__B26-1;f__B26-1;g__B63;s__	Guaymas
GB103_GCA_003663415	67.7066	1112198	56	d__Archaea;p__Aenigmarchaeota;c__Aenigmarchaeia;o__;f__;g__;s__	Guaymas
GB104_GCA_003662505	78.6321	796725	65.04	d__Archaea;p__Crenarchaeota;c__Bathyarchaeia;o__B26-1;f__UBA233;g__;s__	Guaymas
GB105_GCA_003650735	102.733	1307876	64.85	d__Archaea;p__Crenarchaeota;c__Thermoprotei;o__Thermofilales;f__;g__;s__	Guaymas
GB106_GCA_003649665	97.436	1395093	59.66	d__Archaea;p__Crenarchaeota;c__Thermoprotei;o__;f__;g__;s__	Guaymas
GB107_GCA_003660635	77.3926	1226034	69.34	d__Archaea;p__Crenarchaeota;c__Nitrososphaeria;o__Caldiarchaeales;f__NZ13-MGT;g__EX4484-121;s__	Guaymas
GB108_GCA_003645315	32.8934	8279480	86.23	d__Bacteria;p__Proteobacteria;c__Gammaproteobacteria;o__Beggiatoales;f__Beggiatoaceae;g__UBA10656;s__	Guaymas
GB109_GCA_003649185	77.3529	1382915	52.29	d__Archaea;p__Crenarchaeota;c__Methanomethylicia;o__;f__;g__;s__	Guaymas
GB110_GCA_003645185	32.7016	8365060	85.62	d__Bacteria;p__Proteobacteria;c__Gammaproteobacteria;o__Beggiatoales;f__Beggiatoaceae;g__UBA10656;s__	Guaymas
GB111_GCA_003662395	78.1713	1126864	73.83	d__Archaea;p__Crenarchaeota;c__Bathyarchaeia;o__B26-1;f__B24-2;g__B24-2;s__B24-2 sp002490245	Guaymas
GB112_GCA_003650815	99.958	1990765	59.51	d__Archaea;p__Crenarchaeota;c__Thermoprotei;o__Thermofilales;f__;g__;s__	Guaymas
GB113_GCA_003644465	63.3374	1031482	54.84	d__Bacteria;p__Omnitrophota;c__koll11;o__4484-171;f__4484-171;g__;s__	Guaymas
GB114_GCA_003648005	50.8874	2479150	59.09	d__Bacteria;p__Chloroflexota;c__Anaerolineae;o__;f__;g__;s__	Guaymas
GB115_GCA_003648815	64.4104	1817027	90.45	d__Bacteria;p__Aerophobota;c__Aerophobia;o__Aerophobales;f__;g__;s__	Guaymas
GB116_GCA_003647205	34.2481	2365816	72.61	d__Bacteria;p__Desulfuromonadota;c__Desulfuromonadia;o__Desulfuromonadales;f__Geopsychrobacteraceae;g__Desulfuromusa;s__	Guaymas
GB117_GCA_003660745	72.6033	1684774	84.59	d__Archaea;p__Crenarchaeota;c__Nitrososphaeria;o__Caldiarchaeales;f__NZ13-MGT;g__EX4484-121;s__	Guaymas
GB118_GCA_003649515	93.4877	1563003	74.63	d__Archaea;p__Crenarchaeota;c__Thermoprotei;o__Thermofilales;f__EX4484-15;g__;s__	Guaymas
GB119_GCA_003647875	50.9752	3972304	88.03	d__Bacteria;p__Chloroflexota;c__Anaerolineae;o__;f__;g__;s__	Guaymas
GB120_GCA_003649225	97.7521	1378403	80.51	d__Archaea;p__Crenarchaeota;c__Thermoprotei;o__Thermofilales;f__;g__;s__	Guaymas
GB121_GCA_003663405	67.5305	945477	80.88	d__Archaea;p__Aenigmarchaeota;c__Aenigmarchaeia;o__;f__;g__;s__	Guaymas
GB122_GCA_003645245	33.0873	8214596	87.6	d__Bacteria;p__Proteobacteria;c__Gammaproteobacteria;o__Beggiatoales;f__Beggiatoaceae;g__UBA10656;s__	Guaymas
GB123_GCA_003648975	34.8316	796190	53.54	d__Bacteria;p__Bipolaricaulota;c__Bipolaricaulia;o__UBA7950;f__UBA7950;g__;s__	Guaymas
GB124_GCA_003646245	31.3716	1596029	58.02	d__Bacteria;p__Proteobacteria;c__Gammaproteobacteria;o__Thiohalobacterales;f__Thiohalobacteraceae;g__UBA9214;s__	Guaymas
GB125_GCA_003648245	41.5825	1355371	82.74	d__Bacteria;p__Caldisericota;c__;o__;f__;g__;s__	Guaymas
GB126_GCA_003663665	66.7209	1288750	52.74	d__Archaea;p__Thermoplasmatota;c__Thermoplasmata;o__EX4484-36;f__EX4484-36;g__EX4484-36;s__	Guaymas
GB127_GCA_003660925	66.1775	671958	82.24	d__Archaea;p__Nanoarchaeota;c__Nanoarchaeia;o__;f__;g__;s__	Guaymas
GB128_GCA_003662455	82.661	1656479	66.43	d__Archaea;p__Crenarchaeota;c__Bathyarchaeia;o__B24;f__B24;g__B24;s__B24 sp001593865	Guaymas
GB129_GCA_003663525	77.9355	1623465	56.42	d__Archaea;p__Euryarchaeota;c__Thermococci;o__Thermococcales;f__Thermococcaceae;g__Thermococcus_A;s__	Guaymas
GB130_GCA_003647225	32.8175	2116365	60.32	d__Bacteria;p__Desulfuromonadota;c__Desulfuromonadia;o__Desulfuromonadales;f__Geopsychrobacteraceae;g__Desulfuromusa;s__	Guaymas
GB131_GCA_003644685	76.0954	1980049	80.09	d__Bacteria;p__Latescibacterota;c__Latescibacteria_A;o__4484-107;f__;g__;s__	Guaymas
GB132_GCA_003648075	42.293	6528863	81.82	d__Bacteria;p__Chloroflexota;c__Anaerolineae;o__;f__;g__;s__	Guaymas
GB133_GCA_003661705	98.3871	2266776	59.2	d__Archaea;p__Crenarchaeota;c__Thermoprotei;o__EX4484-217-1;f__EX4484-217-1;g__EX4484-217-1;s__	Guaymas
GB134_GCA_003650025	66.2254	2042961	56.96	d__Archaea;p__Thermoplasmatota;c__Thermoplasmata;o__EX4484-36;f__EX4484-36;g__EX4484-36;s__EX4484-36 sp002254765	Guaymas
GB135_GCA_003661805	86.7825	2485821	64.49	d__Archaea;p__Crenarchaeota;c__Thermoprotei;o__Desulfurococcales;f__;g__;s__	Guaymas
GB136_GCA_003651025	71.7013	1996493	64.27	d__Archaea;p__Thermoplasmatota;c__E2;o__JdFR-43;f__JdFR-43;g__JdFR-43;s__	Guaymas
GB137_GCA_003648085	52.0623	3048690	75.76	d__Bacteria;p__Chloroflexota;c__Anaerolineae;o__;f__;g__;s__	Guaymas
GB138_GCA_003662275	75.9822	1039993	51.78	d__Archaea;p__Crenarchaeota;c__Bathyarchaeia;o__B26-1;f__B26-1;g__B63;s__	Guaymas
GB139_GCA_003651105	77.7749	599425	75.46	d__Archaea;p__Thermoplasmatota;c__E2;o__DHVEG-1;f__;g__;s__	Guaymas
GB140_GCA_003649615	72.5016	1583260	77.42	d__Archaea;p__Crenarchaeota;c__Methanomethylicia;o__;f__;g__;s__	Guaymas
GB141_GCA_003646875	42.066	2201702	84.82	d__Bacteria;p__Desulfobacterota;c__Desulfobacteria;o__Desulfatiglandales;f__;g__;s__	Guaymas
GB142_GCA_003661505	92.4765	1027455	79.31	d__Archaea;p__Crenarchaeota;c__Nitrososphaeria;o__JDFR-14;f__JDFR-14;g__;s__	Guaymas
GB143_GCA_003646795	51.5825	2626793	73.8	d__Bacteria;p__Desulfobacterota;c__Desulfobacteria;o__Desulfatiglandales;f__;g__;s__	Guaymas
GB144_GCA_003662035	80.3352	999599	59.5	d__Archaea;p__Crenarchaeota;c__Bathyarchaeia;o__B26-1;f__B24-2;g__B24-2;s__B24-2 sp002490245	Guaymas
GB145_GCA_003660845	47.8065	1670138	58.72	d__Archaea;p__Nanoarchaeota;c__Nanoarchaeia;o__Pacearchaeales;f__GW2011-AR1;g__;s__	Guaymas
GB146_GCA_003644525	63.5154	1426134	87.1	d__Bacteria;p__Omnitrophota;c__koll11;o__4484-171;f__;g__;s__	Guaymas
GB147_GCA_003646285	28.1501	2030676	58.54	d__Bacteria;p__Proteobacteria;c__Gammaproteobacteria;o__Methylococcales;f__Cycloclasticaceae;g__UBA2780;s__	Guaymas
GB148_GCA_003647485	35.0459	4283761	90.19	d__Bacteria;p__Desulfobacterota;c__Desulfobacteria;o__Desulfobacterales;f__Desulfobacteraceae;g__Desulfobacula;s__	Guaymas
GB149_GCA_003646845	43.6679	1364796	55.73	d__Bacteria;p__Desulfobacterota;c__Desulfobacteria;o__Desulfatiglandales;f__;g__;s__	Guaymas
GB150_GCA_003649895	59.6853	764409	99.26	d__Archaea;p__Thermoplasmatota;c__E2;o__DHVEG-1;f__;g__;s__	Guaymas
GB151_GCA_003663025	77.9419	1869676	52.96	d__Archaea;p__Halobacterota;c__Archaeoglobi;o__Archaeoglobales;f__Archaeoglobaceae;g__Archaeoglobus_B;s__	Guaymas
GB152_GCA_003662385	78.3673	2038793	90.65	d__Archaea;p__Crenarchaeota;c__Bathyarchaeia;o__B26-1;f__;g__;s__	Guaymas
GB153_GCA_003645485	29.3571	2070175	65.24	d__Bacteria;p__Proteobacteria;c__Gammaproteobacteria;o__Immundisolibacterales;f__Immundisolibacteraceae;g__;s__	Guaymas
GB154_GCA_003648025	42.7122	4606309	83.18	d__Bacteria;p__Chloroflexota;c__Anaerolineae;o__;f__;g__;s__	Guaymas
GB155_GCA_003662985	77.4437	2151393	60.57	d__Archaea;p__Halobacterota;c__Archaeoglobi;o__Archaeoglobales;f__Archaeoglobaceae;g__Archaeoglobus_A;s__	Guaymas
GB156_GCA_003646705	70.5949	1384932	69.96	d__Bacteria;p__Desulfobacterota;c__BSN033;o__BSN033;f__;g__;s__	Guaymas
GB157_GCA_002254745	100.395	807477	74.62	d__Archaea;p__Crenarchaeota;c__Thermoprotei;o__EX4484-217-1;f__EX4484-217-1;g__EX4484-217-1;s__EX4484-217-1 sp002254745	Guaymas
GB158_GCA_003662565	78.8841	890676	90.19	d__Archaea;p__Crenarchaeota;c__Bathyarchaeia;o__B25;f__B25;g__;s__	Guaymas
GB159_GCA_003646645	65.9928	1704636	73.65	d__Bacteria;p__Desulfobacterota;c__BSN033;o__BSN033;f__;g__;s__	Guaymas
GB160_GCA_003644345	60.6318	1150484	59.48	d__Bacteria;p__Omnitrophota;c__koll11;o__4484-171;f__;g__;s__	Guaymas
GB161_GCA_003663625	65.0981	1894531	70.13	d__Archaea;p__Thermoplasmatota;c__Thermoplasmata;o__EX4484-36;f__EX4484-36;g__EX4484-36;s__EX4484-36 sp002254765	Guaymas
GB162_GCA_003649785	79.9222	1108805	51.42	d__Archaea;p__Thermoplasmatota;c__E2;o__DHVEG-1;f__;g__;s__	Guaymas
GB163_GCA_003650075	77.1095	1455154	56.05	d__Archaea;p__Euryarchaeota;c__Thermococci;o__Thermococcales;f__Thermococcaceae;g__Thermococcus_A;s__	Guaymas
GB164_GCA_003649495	108.95	1755417	66.68	d__Archaea;p__Crenarchaeota;c__Thermoprotei;o__Thermofilales;f__;g__;s__	Guaymas
GB165_GCA_003649955	74.4465	889146	80.36	d__Archaea;p__Thermoplasmatota;c__E2;o__JdFR-43;f__JdFR-43;g__JdFR-43;s__	Guaymas
GB166_GCA_002254905	86.4097	1750673	73.83	d__Archaea;p__Crenarchaeota;c__Thermoprotei;o__Thermofilales;f__;g__;s__	Guaymas
GB167_GCA_003644335	36.5002	2015865	65.08	d__Bacteria;p__Planctomycetota;c__Phycisphaerae;o__SM23-33;f__SM23-33;g__;s__	Guaymas
GB168_GCA_003647945	45.3094	1937607	84.87	d__Bacteria;p__Chloroflexota;c__Dehalococcoidia;o__GIF9;f__AB-539-J10;g__RBG-13-51-36;s__	Guaymas
GB169_GCA_003650755	86.0831	1422072	62.81	d__Archaea;p__Crenarchaeota;c__Thermoprotei;o__Thermofilales;f__;g__;s__	Guaymas
GB170_GCA_003663645	62.4822	1458562	56.4	d__Archaea;p__Thermoplasmatota;c__Thermoplasmata;o__EX4484-36;f__EX4484-36;g__EX4484-36;s__EX4484-36 sp002254765	Guaymas
GB171_GCA_003646255	29.997	2439771	81.67	d__Bacteria;p__Proteobacteria;c__Gammaproteobacteria;o__Immundisolibacterales;f__Immundisolibacteraceae;g__;s__	Guaymas
GB172_GCA_003650365	33.2003	3661802	95.79	d__Bacteria;p__Bacteroidota;c__Bacteroidia;o__Bacteroidales;f__F082;g__;s__	Guaymas
GB173_GCA_003649305	100.574	2070048	83.49	d__Archaea;p__Crenarchaeota;c__Thermoprotei;o__Thermofilales;f__;g__;s__	Guaymas
GB174_GCA_003644445	61.2665	1201878	81.18	d__Bacteria;p__Omnitrophota;c__koll11;o__4484-171;f__;g__;s__	Guaymas
GB175_GCA_003663125	76.2344	1218797	65.74	d__Archaea;p__Altiarchaeota;c__Altiarchaeia;o__SCGC-AAA252-I15;f__;g__;s__	Guaymas
GB176_GCA_003662585	68.6918	1005652	55.31	d__Archaea;p__Crenarchaeota;c__Bathyarchaeia;o__;f__;g__;s__	Guaymas
GB177_GCA_002255125	59.2224	603189	91.12	d__Archaea;p__Thermoplasmatota;c__E2;o__DHVEG-1;f__;g__;s__	Guaymas
[truncated: 489 more rows]

## Sheet: figure4
ID	ANI	OGT	genome_size	PC67_1_7	PC67_surf_mbp	PC67_7_14	PC67_deep_mbp	PC80_1_7	PC80_surf_mbp	PC80_7_14	PC80_deep_mbp	reads_mbp	reads_mbp_surface	reads_mbp_deep	GTDB_taxonomy
[truncated: 325 more rows]

[truncated: 10 more sheets: cayman_bins, Sheet13, filtered, Guaymas_abundance, marker_gene_combo, Marker_gene_bact71, Copy of Marker_gene_bact71, temp, Pesca_Guay_ANI, Pesca_Guay_ANI_derep]
